# Supplementary material for: Changes in cellular signaling proteins in extracts from A549, H460, and U2OS cells treated with cisplatin or docetaxel
Source: Data Brief. 2017 Mar 18;12:18–21. doi: 10.1016/j.dib.2017.03.023 (PMC5362150; doi:10.1016/j.dib.2017.03.023)
Supplement: Supplementary file 1 — Supplementary material [file mmc2.xlsx]

## Sheet: Data
	Proteins grouped in categories	% relative to control						% relative to control						% relative to control								% relative to control
	Kinases shown in green, ub-ligases in yellow, 14-3-3- proteins in red, phophatases in purple, other proteins in black	Data from individual biological replicas compared to parallell non-treated controls						Data from individual biological replicas compared to parallell non-treated controls						Data from individual biological replicas compared to parallell non-treated controls								Averages
																						Red: significant up, blue: significant down, light red: trend up, light blue: trend down
nr	Names	A549 Cis 1	A549 Cis 2	A549 Cis 3	A549 Doc 1	A549 Doc 2	A549 Doc 3	H460 Cis 1	H460 Cis 2	H460 Cis 3	H460 Doc 1	H460 Doc 2	H460 Doc 3	U2OS Cis 1	U2OS Cis 2	U2OS Cis 3	U2OS Doc 1	U2OS Doc 2	U2OS Doc 3	Ids	Genes	A549 Cis	A459 Doc	H460 Cis	H460 Doc	U2OS Cis	U2OS Doc
1	5'-AMP-activated protein kinase catalytic subunit alpha-1 OS=Homo sapiens GN=PRKAA1 PE=1 SV=4	150.025	104.095	117.895	189.605	98.214	26.0093	107.059	125.319	149.154	92.2423	87.4967	121.403	71.7873	121.201	99.9376	145.065	83.9441	82.9722	Q13131;Q96E92;Q13131;Q13131;Q96E92;Q13131;Q13131;Q13131	PRKAA1;AAPK1	124.005	104.61	127.177	100.381	97.6419	103.994
2	AP2-associated protein kinase 1 OS=Homo sapiens GN=AAK1 PE=1 SV=3	59.2834	181.114	160.047	59.5387	73.6113	97.1038	78.933	146.683	309.899	167.609	279.181	654.775	89.8506	61.0389	68.3257	114.687	86.6217	51.0648	A0A096LP60;E9PG46;Q2M2I8;Q2M2I8;Q2M2I8;E9PG46;A0A096LP60;Q2M2I8;E9PG46;Q2M2I8;Q2M2I8	AAK1;AAK1	133.482	76.7513	178.505	367.188	73.0717	84.1244
3	Calcium;calmodulin-dependent protein kinase type II subunit delta OS=Homo sapiens GN=CAMK2D PE=1 SV=3	189.592	55.0533	1634.75	16.2758	113.296	51.5985	63.9404	119.681	58.528	69.3948	250.082	65.5696	61.34	35.8439	93.9197	91.6813	67.2544	130.08	D6R938;D6RHX9;E7EQE4;E9PBE8;E9PBG7;E9PF82;H0Y9C2;H0Y9J2;Q13557;D6R938;D6R938;E9PBG7;E9PF82;Q13557;H0Y9J2;H0Y9C2;D6RHX9;E9PBE8;E7EQE4;D6R938;E9PBG7;E9PF82;Q13557;Q13557;D6R938;E9PBG7;E9PF82;Q13557;D6R938;D6R938;E9PBG7;E9PBG7;E9PF82;E9PF82	CAMK2D;KCC2D	626.466	60.3902	80.7166	128.349	63.7012	96.3386
4	Citron Rho-interacting kinase OS=Homo sapiens GN=CIT PE=1 SV=2	120.03	109.111	155.132	51.7812	54.7944	6.76953	99.5229	224.638	203.581	93.3227	114.599	230.521	77.0251	172.178	170.362	70.9562	96.2661	126.435	O14578;O14578;O14578;O14578;O14578;O14578	CIT;CTRO	128.091	37.7817	175.914	146.148	139.855	97.8859
5	Cyclin-dependent kinase 1	45.8979	184.191	162.834	113.69	326.64	31.2234	149.806	196.932	291.885	69.5827	56.4091	238.949	108.673	121.495	94.8356	73.9642	86.4357	37.3453	A0A024QZP7;A0A087WZZ9;E5RIU6;K7ELV5;P06493;Q00526;A0A024QZP7;A0A024QZP7;P06493;E5RIU6;A0A087WZZ9;K7ELV5;Q00526;A0A024QZP7;P06493;E5RIU6;A0A087WZZ9	CDC2;CDK1	130.974	157.184	212.875	121.647	108.335	65.9151
6	Cyclin-dependent kinase 12 OS=Homo sapiens GN=CDK12 PE=1 SV=2	74.6959	108.764	106.74	89.3228	172.895	29.9453	113.918	112.787	143.217	191.348	114.353	72.5225	131.021	103.068	136.576	57.5146	108.546	75.6284	E7EUK8;H0YAZ9;H0YLT2;J3QSD7;K7EJ83;O94921;Q07002;Q96Q40;Q9NYV4;Q9NYV4;Q9NYV4;J3QSD7;H0YLT2;K7EJ83;H0YAZ9;E7EUK8;Q96Q40;O94921;Q07002;Q9NYV4;J3QSD7;Q9NYV4;Q9NYV4	CDK12;CDK12	96.7332	97.3878	123.307	126.075	123.555	80.5628
7	Cyclin-dependent kinase 7 OS=Homo sapiens GN=CDK7 PE=1 SV=1	141.245	78.453	120.447	108.485	472.037	65.1438	48.7712	224.031	67.6752	48.3974	333.896	273.435	62.1101	152.552	364.622	74.1079	52.7887	119.74	A0A0D9SFW9;D6R9G1;D6R9Z2;D6RAD4;D6REC6;D6RF14;D6RFL0;D6RGG9;D6RI01;D6RIG9;P50613;Q9C098;D6RAD4;D6RAD4;P50613;D6R9G1;D6RFL0;D6RGG9;D6RI01;D6R9Z2;D6RF14;D6RIG9;A0A0D9SFW9;D6REC6;Q9C098;D6RAD4;P50613;D6R9G1;P50613;D6RAD4;P50613;D6RAD4;D6RAD4	CDK7;CDK7	113.382	215.222	113.493	218.576	193.095	82.2121
8	Cyclin-dependent kinase 9 OS=Homo sapiens GN=CDK9 PE=1 SV=3	59.7454	118.255	114.886	96.5468	74.5665	63.3185	122.391	71.2667	68.0987	100.243	396.824	55.7483	142.553	166.175	180.725	171.012	90.9913	170.409	P50750;X6RE90;P50750;P50750;X6RE90;P50750;P50750;P50750	CDK9;CDK9	97.6287	78.1439	87.2522	184.272	163.151	144.137
9	DNA-dependent protein kinase catalytic subunit OS=Homo sapiens GN=PRKDC PE=1 SV=3	77.76	95.4687	116.481	130.677	121.639	23.7171	105.673	93.103	60.9205	105.753	82.731	42.3255	94.2719	118.83	133.506	112.303	124.367	119.947	P78527;P78527;P78527;P78527;P78527;P78527	PRKDC;PRKDC	96.57	92.0107	86.5653	76.9365	115.536	118.872
10	Dual specificity mitogen-activated protein kinase kinase 2 OS=Homo sapiens GN=MAP2K2 PE=1 SV=1	186.038	143.108	102.059	7.41351	155.488	23.0654	163.048	139.581	110.221	103.34	281.279	181.516	115.517	77.1373	62.3517	118.756	108.93	77.1961	G5E9C7;P36507;P36507;P36507;G5E9C7;P36507;P36507;P36507	MAP2K2;MP2K2	143.735	61.9888	137.617	188.712	85.0018	101.627
11	Ephrin type-A receptor 2 OS=Homo sapiens GN=EPHA2 PE=1 SV=2	95.2638	164.091	43.6272	77.2978	73.3312	17.5458	72.1214	90.1375	3.20929	93.7636	32.3514	1.48098	144.734	121.495	243.429	151.142	209.551	203.722	P29317;P29317;P29317;P29317;P29317;P29317	EPHA2;EPHA2	100.994	56.0583	55.1561	42.532	169.886	188.138
12	Glycogen synthase kinase-3 beta OS=Homo sapiens GN=GSK3B PE=1 SV=2	92.1209	121.909	151.877	458.843	68.0563	47.0772	84.892	216.52	236.641	98.0371	92.7938	354.749	146.5	47.0968	119.582	131.003	104.03	59.9071	P49841;P49841;P49841;P49841;P49841;P49841	GSK3B;GSK3B	121.969	191.325	179.351	181.86	104.393	98.3134
13	Integrin-linked protein kinase OS=Homo sapiens GN=ILK PE=1 SV=2	158.733	108.425	215.367	1717.93	147.642	97.6709	109.581	187.384	17.4779	83.822	82.9262	113.548	58.2004	131.859	104.023	102.52	131.997	61.0981	A0A087WWY6;A0A0A0MTH3;Q13418;A0A0A0MTH3;A0A0A0MTH3;Q13418;A0A087WWY6;A0A0A0MTH3;Q13418;Q13418;A0A0A0MTH3;Q13418;A0A0A0MTH3;A0A0A0MTH3	ILK;ILK	160.842	654.414	104.814	93.432	98.0275	98.5381
14	Interferon-induced, double-stranded RNA-activated protein kinase OS=Homo sapiens GN=EIF2AK2 PE=1 SV=2	146.5	93.6662	112.28	16.774	123.004	54.5367	98.2821	95.2638	716.616	92.871	49.4383	1595.24	122.808	87.2665	124.229	126.365	62.0112	104.529	C9JZT2;F8WBH4;P19525;P19525;P19525;C9JZT2;F8WBH4;P19525;P19525;P19525	EIF2AK2;E2AK2	117.482	64.7714	303.387	579.183	111.434	97.6351
15	Lymphokine-activated killer T-cell-originated protein kinase OS=Homo sapiens GN=PBK PE=1 SV=3	109.331	204.613	203.045	31.1737	213.984	102.555	120.372	111.219	301.99	86.2263	49.1274	257.362	56.4913	65.6106	144.343	102.434	72.6029	137.64	E5RFX4;E5RIE1;Q96KB5;Q96KB5;Q96KB5;E5RIE1;E5RFX4;Q96KB5;E5RIE1;E5RFX4;Q96KB5;Q96KB5	PBK;TOPK	172.33	115.904	177.86	130.905	88.8149	104.226
16	Mitogen-activated protein kinase 1 OS=Homo sapiens GN=MAPK1 PE=1 SV=3	148.658	92.8259	98.5686	471.612	162.902	106.644	109.005	145.862	72.9611	90.463	134.705	154.264	81.2478	60.6677	73.8976	88.8966	52.7594	77.2175	P28482;P28482;P28482;P28482;P28482;P28482	MAPK1;MK01	113.351	247.052	109.276	126.477	71.9377	72.9578
17	Mitogen-activated protein kinase 3 OS=Homo sapiens GN=MAPK3 PE=1 SV=4	66.1311	176.235	51.9898	208.219	88.9336	18.5026	100.647	204.755	361.877	134.63	364.217	717.958	54.3141	126.953	109.422	134.136	65.0355	76.6204	B3KR49;E9PBK7;E9PJF0;E9PQW4;E9PRH7;H0YEX6;P27361;P27361;P27361;E9PQW4;B3KR49;E9PJF0;H0YEX6;E9PRH7;E9PBK7;P27361;E9PQW4;B3KR49;E9PJF0;P27361;P27361	MAPK3;MK03	98.1186	105.218	222.426	405.602	96.8965	91.9307
18	Mitogen-activated protein kinase kinase kinase kinase 4	63.0689	282.118	79.2235	88.4111	70.159	25.7064	119.433	114.902	107.14	136.453	109.543	110.657	58.9433	43.6877	99.5712	80.7481	115.317	60.4452	A0A0D9SEY1;A0A0D9SG62;C9J338;C9J840;E7EN19;E7ENQ1;E7ESS2;E7ETN6;E7EX83;G3XAA2;G5E948;H7C0P6;H7C360;I3L2I2;O95819;A0A0D9SEY1;E7EN19;E7ESS2;E7ENQ1;G3XAA2;H7C360;G5E948;A0A0D9SEY1;O95819;C9J840;E7EX83;A0A0D9SG62;H7C0P6;C9J338;I3L2I2;E7ETN6;E7EN19;E7ESS2;E7ENQ1;G3XAA2;H7C360;G5E948;A0A0D9SEY1;O95819;C9J840;E7EX83;A0A0D9SG62;H7C0P6	MAP4K4	141.47	61.4255	113.825	118.884	67.4007	85.5033
19	Mitogen-activated protein kinase kinase kinase kinase 5 OS=Homo sapiens GN=MAP4K5 PE=1 SV=1	82.4791	0.194435	164.171	26.9807	41248.6	72.4521	358.333	187.813	61.5828	244.528	81.8412	33.8282	94.5533	0.18711	137.497	12025.1	0.185123	0.359623	A0A0A0MQR1;G3V3V7;G3V4Q4;G3V4T8;Q9Y4K4;A0A0A0MQR1;A0A0A0MQR1;Q9Y4K4;G3V3V7;G3V4Q4;G3V4T8;A0A0A0MQR1;Q9Y4K4;Q9Y4K4;A0A0A0MQR1;Q9Y4K4;A0A0A0MQR1;A0A0A0MQR1	MAP4K5;M4K5	82.2815	13782.7	202.576	120.066	77.4125	4008.53
20	Nuclear receptor-binding protein OS=Homo sapiens GN=NRBP1 PE=1 SV=1	123.911	183.045	76.4241	88.589	102.292	51.6951	113.092	113.737	63.3844	134.658	297.399	181.63	62.842	106.799	92.9483	111.659	47.1686	42.5491	C9JDW7;C9JHZ6;F8W6G1;Q9UHY1;Q9UHY1;Q9UHY1;F8W6G1;C9JDW7;C9JHZ6;Q9UHY1;F8W6G1;Q9UHY1;Q9UHY1	NRBP1;NRBP	127.793	80.8589	96.7378	204.562	87.5298	67.1256
21	Phosphatidylinositol 3-kinase catalytic subunit type 3 OS=Homo sapiens GN=PIK3C3 PE=1 SV=1	85.7138	134.22	90.1313	76.4506	92.2806	79.46	140.561	137.316	95.7271	143.704	370.969	60.3406	238.584	110.849	84.7744	174.062	72.4823	117.283	A8MYT4;K7EIV6;K7EKH3;K7ENH3;M0R308;Q8NEB9;Q8NEB9;Q8NEB9;A8MYT4;K7EIV6;M0R308;K7EKH3;K7ENH3;Q8NEB9;A8MYT4;Q8NEB9;Q8NEB9	PIK3C3;PK3C3	103.355	82.7304	124.535	191.671	144.736	121.276
22	Phosphatidylinositol 4-kinase alpha OS=Homo sapiens GN=PI4KA PE=1 SV=4	67.4785	119.989	83.8859	225.949	161.306	1056.92	101.227	148.71	101.734	86.5017	100.8	144.383	127.209	97.9217	132.354	69.9405	240.661	90.7645	A4QPH2;J3KN10;P42356;Q8N8J0;J3KN10;J3KN10;P42356;Q8N8J0;A4QPH2;J3KN10;P42356;P42356;J3KN10;P42356;J3KN10;J3KN10	PI4KA;PI4KA	90.4511	481.393	117.224	110.562	119.161	133.789
23	Protein kinase C alpha type OS=Homo sapiens GN=PRKCA PE=1 SV=4	87.0792	88.1969	101.903	58.8453	148.247	32.1524	77.0731	107.669	106.444	136.841	178.448	99.6955	61.7025	82.886	80.3907	114.235	258.453	138.684	H3BV73;J3KRN5;M0R0I9;P05129;P17252;P17252;P17252;J3KRN5;M0R0I9;H3BV73;P05129;P17252;J3KRN5;P17252;P17252	PRKCA;KPCA	92.3931	79.7482	97.0621	138.328	74.993	170.457
24	Proto-oncogene tyrosine-protein kinase Src OS=Homo sapiens GN=SRC PE=1 SV=3	130.785	116.74	177.584	193.898	88.5583	142.415	54.3895	120.874	173.857	84.4459	193.71	176.871	68.7533	112.436	388.631	66.7528	50.1701	527.255	P06239;P12931;P42685;Q573B4;Q9H3Y6;P12931;P12931;Q573B4;Q9H3Y6;P42685;P06239;P12931;P12931;P12931	SRC;SRC	141.703	141.624	116.373	151.676	189.94	214.726
25	Rho-associated protein kinase 1 OS=Homo sapiens GN=ROCK1 PE=1 SV=1	2001.63	77.6523	91.8531	223.442	73.9796	50.2258	133.691	143.724	463.478	143.227	81.3492	55.0037	149.236	43.2388	94.875	131.677	125.98	94.4682	A0A0U1RQV4;Q13464;A0A0U1RQV4;A0A0U1RQV4;Q13464;A0A0U1RQV4;Q13464;Q13464;A0A0U1RQV4;Q13464;A0A0U1RQV4;A0A0U1RQV4	ROCK1;ROCK1	723.71	115.882	246.964	93.1932	95.7834	117.375
26	Rho-associated protein kinase 2	75.4347	135.107	138.214	79.769	77.4373	68.0185	176.994	173.905	191.454	102.122	111.767	320.25	103.965	49.5412	110.696	85.5832	75.5236	95.5614	C9JFJ0;D6REE7;E9PF63;O75116;Q14DU5;C9JFJ0;O75116;E9PF63;Q14DU5;D6REE7;C9JFJ0;O75116;E9PF63;Q14DU5	ROCK2	116.252	75.0749	180.784	178.047	88.0674	85.5561
27	Ribosomal protein S6 kinase alpha-3 OS=Homo sapiens GN=RPS6KA3 PE=1 SV=1	82.9837	140.192	177.929	60.8994	255.62	54.3593	150.901	149.102	49.1853	58.7068	209.623	64.4387	208.219	82.9607	250.411	139.339	140.007	239.728	B1AXG1;B1AXG2;D6RA62;D6RE03;E7ERL6;E7EWQ5;E9PAN7;J3QT34;O15021;O60307;P51812;Q6P0Q8;Q9UK32;Q9Y2H9;V9GXZ1;P51812;P51812;B1AXG1;B1AXG2;Q9UK32;D6RA62;D6RE03;E9PAN7;V9GXZ1;E7ERL6;E7EWQ5;J3QT34;O60307;Q9Y2H9;Q6P0Q8;O15021;P51812;P51812;P51812	RPS6KA3;KS6A3	133.701	123.626	116.396	110.923	180.53	173.025
28	Serine/threonine-protein kinase 4;Serine/threonine-protein kinase 4 37kDa subunit;Serine/threonine-protein kinase 4 18kDa subunit	189.54	89.5459	217.046	81.3718	541.702	88.3621	102.925	112.506	17.3403	89.5087	218.798	97.9828	64.7073	28.3044	111.729	98.7053	107.751	119.309	A0A087WVN8;A0A087WYT4;F5H5B4;Q13043;A0A087WVN8;Q13043;F5H5B4;A0A087WYT4;A0A087WVN8;Q13043;F5H5B4	STK4	165.377	237.145	77.5905	135.43	68.2468	108.588
29	Serine;threonine-protein kinase 24 OS=Homo sapiens GN=STK24 PE=1 SV=1	83.2776	112.319	107.714	61.7495	397.705	30.0097	99.903	179.179	117.202	96.5535	120.631	218.026	89.1125	136.018	93.8937	136.358	76.7586	22.1903	B4DR80;H0Y630;Q5JV98;Q5JV99;Q9Y6E0;B4DR80;B4DR80;Q9Y6E0;H0Y630;Q5JV98;Q5JV99;B4DR80;Q9Y6E0;H0Y630;Q9Y6E0;B4DR80;Q9Y6E0;B4DR80;B4DR80	STK24;STK24	101.103	163.155	132.095	145.07	106.341	78.4356
30	Serine;threonine-protein kinase MARK2 OS=Homo sapiens GN=MARK2 PE=1 SV=2	69.0207	84.1713	56.1011	114.132	47.9732	816.187	279.995	174.775	56.9276	138.78	159.405	85.0628	53.8941	114.926	88.1725	159.837	238.618	51.7489	E7ETY4;E9PC69;F5H4F6;F5H4J8;F5H6N2;Q7KZI7;E9PC69;E9PC69;Q7KZI7;E7ETY4;F5H4F6;F5H4J8;F5H6N2;E9PC69;Q7KZI7;E7ETY4;Q7KZI7;E9PC69;Q7KZI7;E9PC69;E9PC69	MARK2;MARK2	69.7643	326.097	170.566	127.749	85.6641	150.068
31	Serine;threonine-protein kinase MRCK beta OS=Homo sapiens GN=CDC42BPB PE=1 SV=2	97.8538	329.825	131.094	124.686	91.7958	54.5367	157.767	212.167	299.177	69.0302	54.783	286.592	148.926	105.746	128.904	17.8266	103.333	94.4682	A0A0U1RRC3;Q6DT37;Q9Y5S2;Q9Y5S2;Q9Y5S2;A0A0U1RRC3;Q6DT37;Q9Y5S2;Q9Y5S2;Q9Y5S2	CDC42BPB;MRCKB	186.257	90.3395	223.037	136.802	127.859	71.8759
32	Serine;threonine-protein kinase mTOR OS=Homo sapiens GN=MTOR PE=1 SV=1	121.74	55.8876	209.144	714.236	186.697	118.485	200.264	113.336	138.703	92.6845	157.32	213.095	82.955	94.8224	141.676	68.9776	197.315	76.3024	B1AKP8;P42345;P42345;P42345;B1AKP8;P42345;P42345;P42345	MTOR;MTOR	128.924	339.806	150.767	154.367	106.485	114.198
33	Serine;threonine-protein kinase N2 OS=Homo sapiens GN=PKN2 PE=1 SV=1	132.143	25.092	72.6231	46.7002	208.06	4.86168	127.659	107.103	422.866	65.198	21.0443	383.28	63.1958	67.0217	18.0179	54.9465	35.9584	6.71951	A0A0A0MRN8;B1AL79;H0Y5V5;Q16513;Q16513;Q16513;B1AL79;A0A0A0MRN8;H0Y5V5;Q16513;B1AL79;Q16513;Q16513	PKN2;PKN2	76.6194	86.5406	219.209	156.508	49.4118	32.5415
34	Serine;threonine-protein kinase PAK 2 OS=Homo sapiens GN=PAK2 PE=1 SV=3	106.814	268.589	218.662	153.794	18.5296	183.974	185.472	135.116	192.279	158.37	236.641	141.431	182.956	83.4799	115.205	103.304	104.117	79.3114	A0A087X294;B1AKS5;H0YCG5;H7C1X3;O75914;Q13177;Q13177;Q13177;A0A087X294;O75914;B1AKS5;H7C1X3;H0YCG5;Q13177;Q13177;Q13177	PAK2;PAK2	198.022	118.766	170.956	178.814	127.214	95.5774
35	Serine;threonine-protein kinase PAK 4 OS=Homo sapiens GN=PAK4 PE=1 SV=1	167.388	99.6748	126.138	282.706	69.9696	44.2945	264.726	61.5615	92.3126	190.937	82.1538	214.147	148.978	92.9289	98.7738	79.6971	59.4686	96.0262	M0R0L9;M0R1R1;M0R2X4;M0R3G6;O96013;Q9NQU5;Q9P286;O96013;O96013;M0R2X4;M0R3G6;M0R1R1;M0R0L9;Q9NQU5;Q9P286;O96013;M0R2X4;O96013;O96013	PAK4;PAK4	131.067	132.323	139.533	162.413	113.56	78.3973
36	Serine;threonine-protein kinase PLK1 OS=Homo sapiens GN=PLK1 PE=1 SV=1	23.4003	178.324	196.796	142.385	84.6159	141.706	171.261	207.067	109.764	195.328	73.5043	168.681	103.627	83.5609	126.602	57.2084	143.784	80.335	I3L387;P53350;P53350;P53350;I3L387;P53350;I3L387;P53350;P53350	PLK1;PLK1	132.84	122.902	162.697	145.838	104.597	93.7757
37	Serine;threonine-protein kinase PRP4 homolog OS=Homo sapiens GN=PRPF4B PE=1 SV=3	163.365	69.0111	24.6251	139.842	39.8127	148.751	137.402	127.978	391.063	110.175	183.604	363.587	106.77	155.563	88.2153	96.5401	132.97	125.31	H0YDJ3;Q13523;Q13523;Q13523;H0YDJ3;Q13523;H0YDJ3;Q13523;Q13523	PRPF4B;PRP4B	85.6671	109.469	218.814	219.122	116.849	118.273
38	Serine;threonine-protein kinase WNK1 OS=Homo sapiens GN=WNK1 PE=1 SV=2	71.4299	99.5781	70.427	235.806	88.5461	76.2707	87.2605	108.93	0.654723	80.9498	68.3778	0.698754	89.8693	83.7523	132.565	87.697	79.9461	126.216	F5GWT4;F6UYG0;H0YH68;K7ENT7;Q9H4A3;F5GWT4;F5GWT4;Q9H4A3;F6UYG0;H0YH68;K7ENT7;F5GWT4;Q9H4A3;Q9H4A3;F5GWT4;Q9H4A3;F5GWT4;F5GWT4	WNK1;WNK1	80.4783	133.541	65.615	50.0088	102.062	97.9532
39	SRSF protein kinase 1 OS=Homo sapiens GN=SRPK1 PE=1 SV=2	89.0261	151.173	145.438	66.6465	59.7827	33.4783	134.92	116.538	97.7183	119.806	289.146	138.463	146.277	43.4401	97.9352	112.568	119.681	65.8931	D6RBF8;D6RBM8;H3BLV9;Q5R363;Q96SB4;H3BLV9;H3BLV9;Q5R363;Q96SB4;D6RBF8;D6RBM8;H3BLV9;Q5R363;Q96SB4;Q96SB4;H3BLV9;Q5R363;Q96SB4;H3BLV9;H3BLV9;Q5R363;Q5R363	SRPK1;SRPK1	128.546	53.3025	116.392	182.472	95.884	99.381
40	SRSF protein kinase 2 OS=Homo sapiens GN=SRPK2 PE=1 SV=3	51.0966	137.23	119.342	76.8651	71.7475	69.4333	90.3189	174.231	171.737	138.415	104.225	183.375	100.654	66.7713	107.14	145.518	64.815	123.379	A8MPP7;A8MPY5;E7ETV6;H7C2I2;H7C521;H7C5L6;P78362;Q9UPE1;P78362;P78362;H7C5L6;H7C2I2;H7C521;A8MPP7;A8MPY5;E7ETV6;Q9UPE1;P78362;H7C5L6;P78362;P78362	SRPK2;SRPK2	102.556	72.682	145.429	142.005	91.5217	111.238
41	STE20-like serine;threonine-protein kinase OS=Homo sapiens GN=SLK PE=1 SV=1	61.7881	99.6057	95.0791	34.4601	91.904	75.3511	122.697	165.015	610.631	113.887	68.5344	764.279	130.414	69.5778	74.8461	123.911	56.6128	55.4131	Q9H2G2;Q9H2G2;Q9H2G2;Q9H2G2;Q9H2G2;Q9H2G2	SLK;SLK	85.4909	67.2384	299.448	315.567	91.6127	78.6455
42	Triple functional domain protein OS=Homo sapiens GN=TRIO PE=1 SV=2	82.9205	47.0935	164.604	94.7436	49.2263	31.5826	247.444	235.937	40.8668	64.8375	135.849	73.5094	121.209	126.077	78.4258	65.9983	77.62	33.4459	C9IZQ6;E7EPJ7;E7EWP2;F5H228;H7BXZ5;H7C0I9;J3QSW6;O60229;O75962;O75962;O75962;E7EWP2;E7EPJ7;F5H228;C9IZQ6;H7BXZ5;J3QSW6;O60229;H7C0I9;O75962;E7EWP2;E7EPJ7;O75962;O75962	TRIO;TRIO	98.206	58.5175	174.749	91.3985	108.571	59.0214
43	Tyrosine-protein kinase CSK OS=Homo sapiens GN=CSK PE=1 SV=1	313.986	141.529	89.2114	85.5299	81.2985	36.8159	168.892	174.545	17.9817	93.174	170.232	11.8816	54.7526	67.755	98.2412	141.902	271.001	85.0215	A0A087WUR1;H3BU69;H3BUM9;K7ENL8;K7EQY5;K7ES68;P41240;P42679;P41240;P41240;H3BUM9;H3BU69;K7ENL8;K7ES68;K7EQY5;A0A087WUR1;P42679;P41240;P41240;P41240	CSK;CSK	181.576	67.8814	120.473	91.7625	73.5829	165.975
44	Phosphoinositide 3-kinase regulatory subunit 4 OS=Homo sapiens GN=PIK3R4 PE=1 SV=3	74.9032	93.5753	162.71	221.76	253.239	91.7449	54.2652	162.631	22.1273	109.058	81.5016	52.5259	73.545	212.712	82.0799	184.229	105.577	45.3728	D6RJ98;Q99570;Q99570;Q99570;D6RJ98;Q99570;Q99570;Q99570	PIK3R4	110.396	188.915	186.798	77.4212	61.3145	19.1312
45	Casein kinase II subunit alpha OS=Homo sapiens GN=CSNK2A1 PE=1 SV=1	41.4631	148.514	83.4856	6480.8	2273.27	149.64	174.521	12.1212	42.8896	118.009		29.7055	123.465	300.716	62.2653	122.944	12.0475	47.3029	A0A087WY74;E7EU96;P68400;Q5U5J2;Q8NEV1;V9GY80;V9GYA2;P68400;E7EU96;Q5U5J2;P68400;Q8NEV1;A0A087WY74;V9GYA2;V9GY80;E7EU96;Q5U5J2;P68400;Q8NEV1;P68400;P68400	CSNK2A1;CSNK2A3;CSK21	91.1543	2967.9	76.5106	73.8574	162.149	60.7647
46	Cyclin-dependent-like kinase 5 OS=Homo sapiens GN=CDK5 PE=1 SV=3	55.2291	177.031	113.926	143.465	12.5113	87.8552	245.411	202.118	267.382	116.74		1364.4	114.369	117.552	157.451	108.185	320.028	151.54	Q00535;Q00535;Q00535;Q00535;Q00535;Q00535	CDK5;CDK5	115.395	81.2772	238.304	740.573	129.791	193.251
47	Serine;threonine-protein kinase 10 OS=Homo sapiens GN=STK10 PE=1 SV=1		77.2175	118.707	344.069	145.528	62.5161	71.0201	133.496	528.499	53.0564	737.325	863.323	150.17	88.0015	65.1393	86.5257	127.341	63.8164	H0YB71;O94804;O94804;O94804;H0YB71;O94804;O94804;O94804	STK10;STK10	97.9621	184.038	244.338	551.235	101.104	92.5611
48	Serine;threonine-protein kinase 38 OS=Homo sapiens GN=STK38 PE=1 SV=1	85.3818	28.8511	192.987		28.275	178.831	97.9828	195.003	83.4625	100.905	1125.74	20.7287	163.524	71.2667	79.7911	139.3	38.7723	83.7232	Q15208;Q15208;Q15208;Q15208;Q15208;Q15208	STK38;STK38	102.406	103.553	125.483	415.791	104.861	87.2653
49	Serine;threonine-protein kinase TBK1 OS=Homo sapiens GN=TBK1 PE=1 SV=1	70.9906	111.938	168.635	66.3745	299.592		94.7698	119.4	148.679	61.0473	175.018	88.6136	64.2024	97.124	74.6803	120.949	138.963	45.0563	A0A075B7B4;Q14164;Q9UHD2;Q9UHD2;Q9UHD2;A0A075B7B4;Q14164;Q9UHD2;Q9UHD2;Q9UHD2	TBK1;TBK1	117.188	182.983	120.95	108.226	78.6689	101.656
50	Titin OS=Homo sapiens GN=TTN PE=1 SV=1	79.1192	134.043	166.648		59.378	112.482	78.3334	173.508	22.83	84.2296	215.173	18.6533	438.659	52.5149	110.934	117.21	145.892	102.2	REV__A0A0A0MRA3;REV__A0A0A0MTS7;REV__Q8WZ42;REV__A0A0A0MRA3;REV__Q8WZ42;REV__A0A0A0MTS7;REV__A0A0A0MRA3;REV__Q8WZ42;REV__A0A0A0MTS7;REV__A0A0A0MRA3	TTN	126.603	85.9302	91.557	106.019	200.703	121.768
51	TP53-regulating kinase OS=Homo sapiens GN=TP53RK PE=1 SV=2	117.593		48.2935	8.78021	91.904	35.2135	157.233	103.34	132.629	97.3532	49.8581	158.502	107.631	110.32	100.007	36.2386	165.244	74.3343	Q5JZ02;Q96S44;Q5JZ02;Q5JZ02;Q96S44;Q5JZ02;Q96S44;Q96S44;Q5JZ02;Q96S44;Q5JZ02;Q5JZ02	TP53RK;PRPK	82.9431	45.2992	131.067	101.904	105.986	91.9391
52	Tyrosine-protein kinase BAZ1B OS=Homo sapiens GN=BAZ1B PE=1 SV=2	62.7245	110.803	47.7675		18.8731	92.5561	75.0904	96.5133	292.31	111.489	118.649	253.397	1184.74	133.506	125.893	77.255	79.5206	175.71	Q9UIG0;Q9UIG0;Q9UIG0;Q9UIG0;Q9UIG0;Q9UIG0	BAZ1B;BAZ1B	73.7651	55.7146	154.638	161.178	481.38	110.829
53	Abelson tyrosine-protein kinase 2 OS=Homo sapiens GN=ABL2 PE=1 SV=1	142.88		872.104		104.153	149.547	183.643	171.024	43.6242	91.3198	130.749	33.0266	64.0158	66.9381	61.0177	57.1332	86.3459	70.2661	P42684;P42684;P42684;P42684;P42684;P42684	ABL2;ABL2	507.492	126.85	132.764	85.0318	63.9905	71.2484
54	Aurora kinase A OS=Homo sapiens GN=AURKA PE=1 SV=2	101.368	132.694	38.1168	145.538	27.9942	9.75848	206.723	505.496		146.541	77.9219		81.9207	228.865	224.84	59.3122	122.366	76.6257	A3KFJ0;A3KFJ1;O14965;Q5QPD1;Q5QPD2;Q5QPD4;A3KFJ0;A3KFJ0;O14965;Q5QPD4;Q5QPD2;A3KFJ1;Q5QPD1;A3KFJ0;O14965;Q5QPD4;Q5QPD2;A3KFJ1;O14965;A3KFJ0;O14965;A3KFJ0;A3KFJ0	AURKA;AURKA	90.7261	61.097	356.11	112.231	178.542	86.1012
55	Casein kinase II subunit alpha' OS=Homo sapiens GN=CSNK2A2 PE=1 SV=1	92.4407	69.6744	70.4807		53.585		246.861	103.562	131.485	108.485	27.5782	180.4	92.2487	267.196	144.954	112.795	133.154	153.443	H3BNI9;H3BSA1;H3BV19;P19784;P19784;P19784;H3BSA1;H3BV19;H3BNI9;P19784;H3BSA1;P19784;P19784	CSNK2A2;CSK22	77.5319	53.585	160.636	105.488	168.133	133.131
56	Death-associated protein kinase 3 OS=Homo sapiens GN=DAPK3 PE=1 SV=1	108.17	73.7646	76.0542	42.8777	66.3699	30.3317	101.298	140.23		20.1716	20.7301		74.2262	268.589	128.556	106.481	74.5045	138.099	A0A0A6YYK9;M0QYW5;M0QYY8;M0R0D0;O43293;Q9UIK4;O43293;O43293;M0R0D0;M0QYY8;M0QYW5;A0A0A6YYK9;Q9UIK4;O43293;O43293;O43293	DAPK3;DAPK3	85.9962	46.5264	120.764	20.4509	157.124	106.362
57	Focal adhesion kinase 1 OS=Homo sapiens GN=PTK2 PE=1 SV=2	149.443	136.888	133.21	126.024	84.792		70.3684	283.019	58.3013	50.705		42.8777	90.985	182.046	431.991	61.3017	94.2066	69.8049	B4DWJ1;E5RFW9;E5RG54;E5RG66;E5RG80;E5RGA6;E5RH01;E5RH08;E5RH48;E5RHD8;E5RI03;E5RI72;E5RIK4;E5RJP0;E5RJQ2;E7ESA6;E9PEI4;H0YAS0;H0YB16;H0YB33;H0YB99;H0YBP1;H0YBZ1;Q05397;E7ESA6;Q05397;H0YBP1;E7ESA6;H0YB16;H0YBZ1;B4DWJ1;E9PEI4;E5RHD8;H0YB33;H0YB99;E5RH08;E5RIK4;E5RG54;H0YAS0;E5RH48;E5RH01;E5RG66;E5RI03;E5RI72;E5RFW9;E5RJP0;E5RJQ2;E5RG80;E5RGA6;Q05397;H0YBP1;E7ESA6;H0YB16;H0YBZ1;B4DWJ1;E9PEI4;Q05397;…	PTK2;FAK1	139.847	105.408	137.23	46.7914	235.007	75.1044
58	Glycogen synthase kinase-3 alpha OS=Homo sapiens GN=GSK3A PE=1 SV=2	24.8773	50.4246	174.424	309.878	123.919	110.903	91.048	162.597		56.3192	17.6483		69.1595	76.1069	149.506	1970.1	99.2817	99.2473	A8MT37;M0QYV0;P49840;P49840;P49840;A8MT37;M0QYV0;P49840;A8MT37;P49840;P49840	GSK3A;GSK3A	83.242	181.567	126.822	36.9838	98.2574	722.878
59	Phosphatidylinositol 4-kinase beta OS=Homo sapiens GN=PI4KB PE=1 SV=1		2.26491	18.8744		174.581	981.848	180.713	208.074	136.075	625.799	466.54	109.338	67.1659	93.3809	191.017	253.995	204.316	158.37	A0A0A0MSL0;A0A0B4J1S8;E9PL47;F8W860;Q9UBF8;A0A0B4J1S8;A0A0B4J1S8;Q9UBF8;E9PL47;F8W860;A0A0A0MSL0;A0A0B4J1S8;Q9UBF8;E9PL47;F8W860;A0A0A0MSL0;Q9UBF8;A0A0B4J1S8;Q9UBF8;A0A0B4J1S8;A0A0B4J1S8	PI4KB;PI4KB	10.5696	578.215	174.954	400.559	117.188	205.56
60	Phosphatidylinositol 4-kinase type 2-alpha OS=Homo sapiens GN=PI4K2A PE=1 SV=1	108.463	62.9728	132.537	210.818	123.456	50.2989	92.2423	36.4705		327.865	466.313		120.748	153.709	231.546	102.954	211.257	108.802	E9PAM4;Q9BTU6;Q9BTU6;Q9BTU6;E9PAM4;Q9BTU6;Q9BTU6;Q9BTU6	PI4K2A;P4K2A	101.324	128.191	64.3564	397.089	168.668	141.004
61	SCY1-like protein 2 OS=Homo sapiens GN=SCYL2 PE=1 SV=1	71.9068	164.274	54.382	15.4856	146.368	41.7544	140.017	107.654		102.683	29.2032		141.814	91.4655	94.6976	104.384	71.6332	76.5885	A0A0U1RQQ9;F8VSC5;Q6P3W7;A0A0U1RQQ9;A0A0U1RQQ9;Q6P3W7;F8VSC5;A0A0U1RQQ9;Q6P3W7;F8VSC5;Q6P3W7;A0A0U1RQQ9;Q6P3W7;A0A0U1RQQ9;A0A0U1RQQ9	SCYL2;SCYL2	96.8541	67.8693	123.835	65.9432	109.326	84.2019
62	Serine;threonine-protein kinase 26 OS=Homo sapiens GN=STK26 PE=1 SV=2	153.847	118.534	35.4314	109.46	119.856	29.1405	133.598	169.702		85.9935	54.6048		198.563	91.2186	95.9131	55.8295	119.748	77.3354	B4E0Y9;Q8NBY1;Q9P289;B4E0Y9;Q8NBY1;B4E0Y9;Q9P289;Q8NBY1;B4E0Y9;Q9P289;Q9P289;B4E0Y9;Q8NBY1;Q9P289;B4E0Y9;B4E0Y9;Q8NBY1;Q8NBY1	STK26;STK26	102.604	86.152	151.65	70.2992	128.565	84.3042
63	Serine;threonine-protein kinase Nek9 OS=Homo sapiens GN=NEK9 PE=1 SV=2	141.157	204.132	64.9094	39.319	123.439	33.8752	79.6198	180.725		128.351	58.3943		98.2889	72.4421	115.661	100.097	121.125	81.9775	G3V459;Q8TD19;Q8TD19;Q8TD19;G3V459;Q8TD19;Q8TD19;Q8TD19	NEK9;NEK9	136.733	65.5445	130.173	93.3729	95.4639	101.067
64	Serine;threonine-protein kinase TAO2 OS=Homo sapiens GN=TAOK2 PE=1 SV=2	45.1595	129.531	149.205		239.778	51.0152	218.147	97.7928	78.8619	63.4416		106.71	70.0472	161.619	230.09	79.5151	247.118	232.398	Q9UL54;Q9UL54;Q9UL54;Q9UL54;Q9UL54;Q9UL54	TAOK2;TAOK2	107.965	145.397	131.601	85.0759	153.919	186.344
65	Serine;threonine-protein kinase VRK2 OS=Homo sapiens GN=VRK2 PE=1 SV=3	72.5879	150.88	98.8354		126.208	50.1006	72.8298	191.746	20.7114	82.7425		40.1675	100.814	160.036	61.1151	109.528	161.698	85.7673	E7ERS5;E9PBU1;Q86Y07;Q86Y07;Q86Y07;E7ERS5;E9PBU1;Q86Y07;Q86Y07;Q86Y07	VRK2;VRK2	107.434	88.1542	95.0959	61.455	107.322	118.998
66	Serine-protein kinase ATM OS=Homo sapiens GN=ATM PE=1 SV=4	118.608		54.8628		278.157	193.469	122.12	275.643	74.6337	81.9661	28.6241	174.957	61.3783	182.45	80.1348	155.606	324.451	77.0785	A0A087X0E9;E9PIN0;E9PIQ5;E9PRG7;M0QXY8;Q13315;Q6P7P1;Q13315;Q13315;E9PRG7;Q6P7P1;M0QXY8;E9PIQ5;A0A087X0E9;E9PIN0;Q13315;Q13315;Q13315	ATM;ATM	86.7353	235.813	157.466	95.1824	107.988	185.712
67	Titin OS=Homo sapiens GN=TTN PE=1 SV=1	8274.5	1946.62	223.009	30.3612	57.1926	109.786	209.377	123.26	61.2763	299.654	211.976	273.929	159.726		56.7818	25.1582		79.3059	A0A0A0MRA3;A0A0A0MTS7;H7C0U7;H7C1P9;Q8WZ42;A0A0A0MTS7;A0A0A0MTS7;Q8WZ42;A0A0A0MRA3;H7C0U7;H7C1P9;A0A0A0MTS7;Q8WZ42;A0A0A0MRA3;A0A0A0MTS7;A0A0A0MTS7	TTN;A0A0A0MTS7	3481.38	65.7801	131.304	261.853	108.254	52.232
68	Tyrosine-protein kinase JAK1 OS=Homo sapiens GN=JAK1 PE=1 SV=2	39.0881	136.018	286.076	48.3638	9.95524	16.6998	119.011	112.49	25.8314	133.108		16.2375	73.6879	85.7733	288.546	219.178		191.494	P23458;P23458;P23458;P23458;P23458;P23458	JAK1;JAK1	153.728	25.0063	85.7777	74.6729	149.336	205.336
69	Aurora kinase B		136.5	51.8063	131.239	59.4274	44.0954	94.9803	111.721	62.1058	63.1345			127.297	104.95	237.825	114.91	150.191	139.339	J3KRF8;J3KRJ2;J3KT86;J3KTD6;J3QLN8;J3QR41;Q96GD4;J3KRF8;Q96GD4;J3KTD6;J3QLN8;J3KT86;J3KRF8;J3QR41;J3KRJ2;Q96GD4;J3KTD6;J3QLN8;J3KT86;J3KRF8;J3QR41	AURKB	94.1531	78.254	89.6024	63.1345	156.691	134.813
70	Calcium;calmodulin-dependent protein kinase (CaM kinase) II gamma, isoform CRA_a OS=Homo sapiens GN=CAMK2G PE=1 SV=1	59.6585	73.6011	59.1602	31.4123	166.752	90.8967	91.8085	152.077		147.131			76.977	72.2666	75.6336	73.7186	68.3352	76.0753	A0A0A0MS52;A0A0A0MT11;H0Y6G2;H7BXS4;Q13555;Q5SWX3;Q8WU40;A0A0A0MS52;A0A0A0MS52;Q5SWX3;A0A0A0MT11;Q13555;Q8WU40;H0Y6G2;H7BXS4;A0A0A0MS52;Q5SWX3;A0A0A0MT11;Q13555;Q8WU40;H0Y6G2;H7BXS4;A0A0A0MS52;A0A0A0MS52	CAMK2G;CAMK2B;A0A0A0MS52	64.14	96.3535	121.943	147.131	74.9591	72.7097
71	Casein kinase I isoform alpha OS=Homo sapiens GN=CSNK1A1 PE=1 SV=2	55.0151	61.0389	23.7599	138.953			95.4356	757.266	65.7244	29.3127	607.844	57.6743	63.8032	113.966	100.222	106.814		189.198	D6RGE5;E5RG27;H0Y9X2;P48729;Q8N752;U3KPX3;U3KQK7;P48729;P48729;E5RG27;D6RGE5;H0Y9X2;U3KQK7;U3KPX3;Q8N752;P48729;P48729;P48729	CSNK1A1;KC1A	46.6046	138.953	306.142	231.61	92.6636	148.006
72	Cyclin-dependent kinase 11A;Cyclin-dependent kinase 11B	108.267	141.48	107.356	31.9769	213.495		112.194	42.443	385.813	100.947		164.661	125.102	213.791	92.6395	81.1071		26.2102	A0A087WYI9;A0A087X1I0;A0A0D9SEI3;A0A0D9SEN2;A0A0D9SER5;B7ZVY7;E7ESP2;E9PFJ2;J3KS35;J3QR29;J3QR44;P21127;Q5QPQ9;Q5QPR3;Q5QPR4;Q9UQ88;A0A087WYI9;A0A0D9SEI3;Q5QPR3;B7ZVY7;A0A0D9SER5;A0A0D9SEN2;J3QR44;Q9UQ88;P21127;Q5QPR4;J3QR29;J3KS35;E7ESP2;Q5QPQ9;E9PFJ2;A0A087WYI9;A0A087X1I0;A0A0D9SEI3;Q5QPR3;B7ZVY7;A0A0D9SER5;A0A0D9SEN2;J3QR44;Q9UQ88;P21127;Q5QPR4;J3QR29	CDK11B;CDK11A;CDC2L1	119.034	122.736	180.15	132.804	143.844	53.6586
73	Dual specificity mitogen-activated protein kinase kinase 1 OS=Homo sapiens GN=MAP2K1 PE=1 SV=2	26.7331	275.968	559.175	492.151		86.2024	405.668		1008.12	122.129		96.0661	152.024	140.561	15.6225	80.0404	337.597	78.122	Q02750;Q02750;Q02750;Q02750;Q02750;Q02750	MAP2K1;MP2K1	287.292	289.177	706.896	109.097	102.736	165.253
74	MAP;microtubule affinity-regulating kinase 3 OS=Homo sapiens GN=MARK3 PE=1 SV=4		149.112	204.316		63.9094		255.478	112.506	157.975	163.841	218.177	199.087	152.944	104.725	109.543	34.5223	326.843	46.5128	A0A087X0I6;A0A0A0MQR8;A0A0A0MST9;A0A0A0MSZ1;A0A0A0MT23;A2SY06;B4DIB3;H0YIY6;H0YKP9;H0YNV4;J3KNR0;P27448;Q9P0L2;A0A0A0MSZ1;A0A0A0MSZ1;A0A0A0MT23;J3KNR0;P27448;A0A0A0MST9;A0A0A0MQR8;H0YIY6;H0YKP9;H0YNV4;A2SY06;B4DIB3;A0A087X0I6;Q9P0L2;A0A0A0MSZ1;A0A0A0MT23;J3KNR0;P27448;A0A0A0MST9;A0A0A0MQR8;H0YIY6;P27448;A0A0A0MSZ1;A0A0A0MT23;J3KNR0;P27448;A0A0A0MSZ1;A0A0A0MSZ1;A0A0A0MT23;A0A0A0MT23;J3KNR0;J3KNR0	MARK3;MARK3	176.714	63.9094	175.32	193.702	122.404	135.96
75	Non-specific protein-tyrosine kinase;Tyrosine-protein kinase Yes	202.918	81.5072	70.51			237.775	73.7032	98.7875	270.082	119.565	14.8548	179.739	60.891	37.579		138.319	73.8106	217.618	E5RFS5;J3QRU1;P06241;P07947;P09769;Q5TGY6;E5RFS5;J3QRU1;P07947;P06241;E5RFS5;Q5TGY6;P09769;J3QRU1;P07947	YES1	118.312	237.775	147.524	104.72	49.235	143.249
76	Phosphatidylinositol 5-phosphate 4-kinase type-2 alpha	304.28	267.901	197.083		264.506	22.9935	166.486	251.664		103.268		687.09	158.184	56.4639	150.004	64.2158	125.989	118.091	H7BXS3;P48426;S4R320;H7BXS3;P48426;H7BXS3;S4R320;P48426;H7BXS3	PIP4K2A	256.421	143.75	209.075	395.179	121.55	102.765
77	Protein VPRBP OS=Homo sapiens GN=VPRBP PE=1 SV=3	142.989	31.8199			168.974		77.6523	160.247	14.7215	102.456	510.708	51.1923	90.4129	242.839	82.0457	93.1611	153.039	47.1196	Q9Y4B6;Q9Y4B6;Q9Y4B6;Q9Y4B6;Q9Y4B6;Q9Y4B6	VPRBP;VPRBP	87.4042	168.974	84.207	221.452	138.433	97.7733
78	Serine/threonine-protein kinase tousled-like 1	82.5305	61.0685	114.377		136.945		123.919	80.4855	1.16907	69.4044		1.929	132.813	145.095	158.282	38.5473	205.994	117.389	B3KRP1;C9JWT6;F8W7X8;J3KST4;J3QR10;J3QS73;Q9UKI8;B3KRP1;Q9UKI8;B3KRP1;J3QR10;J3QS73;J3KST4;F8W7X8;C9JWT6;Q9UKI8;B3KRP1	TLK1	85.9921	136.945	68.5246	35.6667	145.397	120.643
79	Serine;threonine-protein kinase N1 OS=Homo sapiens GN=PKN1 PE=1 SV=2		75.8174	257.113		177.855	252.643	176.871	95.4886	76.1597	70.3148	479.989	138.051	73.9848	189.619	82.9205	60.2236		26.5466	K7EKY9;K7EM57;K7EN76;Q16512;Q16512;Q16512;K7EKY9;K7EM57;K7EN76;Q16512;Q16512;Q16512	PKN1;PKN1	166.465	215.249	116.173	229.451	115.508	43.3851
80	Serine;threonine-protein kinase PAK 1 OS=Homo sapiens GN=PAK1 PE=1 SV=2	48.7644	156.754	107.341	102.385	53.5107	111.713	52.5222	81.609		81.3436			62.1661	96.0861	64.9499	63.1039	137.974	43.1909	B3KNX7;E9PKH9;E9PM17;E9PMP2;E9PQW5;E9PRP6;H0YCM0;Q13153;B3KNX7;B3KNX7;Q13153;E9PM17;H0YCM0;E9PRP6;E9PMP2;E9PQW5;E9PKH9;B3KNX7;Q13153;E9PM17;H0YCM0;Q13153;B3KNX7;Q13153;B3KNX7;B3KNX7	PAK1;PAK1	104.286	89.2029	67.0656	81.3436	74.4007	81.423
81	Tyrosine-protein kinase Lyn OS=Homo sapiens GN=LYN PE=1 SV=3	192.426	145.327	302.577		78.0678	55.8721	115.597	71.2272		217.558	387.286		89.4529	91.8658	177.719	87.049	97.725	193.469	E5RJ37;H0Y3C5;J3KPD6;P07948;P08631;P07948;P07948;E5RJ37;H0Y3C5;J3KPD6;P08631;P07948;P07948;P07948	LYN;LYN	213.443	66.97	93.4119	302.422	119.679	126.081
82	Cyclin-dependent kinase 2	176.822	186.684	29.3982		705.38		206.737	304.766		24.6268	120.865		80.1792	78.2792	119.69	45.1688	234.161	61.7795	E7ESI2;G3V317;G3V5T9;P24941;E7ESI2;G3V5T9;P24941;E7ESI2;G3V317;G3V5T9;P24941;E7ESI2	CDK2	130.968	705.38	255.752	72.746	92.716	113.703
83	Cyclin-dependent kinase 6 OS=Homo sapiens GN=CDK6 PE=1 SV=1	344.451			386.187			344.857	146.459	181.466	75.0227	154.939	115.013	72.749	56.2334	26.1394	75.555	84.7861	83.7639	Q00534;Q00534;Q00534;Q00534;Q00534;Q00534	CDK6;CDK6	344.451	386.187	224.261	114.992	51.7073	81.3683
84	Cyclin-G-associated kinase OS=Homo sapiens GN=GAK PE=1 SV=2	102.997	100.187	11.0307	1810.48	226.655		100.528	171.44		89.5584	45.7011		94.6976	64.9499	243.986	173.724		185.292	A0A087X1U9;D6RAQ7;D6RAW3;D6RE78;D6RF16;O14976;O14976;O14976;D6RAW3;D6RF16;D6RAQ7;D6RE78;A0A087X1U9;O14976;O14976;O14976	GAK;GAK	71.405	1018.57	135.984	67.6297	134.545	179.508
85	Epidermal growth factor receptor OS=Homo sapiens GN=EGFR PE=1 SV=2	216.31	106.799	621.347	85.4824	206.852	167.865	27.0931	71.2272		456.211	113.816		29.3453		53.0454	39.4939		18.3265	A0A0A0MSE1;A0A0B4J1Y5;C9JYS6;E9PFD7;P00533;Q504U8;P00533;P00533;E9PFD7;Q504U8;C9JYS6;A0A0B4J1Y5;A0A0A0MSE1;P00533;E9PFD7;P00533;P00533	EGFR;EGFR	314.819	153.4	49.1602	285.013	41.1953	28.9102
86	Interleukin-1 receptor-associated kinase 1 OS=Homo sapiens GN=IRAK1 PE=1 SV=2	69.892	48.1064	109.096		69.2459		227.521	219.649		283.962	301.99		77.0464	89.5149	92.2742	130.306	100.125	59.2177	D3YTB5;F6U4U2;H7C224;H7C2I6;H7C3C1;H7C3G8;P51617;P51955;D3YTB5;D3YTB5;P51617;H7C224;H7C2I6;H7C3G8;H7C3C1;F6U4U2;P51955;D3YTB5;P51617;H7C224;H7C2I6;P51617;D3YTB5;P51617;D3YTB5;D3YTB5	IRAK1;IRAK1	75.6982	69.2459	223.585	292.976	86.2785	96.5494
87	Myosin light chain kinase, smooth muscle OS=Homo sapiens GN=MYLK PE=1 SV=4	308.485	107.691	36.6631	2484.01	15.8088	95.0198		213.14	287.209	68.992		228.01	86.2741	144.784		86.8863	175.528		D6R9C2;Q15746;Q15746;Q15746;D6R9C2;Q15746;Q15746;Q15746	MYLK;MYLK	150.946	864.947	250.174	148.501	115.529	131.207
88	Phosphatidylinositol 4-phosphate 3-kinase C2 domain-containing subunit alpha OS=Homo sapiens GN=PIK3C2A PE=1 SV=2	35.1598	82.2678		49.4863			53.8157	189.198	161.317	119.798	372.051		150.89	94.8816	79.1302	60.7982	221.637	100.675	A0A0C4DGF9;E9PPP3;O00443;O00443;O00443;A0A0C4DGF9;E9PPP3;O00443;A0A0C4DGF9;O00443;O00443	PIK3C2A;P3C2A	58.7138	49.4863	134.777	245.924	108.301	127.703
89	Serine;threonine-protein kinase OSR1 OS=Homo sapiens GN=OXSR1 PE=1 SV=1	98.0371	161.608	227.647		252.328		146.297	152.594		140.192	408.66		127.837	103.843	80.3183	93.6013	93.0966	59.1111	C9JIG9;O95747;O95747;O95747;C9JIG9;O95747;O95747;O95747	OXSR1;OXSR1	162.431	252.328	149.446	274.426	103.999	81.9363
90	Serine;threonine-protein kinase SMG1 OS=Homo sapiens GN=SMG1 PE=1 SV=3				279.2	45.7042		320.139	139.05	42.8332	122.179	46.7714	47.1327	97.6167	97.0567	116.425	93.9262	101.924	138.847	E9PNP6;H3BQN7;I3L0W2;I3L144;J3KRA9;Q6P435;Q96Q15;Q96Q15;Q96Q15;J3KRA9;H3BQN7;I3L144;E9PNP6;I3L0W2;Q6P435;Q96Q15;J3KRA9;H3BQN7;Q96Q15;Q96Q15	SMG1;SMG1		162.452	167.341	72.0278	103.699	111.566
91	Dual specificity mitogen-activated protein kinase kinase 4 OS=Homo sapiens GN=MAP2K4 PE=1 SV=1	1024.75	316.038	7.13472		28.4244		300.486	132.915		84.0081			46.8104	104.377	71.6282	129.379	34.8275	42.5343	P45985;P45985;P45985;P45985;P45985;P45985	MAP2K4;MP2K4	449.308	28.4244	216.701	84.0081	74.2718	68.9135
92	G protein-coupled receptor kinase 6 OS=Homo sapiens GN=GRK6 PE=1 SV=2		25.0607	897.119		491.844		105.68	166.232		51.2811	118.731		138.896	457.572	87.0913	114.219	48.5149	55.9186	D6RHX8;F8W9W2;P34947;P43250;D6RHX8;D6RHX8;F8W9W2;P43250;P34947;D6RHX8;F8W9W2;P43250;P43250;D6RHX8;F8W9W2;P43250;D6RHX8;D6RHX8;F8W9W2;F8W9W2	GRK6;GRK6	461.09	491.844	135.956	85.0062	227.853	72.8841
93	Membrane-associated tyrosine- and threonine-specific cdc2-inhibitory kinase OS=Homo sapiens GN=PKMYT1 PE=1 SV=1	78.3986	38.9366		155.079	53.9278		72.6835	73.7032	351.299	23.3	1115.79		70.9808	2961.8		115.077	115.333		A6NHV6;B4DZM6;I3L136;I3L1H7;I3L3P0;I3L4K3;Q99640;Q99640;Q99640;B4DZM6;A6NHV6;I3L1H7;I3L4K3;I3L3P0;I3L136;Q99640;B4DZM6;A6NHV6;Q99640;Q99640	PKMYT1;PMYT1	58.6676	104.503	165.895	569.547	1516.39	115.205
94	Serine;threonine-protein kinase D3 OS=Homo sapiens GN=PRKD3 PE=1 SV=1	155.455	34.9412	1566.53		256.65	233.415	86.322	107.162		45.7581			73.0877	609.954	14.2082	14706.4	13.1716		F8WBA3;H0Y5M6;O94806;Q15139;O94806;O94806;H0Y5M6;F8WBA3;Q15139;O94806;H0Y5M6;F8WBA3;Q15139;O94806;O94806	PRKD3;PRKD1;KPCD3	585.642	245.033	96.7422	45.7581	232.417	7359.78
95	Cyclin-dependent kinase 13 OS=Homo sapiens GN=CDK13 PE=1 SV=2	174.799	65.0536	67.4645	167.029	21.3277	27.5247	87.4845	139.794	49.8996	120.522	43.6665	53.8456					211.946		A0A087X209;Q14004;Q9BVE2;Q14004;Q14004;Q9BVE2;A0A087X209;Q14004;Q14004;Q14004	CDK13;CDK13	102.439	71.9605	92.3926	72.6781		211.946
96	Tyrosine-protein kinase ABL1 OS=Homo sapiens GN=ABL1 PE=1 SV=4	81.0959	104.804	152.732	49.0934	70.5638	90.1875				32.8804			263.975	145.468	131.969	34.5534	43.2299	392.23	P00519;P00519;P00519;P00519;P00519;P00519	ABL1;ABL1	112.877	69.9482		32.8804	180.471	156.671
97	Tyrosine-protein kinase receptor UFO OS=Homo sapiens GN=AXL PE=1 SV=3	25.6815	80.0626	138.013	60.0776	71.9666	160.971				144.413			38.8989	96.7209	123.217	70.3879	144.834	144.063	M0R0W6;P30530;P30530;P30530;M0R0W6;P30530;M0R0W6;P30530;P30530	AXL;UFO	81.2522	97.6717		144.413	86.2789	119.762
98	Atypical kinase ADCK3, mitochondrial OS=Homo sapiens GN=ADCK3 PE=1 SV=1		75.2884		133.876	151.719		36.5742			139.803	185.125		171.475	144.193	122.688	92.7166	378.449	175.406	Q8NI60;Q8NI60;Q8NI60;Q8NI60;Q8NI60;Q8NI60	ADCK3;ADCK3	75.2884	142.798	36.5742	162.464	146.119	215.524
99	eIF-2-alpha kinase GCN2 OS=Homo sapiens GN=EIF2AK4 PE=1 SV=3	42.1732	97.3532			310.071		230.937	115.926		86.808			156.082	122.944	74.52	38.7616	96.2928	46.7196	H0YME5;Q9P2K8;H0YME5;H0YME5;Q9P2K8;H0YME5;Q9P2K8;Q9P2K8;H0YME5;Q9P2K8;H0YME5;H0YME5	EIF2AK4;E2AK4	69.7632	310.071	173.431	86.808	117.848	60.5913
100	Inactive tyrosine-protein kinase 7 OS=Homo sapiens GN=PTK7 PE=1 SV=2	94.2262	39.4555			9.62013		13.1816	77.4641			7.33784		64.0336	100.25	133.821	154.832	100.125	339.191	C9J9E8;C9JQR6;F8WDG7;H0Y8F1;Q13308;Q86X91;Q13308;Q13308;Q86X91;F8WDG7;C9JQR6;C9J9E8;H0Y8F1;Q13308;Q86X91;Q13308;Q13308	PTK7;PTK7	66.8409	9.62013	45.3229	7.33784	99.368	198.049
101	Mixed lineage kinase domain-like protein OS=Homo sapiens GN=MLKL PE=1 SV=1		26.9938	150.452		86.2144	105.161		174.002	397.595	42.7234	529.525	367.438		95.5813	184.382			77.3675	I3L2T9;I3L2U3;I3L4A6;Q8NB16;Q8NB16;Q8NB16;I3L2U3;I3L4A6;I3L2T9;Q8NB16;Q8NB16;Q8NB16	MLKL;MLKL	88.7227	95.6877	285.798	313.229	139.982	77.3675
102	Peripheral plasma membrane protein CASK OS=Homo sapiens GN=CASK PE=1 SV=3		131.303			221.822		116.821	65.5742		104.384		82.3648	40.8384	68.8582	170.74	199.958	40.4441	182.488	O14936;Q5JS72;Q5JS74;Q5JS79;O14936;O14936;Q5JS72;Q5JS79;Q5JS74;O14936;Q5JS72;Q5JS79;O14936;O14936	CASK;CSKP	131.303	221.822	91.1976	93.3744	93.4788	140.963
103	Phosphatidylinositol 5-phosphate 4-kinase type-2 gamma OS=Homo sapiens GN=PIP4K2C PE=1 SV=3		167.018	129.146		146.693	68.2263	97.3667	168.273		48.5755			114.91	57.3196	114.639	50.4841		146.703	H0YIJ6;Q8TBX8;Q8TBX8;Q8TBX8;H0YIJ6;Q8TBX8;H0YIJ6;Q8TBX8;Q8TBX8	PIP4K2C;PI42C	148.082	107.46	132.82	48.5755	95.6228	98.5936
104	Receptor protein serine/threonine kinase;TGF-beta receptor type-1	59.3698	210.497	52.239		80.6418		74.6389	121.092		91.8085			99.2336	171.677	105.782		206.795	103.879	B4DY26;F8W1R9;P36897;B4DY26;B4DY26;P36897;F8W1R9;B4DY26;P36897;F8W1R9	TGFBR1	107.369	80.6418	97.8653	91.8085	125.564	155.337
105	Ribosomal protein S6 kinase;Ribosomal protein S6 kinase alpha-4		38.8962			271.152		148.308	126.015		50.3024	48.4477		79.8963	158.854	117.813	163.286	133.182	170.232	A0A0A6YYC0;E9PJN1;E9PKU3;O75676;A0A0A6YYC0;E9PJN1;O75676;A0A0A6YYC0;E9PKU3;E9PJN1;O75676;A0A0A6YYC0	RPS6KA4	38.8962	271.152	137.162	49.3751	118.854	155.567
106	Serine;threonine-protein kinase greatwall OS=Homo sapiens GN=MASTL PE=1 SV=1		109.924		1523.16	228.2		189.408	201.796		91.2755			50.7542	133.969	161.989	64.3272	17.2959	65.0806	A0A087WUU7;Q96GX5;Q96GX5;Q96GX5;A0A087WUU7;Q96GX5;Q96GX5;Q96GX5	MASTL;GWL	109.924	875.682	195.602	91.2755	115.571	48.9012
107	Serine;threonine-protein kinase Nek7 OS=Homo sapiens GN=NEK7 PE=1 SV=1	66.901	117.479					55.9419		139.891	94.0957		209.304	38.4325	76.3341	62.8681	156.569	203.045	69.9696	F5H3U7;F8WAG2;Q5TBG1;Q5TBG7;Q5TBH0;Q5TBH1;Q5TBH2;Q8TDX7;Q9HC98;Q8TDX7;Q8TDX7;F8WAG2;F5H3U7;Q5TBH0;Q5TBG1;Q5TBG7;Q5TBH2;Q5TBH1;Q9HC98;Q8TDX7;F8WAG2;Q8TDX7;Q8TDX7	NEK7;NEK7	92.1899		97.9163	151.7	59.2116	143.195
108	Cyclin-dependent kinase 4 OS=Homo sapiens GN=CDK4 PE=1 SV=2		101.981			953.61		67.544	71.668		15.8527			90.8526	43.4974	34.0399	136.595	188.348	51.5234	F8VTV8;F8VWX7;F8VXD2;F8VYH9;F8VYY1;F8VZ13;F8VZ51;F8VZZ0;F8W1L8;P11802;Q96BE9;P11802;P11802;F8VYH9;F8VTV8;F8VWX7;F8W1L8;F8VYY1;Q96BE9;F8VXD2;F8VZZ0;F8VZ51;F8VZ13;P11802;F8VYH9;F8VTV8;F8VWX7;F8W1L8;P11802;P11802	CDK4;CDK4	101.981	953.61	69.606	15.8527	56.13	125.489
109	Phosphatidylinositol 4-kinase type 2-beta OS=Homo sapiens GN=PI4K2B PE=1 SV=1		58.451	142.356			178.869	88.1419	284.278	68.1838	73.8157	381.293		183.159	27.9322			85.1572		Q8TCG2;Q8TCG2;Q8TCG2;Q8TCG2;Q8TCG2;Q8TCG2	PI4K2B;P4K2B	100.403	178.869	146.868	227.554	105.546	85.1572
110	Ribosomal protein S6 kinase;Ribosomal protein S6 kinase alpha-1		156.602			141.706		185.523	149.723		103.944	20.4093		115.021	69.1499	166.728	63.2922		93.1482	B7Z3B5;E9PGT3;Q15418;Q5SVM6;Q5SVM7;B7Z3B5;E9PGT3;Q15418;Q5SVM7;Q5SVM6;B7Z3B5;E9PGT3;Q15418	RPS6KA1	156.602	141.706	167.623	62.1764	116.967	78.2202
111	Serine/threonine-protein kinase Chk1	124.781		135.126	109.939			171.202	106.895			283.314		207.34	63.8297	87.7274		53.3626	41.7978	E7EPP6;J3KN87;O14757;E7EPP6;J3KN87;E7EPP6;O14757;J3KN87;E7EPP6;O14757	CHEK1	129.953	109.939	139.049	283.314	119.632	47.5802
112	Serine;threonine-protein kinase 3 OS=Homo sapiens GN=STK3 PE=1 SV=2	82.5649			70.3538			509.683	449.493	87.2665	60.7687	3737.5		153.56		86.5377	265.314	61.6042		A0A087WZ06;E5RFQ9;E5RIM6;Q13188;Q8NBU1;Q13188;Q13188;E5RFQ9;A0A087WZ06;E5RIM6;Q8NBU1;Q13188;E5RFQ9;A0A087WZ06;E5RIM6;Q8NBU1;Q13188;Q13188	STK3;STK3	82.5649	70.3538	348.814	1899.13	120.049	163.459
113	Serine;threonine-protein kinase ATR OS=Homo sapiens GN=ATR PE=1 SV=3	128.076	173.869				90.3064	104.044	115.797	27.8742	80.3071	284.455	37.54	143.624			665.713			D6RFJ6;H0Y8R8;H0Y8Y6;H0Y9K2;Q13535;Q13535;Q13535;H0Y9K2;H0Y8R8;H0Y8Y6;D6RFJ6;Q13535;Q13535;Q13535	ATR;ATR	150.972	90.3064	82.5719	134.101	143.624	665.713
114	Serine;threonine-protein kinase MRCK alpha OS=Homo sapiens GN=CDC42BPA PE=1 SV=1		183.503				137.287	172.13	80.057	30.1306	336.778	95.4423	18.296	547.895			119.798	188.583		A0A0A0MRJ0;A0A0A0MRJ1;H0Y5V1;H0Y6R0;H0Y6V3;H0Y7V8;Q5VT25;A0A0A0MRJ0;A0A0A0MRJ0;Q5VT25;H0Y5V1;H0Y6V3;H0Y7V8;A0A0A0MRJ1;H0Y6R0;A0A0A0MRJ0;Q5VT25;H0Y5V1;Q5VT25;A0A0A0MRJ0;Q5VT25;A0A0A0MRJ0;A0A0A0MRJ0	CDC42BPA;MRCKA	183.503	137.287	94.1059	150.172	547.895	154.19
115	Serine;threonine-protein kinase TAO1 OS=Homo sapiens GN=TAOK1 PE=1 SV=1	37.3894	123.885	88.356			195.775	85.518	128.467		76.8012	15.5739		138.041			44.4483		80.8545	H0YF68;Q7L7X3;Q7L7X3;Q7L7X3;H0YF68;Q7L7X3;Q7L7X3;Q7L7X3	TAOK1;TAOK1	83.2101	195.775	106.993	46.1875	138.041	62.6514
116	Casein kinase I isoform delta OS=Homo sapiens GN=CSNK1D PE=1 SV=2		75.1737	183.859		54.6275	3.88592				27.2306			69.9841	41.1853	116.991	111.744	132.547	90.7897	B0QY34;B0QY35;B0QY36;B4DLF1;H0Y2N6;H0Y645;H7BYT1;J3KRM8;J3QQI9;P48730;H7BYT1;H7BYT1;P48730;J3KRM8;H0Y2N6;B4DLF1;J3QQI9;B0QY36;H0Y645;B0QY35;B0QY34;H7BYT1;P48730;P48730;H7BYT1;P48730;H7BYT1;H7BYT1	CSNK1D;KC1D	129.516	29.2567		27.2306	76.0535	111.694
117	Ephrin type-B receptor 4 OS=Homo sapiens GN=EPHB4 PE=1 SV=2	378.213	155.909					80.3851	20.7589	409.198	62.9815	12.1422	212.741	79.5095	250.203		145.953			P54760;Q96L35;P54760;Q96L35;P54760;Q96L35;P54760;P54760;Q96L35;P54760;Q96L35;Q96L35	EPHB4;EPHB4	267.061		170.114	95.955	164.856	145.953
118	Protein kinase C delta type OS=Homo sapiens GN=PRKCD PE=1 SV=2		328.729					58.3741	163.728		68.8773	109.536		158.14	90.6765	166.775	111.473	171.987	129.702	C9J9P1;C9JZU8;C9K0E3;Q05655;Q05655;Q05655;C9JZU8;C9J9P1;C9K0E3;Q05655;Q05655;Q05655	PRKCD;KPCD	328.729		111.051	89.2064	138.53	137.721
119	Receptor tyrosine-protein kinase erbB-2 OS=Homo sapiens GN=ERBB2 PE=1 SV=1		111.08	200.764				140.542			3796.24	210.818		29.3534	52.5732	30.7402	75.4242	190.541	30.231	B4DTR1;J3KTI5;J3QLU9;J3QRJ7;P04626;B4DTR1;B4DTR1;P04626;J3KTI5;J3QLU9;J3QRJ7;B4DTR1;P04626;J3KTI5;J3QLU9;P04626;B4DTR1;P04626;B4DTR1;B4DTR1	ERBB2;ERBB2	155.922		140.542	2003.53	37.5556	98.732
120	cAMP-dependent protein kinase catalytic subunit alpha OS=Homo sapiens GN=PRKACA PE=1 SV=2	54.6124	81.9377	66.4481		171.273		47.2439	121.319		79.6254			92.14	41.2138		108.734			A0A087WVC4;A0A0A0MS54;B1APF7;B1APF8;B1APF9;B1APG0;B1APG1;B1APG2;B1APG3;K7ERP6;P17612;P22612;P22694;Q15136;P17612;P17612;K7ERP6;Q15136;A0A087WVC4;A0A0A0MS54;P22694;B1APF7;B1APG1;B1APG0;B1APG2;B1APF8;B1APF9;B1APG3;P22612;P17612;K7ERP6;Q15136;A0A087WVC4;A0A0A0MS54;P22694;P17612;P17612	PRKACA;KIN27;PRKACB;KAPCA	67.6661	171.273	84.2812	79.6254	66.6769	108.734
121	Casein kinase I isoform gamma-3 OS=Homo sapiens GN=CSNK1G3 PE=1 SV=2	115.533	73.1992			135.266		136.983	76.0173				78.3063	85.051	51.0046		154.039	170.965		A0A0U1RQH9;A0A0U1RQK2;A0A0U1RR14;K7EP38;K7ESB6;P78368;Q9Y6M4;Q9Y6M4;Q9Y6M4;A0A0U1RR14;K7EP38;A0A0U1RQH9;A0A0U1RQK2;K7ESB6;P78368;Q9Y6M4;A0A0U1RR14;Q9Y6M4;Q9Y6M4	CSNK1G3;KC1G3	94.3659	135.266	106.5	78.3063	68.0278	162.502
122	Mitogen-activated protein kinase 14 OS=Homo sapiens GN=MAPK14 PE=1 SV=3		86.2084	206.494			68.7009		188.832		93.3227			25.4264	428.917	64.9589	301.404		99.813	B4E0K5;B5TY33;E7EX54;H7C4E2;Q16539;B4E0K5;B4E0K5;Q16539;E7EX54;H7C4E2;B5TY33;B4E0K5;Q16539;E7EX54;Q16539;B4E0K5;Q16539;B4E0K5;B4E0K5	MAPK14;MK14	146.351	68.7009	188.832	93.3227	173.101	200.609
123	[Pyruvate dehydrogenase (acetyl-transferring)] kinase isozyme 3, mitochondrial OS=Homo sapiens GN=PDK3 PE=1 SV=1	183.388	69.8484	924.069		215.054	777.747	208.479	271.98		127.253			75.9436	87.0913					Q15120;Q15120;Q15120;Q15120;Q15120;Q15120	PDK3;PDK3	392.435	496.4	240.229	127.253	81.5174
124	Dual specificity mitogen-activated protein kinase kinase 3 OS=Homo sapiens GN=MAP2K3 PE=1 SV=2			12.9543	68.5439	112.272	2.79831				47.8934			115.165	14.0808	13.3499		1876.8	10.5324	E9PMA8;J3KRV4;J3QL77;J3QR49;P46734;X6RB39;P46734;P46734;J3QR49;X6RB39;J3QL77;E9PMA8;J3KRV4;P46734;J3QR49;P46734;P46734	MAP2K3;MP2K3	12.9543	61.2048		47.8934	47.5318	943.664
125	Dual specificity protein kinase TTK OS=Homo sapiens GN=TTK PE=1 SV=2	159.649	43.143						19.6513	92.8517	102.876	28.7693	123.559	44.8351	326.843		87.327			P33981;P33981;P33981;P33981;P33981;P33981	TTK;TTK	101.396		56.2515	85.0679	185.839	87.327
126	Mitotic checkpoint serine;threonine-protein kinase BUB1 beta OS=Homo sapiens GN=BUB1B PE=1 SV=3		154.499					197.616	144.613		56.9197			104.023	197.288	138.348	107.52	165.508	51.645	O60566;O60566;O60566;O60566;O60566;O60566	BUB1B;BUB1B	154.499		171.115	56.9197	146.553	108.224
127	Mitotic checkpoint serine;threonine-protein kinase BUB1 OS=Homo sapiens GN=BUB1 PE=1 SV=1					939.439			108.05	2059.47	28.7214		1974.75	96.4732	89.6018	126.295	96.882	65.5787		O43683;O43683;O43683;O43683;O43683;O43683	BUB1;BUB1		939.439	1083.76	1001.74	104.123	81.2303
128	Insulin-like growth factor 1 receptor OS=Homo sapiens GN=IGF1R PE=1 SV=1		45.5998			37.4075		42.1849	111.961		235.398			106.784	186.736		116.878	104.565		C9J5X1;P08069;C9J5X1;C9J5X1;P08069;C9J5X1;P08069;P08069;C9J5X1;P08069;C9J5X1;C9J5X1	IGF1R;IGF1R	45.5998	37.4075	77.0731	235.398	146.76	110.721
129	1-phosphatidylinositol 3-phosphate 5-kinase OS=Homo sapiens GN=PIKFYVE PE=1 SV=3					68.62			204.089		99.3368	101.466		163.422	49.3903	86.7058	240.527		52.5951	E9PDH4;Q9Y2I7;Q9Y2I7;Q9Y2I7;E9PDH4;Q9Y2I7;E9PDH4;Q9Y2I7;Q9Y2I7	PIKFYVE;FYV1		68.62	204.089	100.402	99.8393	146.561
130	AarF domain-containing protein kinase 4 OS=Homo sapiens GN=ADCK4 PE=1 SV=2	5.33303	38.8557					160.859			133.025			44.8911	139.233		69.9647	63.38	32.4412	M0QZZ2;M0R001;M0R011;M0R340;M0R3F7;Q96D53;Q96D53;Q96D53;M0R011;M0R001;M0R340;M0QZZ2;M0R3F7;Q96D53;Q96D53;Q96D53	ADCK4;ADCK4	22.0944		160.859	133.025	92.062	55.262
131	LIM domain kinase 2 OS=Homo sapiens GN=LIMK2 PE=1 SV=1	65.8383	33.9645					90.6011		29.3778	1.09852			472.561	1081.83		603.98	87.0128		B5MC51;P53671;B5MC51;B5MC51;P53671;B5MC51;P53671;P53671;B5MC51;P53671;B5MC51;B5MC51	LIMK2;LIMK2	49.9014		59.9895	1.09852	777.195	345.496
132	Mitogen-activated protein kinase kinase kinase 7 OS=Homo sapiens GN=MAP3K7 PE=1 SV=1	11.1275				80.3851				60.8235				104.044	44.513	82.7884	176.945	141.735	131.33	O43318;Q9UG54;O43318;O43318;Q9UG54;O43318;Q9UG54;O43318;O43318	MAP3K7;DKFZp586F0420;M3K7	11.1275	80.3851	60.8235		77.1153	150.004
133	N-terminal kinase-like protein		69.2699					95.429	121.386		84.6335			68.3778		34.9339	99.2611	65.3926	34.6566	A0A0A0MQX4;E9PK59;E9PPN3;E9PS17;H0YCI6;Q96KG9;A0A0A0MQX4;E9PS17;E9PK59;Q96KG9;E9PPN3;H0YCI6;A0A0A0MQX4;E9PS17;E9PK59;Q96KG9;E9PPN3	SCYL1	69.2699		108.407	84.6335	51.6559	66.4368
134	Pseudopodium-enriched atypical kinase 1 OS=Homo sapiens GN=PEAK1 PE=1 SV=4					102.349				80.6083		127.562		84.7979	134.043	127.775	76.9024	86.7178	133.127	H0YN99;H3BUE6;H3BUZ5;Q9H792;Q9H792;Q9H792;H0YN99;H3BUZ5;H3BUE6;Q9H792;H0YN99;Q9H792;Q9H792	PEAK1;PEAK1		102.349	80.6083	127.562	115.539	98.9156
135	Serine;threonine-protein kinase VRK1 OS=Homo sapiens GN=VRK1 PE=1 SV=1	139.455						149.63	210.701		305.781			206.265	78.3877	16.8802	108.455		41.1596	H0YJF7;Q99986;Q99986;Q99986;H0YJF7;Q99986;Q99986;Q99986	VRK1;VRK1	139.455		180.166	305.781	100.511	74.8074
136	Tyrosine-protein kinase SgK223 OS=Homo sapiens GN=SGK223 PE=1 SV=4		206.451	40.1035		9.00831	9.92286		12.9651						70.6519	128.476		79.9073	101.663	Q86YV5;Q86YV5;Q86YV5;Q86YV5;Q86YV5;Q86YV5	SGK223;SG223	123.277	9.46558	12.9651		99.564	90.7854
137	Eukaryotic translation initiation factor 2-alpha kinase 3 OS=Homo sapiens GN=EIF2AK3 PE=1 SV=3					34.3647		38.3314	36.1283					66.4619	86.5917	86.3759	130.976	132.042	247.564	C9J185;E7ER02;Q9NZJ5;Q9NZJ5;Q9NZJ5;C9J185;E7ER02;Q9NZJ5;C9J185;E7ER02;Q9NZJ5;Q9NZJ5	EIF2AK3;E2AK3		34.3647	37.2299		79.8098	170.194
138	Serine;threonine-protein kinase LMTK2 OS=Homo sapiens GN=LMTK2 PE=1 SV=2			61.9081		100.18	99.7715		68.62						105.878	172.632	109.217	67.7222		Q8IWU2;Q8IWU2;Q8IWU2;Q8IWU2;Q8IWU2;Q8IWU2	LMTK2;LMTK2	61.9081	99.976	68.62		139.255	88.4697
139	[3-methyl-2-oxobutanoate dehydrogenase [lipoamide]] kinase, mitochondrial OS=Homo sapiens GN=BCKDK PE=1 SV=2				443.367	45.288		108.177	155.585					123.225	87.0973		131.403	172.285		H3BNP3;H3BS02;H3BTL2;O14874;H3BNP3;H3BNP3;H3BTL2;H3BS02;O14874;H3BNP3;H3BTL2;H3BS02;O14874;O14874;H3BNP3;H3BS02;H3BTL2;O14874;H3BNP3;H3BNP3;H3BS02;H3BS02;H3BTL2;H3BTL2	BCKDK;BCKD		244.327	131.881		105.161	151.844
140	Misshapen-like kinase 1 OS=Homo sapiens GN=MINK1 PE=1 SV=2		79.1576	45.828	65.916	175.03								371.999		133.358		92.5048	78.6708	Q8N4C8;Q8N4C8;Q8N4C8;Q8N4C8;Q8N4C8;Q8N4C8	MINK1;MINK1	62.4928	120.473			252.678	85.5878
141	Platelet-derived growth factor receptor beta OS=Homo sapiens GN=PDGFRB PE=1 SV=1	49.7752									469.98			190.673	202.062	44.1046	98.2889	219.466	36.747	P09619;P09619;P09619;P09619;P09619;P09619	PDGFRB;PGFRB	49.7752			469.98	145.613	118.167
142	Anti-Muellerian hormone type-2 receptor			14271.6		32.8645	11275.9	45.1688	108.666			1267.58						170.019		Q16671;Q16671;Q16671;Q16671	AMHR2	14271.6	5654.39	76.9174	1267.58		170.019
143	Mitogen-activated protein kinase kinase kinase MLT OS=Homo sapiens GN=ZAK PE=1 SV=3	129.747						194.855			81.2196			76.0331		45.5714	105.234		51.6486	C9J3F7;Q9NYL2;Q9NYL2;Q9NYL2;C9J3F7;Q9NYL2;Q9NYL2;Q9NYL2	ZAK;MLTK	129.747		194.855	81.2196	60.8023	78.4412
144	Putative 3-phosphoinositide-dependent protein kinase 2;3-phosphoinositide-dependent protein kinase 1		283.746						122.019		98.8149			83.6304	110.068	105.227			88.3438	E9PER6;H3BQ10;O15530;Q6A1A2;E9PER6;H3BQ10;E9PER6;Q6A1A2;O15530;H3BQ10;E9PER6;Q6A1A2;O15530	PDPK1;PDPK2P	283.746		122.019	98.8149	99.6418	88.3438
145	Calcium;calmodulin-dependent protein kinase type IV OS=Homo sapiens GN=CAMK4 PE=1 SV=1		113.446	286.712		2176.9								44.9284		82.7023		116.918	31.6922	D6RE65;D6REY7;Q16566;Q16566;Q16566;D6REY7;D6RE65;Q16566;Q16566;Q16566	CAMK4;KCC4	200.079	2176.9			63.8154	74.3052
146	Ephrin type-B receptor 2 OS=Homo sapiens GN=EPHB2 PE=1 SV=5		47.2832								214.236			219.862	83.2199	99.3506	76.4559		256.703	B1AKC9;P29323;Q6NVW1;B1AKC9;B1AKC9;P29323;Q6NVW1;B1AKC9;P29323;P29323;B1AKC9;P29323;B1AKC9;B1AKC9	EPHB2;EPHB2	47.2832			214.236	134.144	166.579
147	Mitogen-activated protein kinase kinase kinase kinase 3 OS=Homo sapiens GN=MAP4K3 PE=1 SV=1			483.964	415.313	50.2641								84.7567		105.256		78.3823	80.3405	F5H5A3;F8WAZ1;F8WBC3;Q8IVH8;V9GY95;F5H5A3;Q8IVH8;F5H5A3;F8WBC3;V9GY95;F8WAZ1;Q8IVH8;F5H5A3;Q8IVH8;F5H5A3;Q8IVH8;F5H5A3;F5H5A3	MAP4K3;M4K3	483.964	232.789			95.0063	79.3614
148	5'-AMP-activated protein kinase catalytic subunit alpha-2 OS=Homo sapiens GN=PRKAA2 PE=1 SV=2					46.9631		136.235	87.5391	26.7646	87.3089	149.547	46.2781							A0A087WXX9;P54646;A0A087WXX9;A0A087WXX9;P54646;A0A087WXX9;P54646;P54646;A0A087WXX9;P54646;A0A087WXX9;A0A087WXX9	PRKAA2;AAPK2		46.9631	83.513	94.378
149	Dual specificity mitogen-activated protein kinase kinase 7 OS=Homo sapiens GN=MAP2K7 PE=1 SV=2			29.3148						23.4946			54.1976	2.9127		81.8866		39.0204		O14733;O14733;O14733;O14733;O14733;O14733	MAP2K7;MP2K7	29.3148		23.4946	54.1976	42.3997	39.0204
150	Mitogen-activated protein kinase kinase kinase kinase 1	198.715						306.737	25.9032		216.145			112.67			273.739			REV__K7EKT6;REV__K7ER95;REV__Q92918;REV__K7EKT6;REV__K7EKT6;REV__K7ER95;REV__Q92918;REV__K7EKT6;REV__K7ER95;REV__Q92918	M4K1	198.715		166.32	216.145	112.67	273.739
151	Receptor-interacting serine;threonine-protein kinase 1 OS=Homo sapiens GN=RIPK1 PE=1 SV=3			481.521			92.6909	46.4613						100.208			140.669	397.347		Q13546;Q13546;Q13546;Q13546	RIPK1	481.521	92.6909	46.4613		100.208	269.008
152	Hepatocyte growth factor receptor OS=Homo sapiens GN=MET PE=1 SV=4	29.4614	176.59		87.1215	41.8326										223.581		95.0461		H7C174;P08581;P08581;P08581;H7C174;P08581;P08581;P08581	MET;MET	103.025	64.477			223.581	95.0461
153	Inhibitor of nuclear factor kappa-B kinase subunit beta OS=Homo sapiens GN=IKBKB PE=1 SV=1								212.918		116.288			187.944		84.4576	139.262	100.16		E5RFG5;E5RFT3;E5RGA0;E5RGW5;E5RIW0;E5RJH2;G3V105;J3KNS5;O14920;O14920;O14920;E5RJH2;E5RGA0;E5RIW0;E5RFT3;E5RFG5;J3KNS5;E5RGW5;G3V105;O14920;O14920;O14920	IKBKB;IKKB			212.918	116.288	136.201	119.711
154	LIM domain kinase 1							92.0826				139.668		77.4587		160.525	78.1707		219.314	E9PC47;P53667;E9PC47;E9PC47;P53667;E9PC47;P53667	LIMK1			92.0826	139.668	118.992	148.743
155	Serine/threonine-protein kinase tousled-like 2					91.1428							7.35465		312.358	42.3226		84.3582	42.7442	J3KRK0;J3KT82;J3QLK5;J3QQN4;J3QS44;Q86UE8;J3KRK0;J3KRK0;Q86UE8;J3QS44;J3QLK5;J3QQN4;J3KT82;J3KRK0;Q86UE8;J3QS44;J3QLK5	TLK2		91.1428		7.35465	177.34	63.5512
156	Ephrin type-A receptor 4 OS=Homo sapiens GN=EPHA4 PE=1 SV=1							188.91	110.405	29.7199	50.807	16.6789	85.1749							P54764;P54764;P54764;P54764	EPHA4			109.678	50.887
157	Receptor protein-tyrosine kinase;Ephrin type-A receptor 5							73.3923	86.0532	74.5769	67.4738	34.9848	80.1292							B7ZKJ3;B7ZKW7;F8VP57;F8W9W0;P29322;P54756;B7ZKJ3;F8W9W0;F8VP57;B7ZKW7;B7ZKJ3;P54756;P29322;F8W9W0;F8VP57;B7ZKW7;B7ZKJ3;P54756	EPHA5			78.0074	60.8626
158	RAF proto-oncogene serine;threonine-protein kinase OS=Homo sapiens GN=RAF1 PE=1 SV=1			383.493			256.472		751.045							85.4114			80.8545	H7C155;P04049;P04049;H7C155;P04049;H7C155;P04049;P04049;P04049	RAF1;RAF1	383.493	256.472	751.045		85.4114	80.8545
159	Calcium/calmodulin-dependent protein kinase kinase 2		130.215					81.8356	203.538		257.219						77.5286			F5GZ00;Q96RR4;F5GZ00;Q96RR4;F5GZ00;Q96RR4;F5GZ00	CAMKK2	130.215		142.687	257.219		77.5286
160	RAC-alpha serine;threonine-protein kinase OS=Homo sapiens GN=AKT1 PE=1 SV=2							64.5326	309.063		77.4212			61.3145			19.1312			A0A087WY56;G3V2I6;G3V3X1;P31749;Q9Y243;P31749;P31749;A0A087WY56;G3V3X1;G3V2I6;Q9Y243;P31749;A0A087WY56;G3V3X1;P31749;P31749	AKT1;AKT1			186.798	77.4212	61.3145	19.1312
161	Serine;threonine-protein kinase RIO1 OS=Homo sapiens GN=RIOK1 PE=1 SV=2							93.2193			178.782			160.503	137.831		94.05			Q9BRS2;Q9BRS2;Q9BRS2;Q9BRS2;Q9BRS2;Q9BRS2	RIOK1;RIOK1			93.2193	178.782	149.167	94.05
162	Serine;threonine-protein kinase TAO3 OS=Homo sapiens GN=TAOK3 PE=1 SV=2			85.6366		51.3096	89.1434		132.446		112.818									G3V1Q8;Q9H2K8;Q9H2K8;Q9H2K8;G3V1Q8;Q9H2K8;Q9H2K8;Q9H2K8	TAOK3;TAOK3	85.6366	70.2265	132.446	112.818
163	Tyrosine-protein kinase;Non-receptor tyrosine-protein kinase TYK2	23.9102	103.211	207.311	197.055		97.05													E9PM19;E9PPF2;E9PQM4;H0YE41;P29597;E9PM19;E9PM19;P29597;E9PPF2;E9PQM4;H0YE41;E9PM19;P29597;E9PPF2	TYK2	111.478	147.053
164	[Pyruvate dehydrogenase (acetyl-transferring)] kinase isozyme 2, mitochondrial OS=Homo sapiens GN=PDK2 PE=1 SV=2				231.562						74.7891			79.3444			97.9149			D6RDN9;Q15119;Q15119;Q15119;D6RDN9;Q15119;D6RDN9;Q15119;Q15119	PDK2;PDK2		231.562		74.7891	79.3444	97.9149
165	Dual specificity protein kinase CLK1;Dual specificity protein kinase CLK4							35.3799					28.1889	102.172			181.781			A0A087WVK0;A0A087WX74;B7ZL31;B8ZZR0;F8WBF5;P49759;Q9HAZ1;A0A087WVK0;F8WBF5;P49759;B8ZZR0;B7ZL31;A0A087WX74;A0A087WVK0;Q9HAZ1;F8WBF5;P49759;B8ZZR0;B7ZL31;A0A087WX74;A0A087WVK0;Q9HAZ1	CLK1;CLK4			35.3799	28.1889	102.172	181.781
166	Inositol-trisphosphate 3-kinase C OS=Homo sapiens GN=ITPKC PE=1 SV=1			137.554				102.059						26.906			10.8698			Q96DU7;Q96DU7;Q96DU7;Q96DU7;Q96DU7;Q96DU7	ITPKC;IP3KC	137.554		102.059		26.906	10.8698
167	Ribosomal protein S6 kinase beta-1 OS=Homo sapiens GN=RPS6KB1 PE=1 SV=2							422.514			75.2102			79.6143			75.2258			P23443;P23443;P23443;P23443;P23443;P23443	RPS6KB1;KS6B1			422.514	75.2102	79.6143	75.2258
168	Serine;threonine-protein kinase RIO2 OS=Homo sapiens GN=RIOK2 PE=1 SV=2								69.1452		51.5627					32.079		50.4736		H0Y919;Q9BVS4;Q9BVS4;Q9BVS4;H0Y919;Q9BVS4;H0Y919;Q9BVS4;Q9BVS4	RIOK2;RIOK2			69.1452	51.5627	32.079	50.4736
169	Inactive serine/threonine-protein kinase VRK3							76.4294						56.9552	82.6565		54.9199			M0QX88;M0QXD7;M0QXV1;M0QYA8;M0QYG0;M0R025;M0R073;M0R200;Q8IV63;M0QX88;M0R073;M0QYA8;Q8IV63;M0QXV1;M0QXD7;M0QX88;M0R025;M0R200;M0QYG0;M0R073;M0QYA8;Q8IV63;M0QXV1;M0QXD7;M0QX88;M0R025;M0R200;M0QYG0	VRK3			76.4294		69.8059	54.9199
170	Uncharacterized aarF domain-containing protein kinase 5 OS=Homo sapiens GN=ADCK5 PE=1 SV=2													127.182		147.151	17.0945		805.118	Q3MIX3;Q3MIX3;Q3MIX3;Q3MIX3;Q3MIX3;Q3MIX3	ADCK5;ADCK5					137.167	411.106
171	cAMP-dependent protein kinase catalytic subunit PRKX OS=Homo sapiens GN=PRKX PE=1 SV=1				566.706				308.592			49.1751								P51817;P51817;P51817;P51817;P51817;P51817	PRKX;PRKX		566.706	308.592	49.1751
172	Cyclin-dependent kinase 17								100.71					84.6569			121.243			F5H6Z0;Q00537;F5H6Z0;F5H6Z0;Q00537;F5H6Z0;Q00537	CDK17			100.71		84.6569	121.243
173	Interleukin-1 receptor-associated kinase 4 OS=Homo sapiens GN=IRAK4 PE=1 SV=1		67.0449								69.9405			115.621						Q9NWZ3;Q9NWZ3;Q9NWZ3;Q9NWZ3;Q9NWZ3;Q9NWZ3	IRAK4;IRAK4	67.0449			69.9405	115.621
174	Mitogen-activated protein kinase kinase kinase 4										121.276			106.829			86.2981			F5H1X6;F5H4R1;F5H538;J3KNB8;Q9Y6R4;F5H1X6;J3KNB8;F5H538;Q9Y6R4;F5H4R1;F5H1X6;J3KNB8;F5H538;Q9Y6R4;F5H4R1	MAP3K4				121.276	106.829	86.2981
175	Mitogen-activated protein kinase kinase kinase kinase 2 OS=Homo sapiens GN=MAP4K2 PE=1 SV=2										112.654			48.0531			75.8752			A0A0A6YYA7;C9JCU6;F2Z2B3;F8WCP4;Q12851;A0A0A6YYA7;A0A0A6YYA7;Q12851;C9JCU6;F2Z2B3;F8WCP4;A0A0A6YYA7;Q12851;C9JCU6;Q12851;A0A0A6YYA7;Q12851;A0A0A6YYA7;A0A0A6YYA7	MAP4K2;M4K2				112.654	48.0531	75.8752
176	Protein-tyrosine kinase 2-beta OS=Homo sapiens GN=PTK2B PE=1 SV=2		109.977						191.043		16.2781									Q14289;Q14289;Q14289;Q14289;Q14289;Q14289	PTK2B;FAK2	109.977		191.043	16.2781
177	Receptor-interacting serine;threonine-protein kinase 2 OS=Homo sapiens GN=RIPK2 PE=1 SV=2								276.274			4174.7		39.962						O43353;O43353;O43353;O43353;O43353;O43353	RIPK2;RIPK2			276.274	4174.7	39.962
178	Ribosomal protein S6 kinase;Ribosomal protein S6 kinase alpha-5							73.8208			162.902						88.7734			A0A0A0MQV2;G3V2D1;O75582;A0A0A0MQV2;A0A0A0MQV2;O75582;G3V2D1;A0A0A0MQV2;O75582	RPS6KA5			73.8208	162.902		88.7734
179	Serine;threonine-protein kinase D2 OS=Homo sapiens GN=PRKD2 PE=1 SV=2					432.17		93.8091						122.154						B4DTS2;Q9BZL6;B4DTS2;B4DTS2;Q9BZL6;B4DTS2;Q9BZL6;Q9BZL6;B4DTS2;Q9BZL6;B4DTS2;B4DTS2	PRKD2;KPCD2		432.17	93.8091		122.154
180	Dual serine/threonine and tyrosine protein kinase														54.4838			91.7831	134.593	Q6XUX3;Q6XUX3;Q6XUX3;Q6XUX3	DSTYK					54.4838	113.188
181	BMP-2-inducible protein kinase OS=Homo sapiens GN=BMP2K PE=1 SV=2													152.066				393.346		H0Y9P1;Q9NSY1;H0Y9P1;H0Y9P1;Q9NSY1;H0Y9P1;Q9NSY1;Q9NSY1;H0Y9P1;Q9NSY1;H0Y9P1;H0Y9P1	BMP2K;BMP2K					152.066	393.346
182	Eukaryotic elongation factor 2 kinase OS=Homo sapiens GN=EEF2K PE=1 SV=2										18.8482				66.0166					O00418;O00418;O00418;O00418;O00418;O00418	EEF2K;EF2K				18.8482	66.0166
183	Heat-stable enterotoxin receptor							63.2133						131.713						REV__P25092;REV__P25092;REV__P25092;REV__P25092	GUC2C			63.2133		131.713
184	MAP kinase-activated protein kinase 2 OS=Homo sapiens GN=MAPKAPK2 PE=1 SV=1													111.589			152.785			P49137;P49137;P49137;P49137;P49137;P49137	MAPKAPK2;MAPK2					111.589	152.785
185	Phosphatidylinositol 4-phosphate 5-kinase type-1 alpha OS=Homo sapiens GN=PIP5K1A PE=1 SV=2								118.509					61.8995						A2A5X0;A6PW57;A6PW58;Q99755;A6PW57;A6PW57;Q99755;A2A5X0;A6PW58;A6PW57;Q99755;A2A5X0;A6PW57;A6PW57	PIP5K1A;A6PW57			118.509		61.8995
186	Phosphatidylinositol 5-phosphate 4-kinase type-2 beta OS=Homo sapiens GN=PIP4K2B PE=1 SV=1	15.6659									316.762									P78356;P78356;P78356;P78356	PI42B	15.6659			316.762
187	Serine;threonine-protein kinase A-Raf OS=Homo sapiens GN=ARAF PE=1 SV=2										87.1335						108.824			P10398;Q96II5;P10398;Q96II5;P10398;Q96II5;P10398;P10398;Q96II5;P10398;Q96II5;Q96II5	ARAF;ARAF				87.1335		108.824
188	Casein kinase I isoform gamma-1													98.808		105.841				A0A0U1RQT7;A0A0U1RQY7;Q8IXA3;Q9HCP0;U3KQA5;U3KQB3;A0A0U1RQT7;U3KQA5;A0A0U1RQT7;Q8IXA3;A0A0U1RQY7;U3KQB3;Q9HCP0;U3KQA5;A0A0U1RQT7;Q8IXA3;A0A0U1RQY7;U3KQB3;Q9HCP0	hCG_2004507;CSNK1G1					102.325
189	[Pyruvate dehydrogenase (acetyl-transferring)] kinase isozyme 1, mitochondrial										602.182									C9IYB4;C9JKT3;F8WC75;F8WEJ6;Q15118;C9IYB4;Q15118;F8WEJ6;F8WC75;C9JKT3;C9IYB4;Q15118;F8WEJ6	PDK1				602.182
190	Kinase suppressor of Ras 1	50.6593																		Q8IVT5;Q8IVT5;Q8IVT5;Q8IVT5	KSR1	50.6593
191	Mitogen-activated protein kinase 7	1.83433																		REV__I3L0J8;REV__Q13164;REV__I3L0J8;REV__I3L0J8;REV__Q13164;REV__I3L0J8;REV__Q13164	MK07	1.83433
192	Mitogen-activated protein kinase 8 OS=Homo sapiens GN=MAPK8 PE=1 SV=2														80.9891					P45983;P45983;P45983;P45983	MK08					80.9891
193	Mitogen-activated protein kinase 9										78.0841									J3KNK1;P45984;J3KNK1;J3KNK1;P45984;J3KNK1;P45984	MAPK9				78.0841
194	Mitogen-activated protein kinase kinase kinase MLK4 OS=Homo sapiens GN=MLK4 PE=1 SV=1										22.2365									Q5TCX8;Q5TCX8;Q5TCX8;Q5TCX8	M3KL4				22.2365
195	Protein O-mannose kinase OS=Homo sapiens GN=POMK PE=1 SV=1													156.917						Q9H5K3;Q9H5K3;Q9H5K3;Q9H5K3	SG196					156.917
196	TRAF2 and NCK-interacting protein kinase OS=Homo sapiens GN=TNIK PE=1 SV=1																163.944			Q9UKE5;Q9UKE5;Q9UKE5;Q9UKE5;Q9UKE5;Q9UKE5	TNIK;TNIK						163.944
197	Tyrosine-protein kinase transmembrane receptor;Tyrosine-protein kinase transmembrane receptor ROR1;Tyrosine-protein kinase transmembrane receptor ROR2		88.1786																	A0A0A0MTJ5;Q01973;Q01974;A0A0A0MTJ5;A0A0A0MTJ5;Q01973;Q01974;A0A0A0MTJ5;Q01973;Q01974	ROR1;ROR2	88.1786
198	Uncharacterized aarF domain-containing protein kinase 1										57.2759									Q86TW2;Q86TW2;Q86TW2;Q86TW2	ADCK1				57.2759
199	Calcium/calmodulin-dependent protein kinase kinase 1																			J3KPJ3;Q8N5S9;J3KPJ3;J3KPJ3;Q8N5S9;J3KPJ3;Q8N5S9	CAMKK1
200	Mitogen-activated protein kinase kinase kinase 2																			F8W6K3;Q9Y2U5;F8W6K3;F8W6K3;Q9Y2U5;F8W6K3;Q9Y2U5	MAP3K2
201	Protein kinase C beta type																			A0A0C4DGL5;P05771;A0A0C4DGL5;P05771;A0A0C4DGL5;P05771	PRKCB
202	Ribosomal protein S6 kinase beta-2																			E9PQF6;G3V2F1;Q9UBS0;E9PQF6;E9PQF6;G3V2F1;Q9UBS0;E9PQF6;G3V2F1;Q9UBS0	RPS6KB2
203	Serine/threonine-protein kinase Nek1																			Q96PY6;Q96PY6;Q96PY6;Q96PY6	NEK1
204	Wee1-like protein kinase																			E9PQ51;E9PRU3;H0YEJ2;P30291;E9PQ51;P30291;E9PRU3;H0YEJ2;E9PQ51;P30291;E9PRU3	WEE1
205	E3 ubiquitin-protein ligase HECTD1	139.494	407.585	503.573	134.826	638.285	519.131	409.88	158.623	169.925	93.9197	171.975	700.167	109.551	86.2323	23.6105	84.6569	73.6164	44.5439	A0A087WVU6;A0A087X2H1;G3V4V5;H0YJD4;H0YJP0;Q9ULT8;A0A087WVU6;A0A087X2H1;Q9ULT8;H0YJP0;H0YJD4;G3V4V5;A0A087WVU6;A0A087X2H1;Q9ULT8;H0YJP0	HECTD1	350.217	430.747	246.143	322.021	73.1312	67.6058
206	E3 ubiquitin-protein ligase RING2	50.8881	170.196	158.711	441.986	118.772	259.386	77.7061	216.235	124.203	65.4879	575.973	49.3835	175.979	1527.92	140.649	41.4028	33.9386	171.024	Q99496;X6RFN3;Q99496;X6RFN3;Q99496;X6RFN3;Q99496	RNF2	126.598	273.381	139.381	230.281	614.85	82.1219
207	Ubiquitin-conjugating enzyme E2 S OS=Homo sapiens GN=UBE2S PE=1 SV=2	230.809	207.873	176.211	232.093	48.1197	86.3639	135.566	207.039	322.321	194.814	60.1235	334.29	197.863	114.918	127.412	64.7701	111.003	76.3712	K7EM75;K7EPJ1;Q16763;Q16763;Q16763;K7EPJ1;K7EM75;Q16763;K7EPJ1;Q16763;Q16763	UBE2S;UBE2S	204.964	122.192	221.642	196.409	146.731	84.0481
208	Ubiquitin-protein ligase E3A OS=Homo sapiens GN=UBE3A PE=1 SV=4	877.561	226.608	108.395	81.0284	125.911	112.016	73.872	159.77	135.529	115.525	155.326	127.174	91.5607	49.2228	88.307	122.273	115.173	49.7511	A0A0D9SEJ2;A0A0D9SES7;A0A0D9SF91;A0A0D9SG54;A0A0D9SG77;A0A0D9SGI3;Q05086;Q05086;Q05086;A0A0D9SG77;A0A0D9SEJ2;A0A0D9SG54;A0A0D9SES7;A0A0D9SF91;A0A0D9SGI3;Q05086;A0A0D9SG77;Q05086;Q05086	UBE3A;UBE3A	404.188	106.318	123.057	132.675	76.3635	95.7321
209	Ubiquitin-conjugating enzyme E2 N OS=Homo sapiens GN=UBE2N PE=1 SV=1	80.4353	251.246	119.789	70.4612	35.3455	109.528	104.812	180.901	221.776	153.517	106.829	450.835	146.51	93.6467	141.382	61.6597	158.008	129.334	F8VQQ8;F8VSD4;F8VV71;F8VZ29;P61088;Q5JXB2;P61088;P61088;F8VZ29;F8VSD4;F8VV71;Q5JXB2;F8VQQ8;P61088;F8VZ29;F8VSD4;F8VV71;Q5JXB2;P61088;P61088	UBE2N;UBE2NL;UBE2N	150.49	71.7782	169.163	237.06	127.18	116.334
210	Ubiquitin-conjugating enzyme E2 K OS=Homo sapiens GN=UBE2K PE=1 SV=3	918.386	130.143	49.039	47.1752	13.8639	59.8034	97.4274	91.6813	72.8348	225.902	107.781	94.0174	126.795	60.571	71.6878	95.5349	70.3197	210.76	D6RDM7;D6RFX1;P61086;P61086;P61086;D6RDM7;D6RFX1;P61086;D6RDM7;P61086;P61086	UBE2K;UBE2K	365.856	40.2808	87.3145	142.567	86.3513	125.538
211	E3 ubiquitin-protein ligase RING1 OS=Homo sapiens GN=RING1 PE=1 SV=2	67.7081	83.3642	96.6271	14.002	125.032	147.304	88.4295	131.933	178.608	103.233	612.156	105.629	82.1652	126.962	110.489	76.9077	182.159	80.6027	Q06587;Q06587;Q06587;Q06587;Q06587;Q06587	RING1;RING1	82.5665	95.4462	132.99	273.673	106.539	113.223
212	(E3-independent) E2 ubiquitin-conjugating enzyme OS=Homo sapiens GN=UBE2O PE=1 SV=3	58.8168	190.964	147.754	372.36	209.26	65.4198	117.259	223.612	154.853	107.833	16.9823	178.114	103.075	82.932	93.0321	50.1979	64.3316	76.9984	K7EQ12;Q9C0C9;Q9C0C9;Q9C0C9;K7EQ12;Q9C0C9;Q9C0C9;Q9C0C9	UBE2O;UBE2O	132.512	215.68	165.242	100.976	93.0131	63.8426
213	E3 ubiquitin-protein ligase UBR4 OS=Homo sapiens GN=UBR4 PE=1 SV=1	36.2889	126.945	81.1971	172.512	63.1082	25.277	149.744	140.056	340.889	119.681	86.3459	296.493	108.343	139.117	98.8491	80.2181	69.9599	80.8545	A0A0A0MSW0;Q5T4S7;X6R960;X6RE05;Q5T4S7;Q5T4S7;A0A0A0MSW0;X6RE05;X6R960;Q5T4S7;Q5T4S7;Q5T4S7	UBR4;UBR4	81.4769	86.9659	210.229	167.507	115.436	77.0108
214	E3 ubiquitin-protein ligase RNF213 OS=Homo sapiens GN=RNF213 PE=1 SV=1	77.6307	110.084	161.384	111.265	111.558	45.4452	111.45	78.4802	240.227	146.023	119.416	160.926	95.3365	160.815	101.424	87.4482	109.878	46.0509	A0A0A0MTC1;A0A0A0MTR7;Q63HN8;A0A0A0MTC1;A0A0A0MTR7;A0A0A0MTC1;Q63HN8;A0A0A0MTR7;A0A0A0MTC1;Q63HN8;A0A0A0MTC1;A0A0A0MTC1	RNF213;A0A0A0MTC1	116.366	89.4229	143.386	142.122	119.192	81.1256
215	E3 ubiquitin-protein ligase BRE1A OS=Homo sapiens GN=RNF20 PE=1 SV=2	51.1285	139.726	164.684	101.241	75.2989	71.0103	155.649	96.0661	79.3884	83.4047	94.285	54.9465	255.23	146.571	83.1392	82.2906	56.9592	59.4686	C9J0A5;C9JWJ4;C9JXC9;Q5VTR2;Q5VTR2;Q5VTR2;C9J0A5;C9JXC9;C9JWJ4;Q5VTR2;Q5VTR2;Q5VTR2	RNF20;BRE1A	118.513	82.5169	110.368	77.5454	161.647	66.2395
216	E3 ubiquitin-protein ligase RBX1;E3 ubiquitin-protein ligase RBX1, N-terminally processed	121.959	56.9631	42.7353	47.9765	166.059	152.7	177.904	136.993	62.3387	126.059	204.84	32.642	55.8992	72.2415	70.1104	91.4782	126.707	81.3492	P62877;P62877;P62877;P62877	RBX1	73.8859	122.245	125.745	121.18	66.0837	99.8449
217	E3 ubiquitin-protein ligase TRIP12 OS=Homo sapiens GN=TRIP12 PE=1 SV=1	61.5658	79.6033	156.32	43.2778	73.4075	34.7962	146.48	84.998	111.111	98.5618	74.95	101.241	102.463	121.799	98.5003	125.606	129.774	111.721	C9JLD7;C9JLJ5;C9JSX9;F8W9P3;G5E9G6;H7C1L9;H7C2Y1;Q14669;Q14669;Q14669;H7C2Y1;G5E9G6;F8W9P3;C9JLJ5;C9JSX9;C9JLD7;H7C1L9;Q14669;Q14669;Q14669	TRIP12;TRIPC	99.1629	50.4938	114.196	91.5844	107.587	122.367
218	E3 ubiquitin-protein ligase UBR5 OS=Homo sapiens GN=UBR5 PE=1 SV=2	102.605	105.424	119.011	27.1947	80.7761	233.108	110.045	25.3877	65.4198	84.8449	44.129	69.8872	148.865	112.787	92.5625	98.9177	99.6402	50.8106	E5RFK7;E7EMW7;E7ET84;H0YAV7;H0YBB4;O95071;O95071;O95071;E7EMW7;E7ET84;E5RFK7;H0YBB4;H0YAV7;O95071;E7EMW7;O95071;O95071	UBR5;UBR5	109.013	113.693	66.951	66.287	118.071	83.1228
219	E3 ubiquitin-protein ligase HUWE1 OS=Homo sapiens GN=HUWE1 PE=1 SV=3	75.7018	120.105	67.1193	202.553	82.4162	46.4323	126.479	83.9557	105.008	142.781	80.5859	96.1994	82.0059	91.9168	60.8488	74.8513	62.8681	58.4348	H0Y659;Q7Z6Z7;Q7Z6Z7;Q7Z6Z7;H0Y659;Q7Z6Z7;Q7Z6Z7;Q7Z6Z7	HUWE1;HUWE1	87.6422	110.467	105.148	106.522	78.2572	65.3847
220	E3 ubiquitin-protein ligase BRE1B	86.3818	135.802	76.2654	8.17238	64.8869	25.356	138.482	105.052	93.7701	93.3551	40.3349	101.34	97.0096	95.277	106.777	85.4351	89.7013	88.7058	A0A087WTK2;H3BP71;H3BQ99;H3BS50;H3BUL6;I3L332;O75150;A0A087WTK2;O75150;H3BP71;A0A087WTK2;H3BS50;H3BQ99;H3BUL6;I3L332;O75150;H3BP71	RNF40	99.4829	32.8051	112.435	78.3432	99.6879	87.9474
221	Small ubiquitin-related modifier 2 OS=Homo sapiens GN=SUMO2 PE=1 SV=3	186.93	225.605	107.289	219.801	22.3431	95.2506	84.6745	76.8278	91.5289	339.027	97.4139	115.437	206.723	224.482	176.933	118.797	96.9559	145.538	A8MU27;A8MUA9;P55854;P61956;Q6EEV6;P61956;P61956;A8MUA9;A8MU27;Q6EEV6;P55854;P61956;A8MUA9;A8MU27;Q6EEV6;P55854;P61956;P61956	SUMO2;SUMO3;SUMO4;SUMO2	173.275	112.465	84.3438	183.959	202.713	120.43
222	Small ubiquitin-related modifier 1 OS=Homo sapiens GN=SUMO1 PE=1 SV=1	69.0207	131.823	211.58	44.8351	82.0912	113.288	112.529	151.782	181.983	74.8825	111.736	203.017	130.215	149.848	171.892	409.17	93.4457	115.077	B8ZZ67;B8ZZJ0;B8ZZN6;B9A032;P63165;P63165;B8ZZN6;P63165;B8ZZJ0;B8ZZ67;B9A032;B8ZZN6;P63165;B8ZZJ0;B8ZZ67;B9A032;P63165;P63165	SUMO1;SUMO1	137.474	80.0716	148.765	129.879	150.652	205.898
223	SUMO-activating enzyme subunit 2 OS=Homo sapiens GN=UBA2 PE=1 SV=2	220.978	135.896	66.8269	138.453	210.935	115.829	79.9129	77.4265	171.892	103.663	30.2331	131.75	102.619	70.5393	87.8004	83.2141	86.6757	95.8134	K7EPL2;K7ES38;K7ESK7;Q9UBT2;U3KQ55;U3KQ93;Q9UBT2;Q9UBT2;K7ESK7;U3KQ93;K7EPL2;U3KQ55;K7ES38;Q9UBT2;Q9UBT2;Q9UBT2	UBA2;SAE2	141.233	155.073	109.744	88.5486	86.9863	88.5678
224	E3 SUMO-protein ligase RanBP2 OS=Homo sapiens GN=RANBP2 PE=1 SV=2	119.914	95.8932	138.693	61.2338	70.4075	63.1783	86.4417	124.349	80.6865	101.136	164.126	93.5623	82.5363	150.056	127.952	113.784	143.157	114.79	F8W705;F8WBP7;P49792;P49792;P49792;F8W705;F8WBP7;P49792;P49792;P49792	RANBP2;RBP2	118.167	64.9398	97.1592	119.608	120.181	123.911
225	SUMO-activating enzyme subunit 1;SUMO-activating enzyme subunit 1, N-terminally processed	122.315	220.213	117.186	109.939	113.863	111.969	88.9089	109.863	153.453	69.8581	91.5543	156.006	82.5134	60.1318	80.4018	46.6323	97.2318	67.9243	B3KNJ4;M0QX65;M0QYM8;M0QZS6;M0R054;M0R286;M0R375;Q9UBE0;B3KNJ4;B3KNJ4;Q9UBE0;M0QZS6;M0QX65;M0R054;M0R375;M0QYM8;M0R286;B3KNJ4;Q9UBE0;M0QZS6;M0QX65;M0R054	SAE1	153.238	111.924	117.408	105.806	74.349	70.5961
226	14-3-3 protein sigma OS=Homo sapiens GN=SFN PE=1 SV=1	74.52	226.671	38.3288	49.5343	512.517	90.5948	96.9021	96.7813	249.113	102.477	215.308	408.32	89.199	87.1154	82.6794	98.6164	185.858	97.2925	P31947;P31947;P31947;P31947;P31947;P31947	SFN;1433S	113.173	217.549	147.599	242.035	86.3313	127.256
227	14-3-3 protein theta OS=Homo sapiens GN=YWHAQ PE=1 SV=1	108.96	187.306	113.477	199.82	192.385	123.097	145.206	141.323	143.068	98.9931	171.345	114.29	103.951	85.9399	77.7115	124.332	104.906	48.1631	E9PG15;P27348;P27348;P27348;E9PG15;P27348;E9PG15;P27348;P27348	YWHAQ;1433T	136.581	171.768	143.199	128.209	89.2007	92.4672
228	14-3-3 protein beta;alpha OS=Homo sapiens GN=YWHAB PE=1 SV=3	145.427	150.337	73.8823	83.5319	452.369	117.511	106.025	102.997	47.6088	84.8802	315.644	61.7538	46.7779	73.2957	93.368	66.813	143.784	106.363	A0A0J9YWE8;A0A0J9YWZ2;P31946;Q4VY19;Q4VY20;P31946;P31946;Q4VY20;Q4VY19;A0A0J9YWE8;A0A0J9YWZ2;P31946;Q4VY20;Q4VY19;A0A0J9YWE8;P31946;P31946	YWHAB;1433B	123.216	217.804	85.5434	154.093	71.1472	105.653
229	14-3-3 protein epsilon OS=Homo sapiens GN=YWHAE PE=1 SV=1	91.067	135.886	106.26	62.9771	300.57	162.383	112.56	83.4741	191.136	107.259	153.826	161.284	72.855	62.7027	92.7809	138.482	96.4398	125.136	B4DJF2;I3L0W5;I3L3T1;K7EIT4;K7EM20;P62258;P62258;P62258;B4DJF2;I3L3T1;K7EM20;K7EIT4;I3L0W5;P62258;B4DJF2;I3L3T1;P62258;P62258	YWHAE;1433E	111.071	175.31	129.057	140.79	76.1129	120.019
230	14-3-3 protein zeta/delta	147.417	160.247	59.1849	76.8225	359.228	116.207	98.5071	78.2466	91.4465	107.007	198.357	97.7657	66.4896	57.7303	63.8474	93.1095	121.369	53.6667	B0AZS6;B7Z2E6;E5RGE1;E5RIR4;E7ESK7;E7EVZ2;E7EX29;E9PD24;H0YB80;P63104;B0AZS6;P63104;E7EX29;E7ESK7;B0AZS6;E5RIR4;E9PD24;E7EVZ2;B7Z2E6;H0YB80;E5RGE1;P63104;E7EX29;E7ESK7;B0AZS6	YWHAZ	122.283	184.086	89.4001	134.376	62.6891	89.3817
231	14-3-3 protein eta OS=Homo sapiens GN=YWHAH PE=1 SV=4	114.639	155.068	111.018	104.066	116.014	128.503	144.693	126.103	117.952	99.8476	127.819	103.627	114.536	60.1652	77.733	106.017	134.313	73.872	A2IDB1;A2IDB2;F8WEB6;Q04917;Q04917;Q04917;A2IDB2;F8WEB6;A2IDB1;Q04917;A2IDB2;Q04917;Q04917	YWHAH;1433F	126.909	116.194	129.583	110.431	84.1447	104.734
232	14-3-3 protein gamma OS=Homo sapiens GN=YWHAG PE=1 SV=2	91.1049	220.626	95.178	88.5092	164.57	137.564	91.206	121.167	81.5581	88.4724	75.4399	114.822	106.563	77.33	92.3446	122.154	71.2865	114.591	P61981;P61981;P61981;P61981;P61981;P61981	YWHAG;1433G	135.636	130.214	97.9771	92.9115	92.079	102.677
233	Proliferating cell nuclear antigen OS=Homo sapiens GN=PCNA PE=1 SV=1	141.637	141.647	86.7779	58.3741	632.91	126.427	79.9683	106.12	94.1805	80.3628	40.517	103.183	75.3406	109.27	133.811	110.382	106.955	120.631	P12004;P12004;P12004;P12004;P12004;P12004	PCNA;PCNA	123.354	272.57	93.423	74.6875	106.141	112.656
234	Poly [ADP-ribose] polymerase 1 OS=Homo sapiens GN=PARP1 PE=1 SV=4	131.722	162.811	46.3776	40.388	68.2878	141.794	98.9245	82.7769	149.112	138.973	95.0791	166.671	167.97	63.5736	140.571	143.634	63.9404	138.29	P09874;Q5VX84;Q5VX85;P09874;P09874;Q5VX84;Q5VX85;P09874;P09874;P09874	PARP1;PARP1	113.637	83.4901	110.271	133.574	124.038	115.288
235	Serine;threonine-protein phosphatase PGAM5, mitochondrial OS=Homo sapiens GN=PGAM5 PE=1 SV=2	109.574	110.443	123.825	1316.19	73.7543	81.6599	112.428	84.3173	65.5651	93.5234	137.64	49.8788	75.3563	57.1015	228.786	107.14	162.868	130.64	F5GXG4;Q96HS1;Q96HS1;Q96HS1;F5GXG4;Q96HS1;Q96HS1;Q96HS1	PGAM5;PGAM5	114.614	490.536	87.4368	93.6808	120.415	133.549
236	Tyrosine-protein phosphatase non-receptor type 11 OS=Homo sapiens GN=PTPN11 PE=1 SV=2	497.019	105.658	237.792	286.255	53.8419	140.522	195.247	249.199	96.788	285.581	40.638	195.504	122.23	73.5399	49.5171	185.112	116.119	25.2036	A0A0U1RRI0;Q06124;Q06124;Q06124;A0A0U1RRI0;Q06124;Q06124;Q06124	PTPN11;PTN11	280.156	160.206	180.411	173.908	81.7624	108.811
237	Tyrosine-protein phosphatase non-receptor type 1 OS=Homo sapiens GN=PTPN1 PE=1 SV=1	142.119	83.6768	126.243	44.9689	125.266	49.1206	95.6873	98.6096	469.524	91.8786	64.1802	314.465	146.206	99.1717	122.774	72.9712	353.669	118.37	B4DSN5;P18031;P18031;P18031;B4DSN5;P18031;B4DSN5;P18031;P18031	PTPN1;PTN1	117.346	73.1187	221.274	156.841	122.717	181.67
238	RNA polymerase II subunit A C-terminal domain phosphatase	439.542	112.257	63.1651	76.2337	94.4289	29.1769	131.476	149.952	139.32	141.382	91.1554	140.318	85.9161	96.1594	89.3352	73.9899	363.184	43.885	A0A0A0MR03;A0A0J9YWB6;A0A0J9YWJ4;K7EJD2;K7EPW4;Q9Y5B0;A0A0A0MR03;Q9Y5B0;A0A0J9YWB6;A0A0A0MR03;A0A0J9YWJ4;K7EJD2;K7EPW4;Q9Y5B0;A0A0J9YWB6;A0A0A0MR03;A0A0J9YWJ4;K7EJD2	CTDP1	204.988	66.6132	140.249	124.285	90.4702	160.353
239	Phosphatidylinositide phosphatase SAC1 OS=Homo sapiens GN=SACM1L PE=1 SV=2	241.58	130.64	27.0387	114.353	256.01	148.514	82.9377	112.701	33.2402	138.041	170.373	44.1168	115.157	85.5654	146.764	94.0761	120.949	142.533	C9JV50;E9PGZ4;F8WCQ2;F8WDN7;Q9NTJ5;Q9NTJ5;Q9NTJ5;E9PGZ4;C9JV50;F8WDN7;F8WCQ2;Q9NTJ5;E9PGZ4;Q9NTJ5;Q9NTJ5	SACM1L;SAC1	133.086	172.959	76.293	117.51	115.829	119.186
240	Protein phosphatase 1A OS=Homo sapiens GN=PPM1A PE=1 SV=1	151.131	153.869	111.188	63.9581	52.6498	60.0527	115.525	202.455	164.981	81.5864	127.377	323.306	81.0397	54.5367	85.7317	134.443	97.3937	62.5421	E9PJN3;E9PKB5;E9PL75;P35813;P35813;P35813;E9PKB5;E9PL75;E9PJN3;P35813;P35813;P35813	PPM1A;PPM1A	138.729	58.8869	160.987	177.423	73.7693	98.1264
241	Serine;threonine-protein phosphatase PP1-beta catalytic subunit OS=Homo sapiens GN=PPP1CB PE=1 SV=3	141.51	98.2889	111.412	56.3739	440.793	13.4558	82.5649	145.297	84.4928	76.7905	115.581	140.503	119.276	46.0892	15.5286	116.926	61.323	72.2766	C9J9S3;C9JP48;P62140;P62140;P62140;C9J9S3;C9JP48;P62140;C9J9S3;C9JP48;P62140;P62140	PPP1CB;PP1B	117.07	170.207	104.118	110.958	60.2978	83.5086
242	Tyrosine-protein phosphatase non-receptor type 2;Tyrosine-protein phosphatase non-receptor type	69.8097	76.2865	129.397	224.311	56.601	106.444	194.113	56.0972	70.0424	67.8961	55.9186	86.814	48.805	93.0063	68.1176	81.0284	204.84	88.4602	K7EIE9;K7EIY0;K7ENP9;K7EQG9;K7ER87;K7ERU1;P17706;K7EIE9;P17706;K7EQG9;K7ER87;K7EIE9;K7ERU1;K7EIY0;K7ENP9;P17706;K7EQG9;K7ER87	PTPN2	91.831	129.119	106.751	70.2096	69.9763	124.776
243	Protein phosphatase 1G OS=Homo sapiens GN=PPM1G PE=1 SV=1	80.8881	164.091	112.187	76.1439	72.0265	75.3563	105.563	135.623	60.3657	62.5768	162.721	41.0229	91.7385	76.9664	113.839	103.097	70.7303	70.4514	O15355;O15355;O15355;O15355;O15355;O15355	PPM1G;PPM1G	119.055	74.5089	100.517	88.7735	94.1814	81.4262
244	Signal transducer and activator of transcription 3;Signal transducer and activator of transcription	106.651	225.261	139.03	46.1147	198.343	83.7465	184.101	208.985	92.8839	103.641	363.31	135.698	95.9996	85.364	77.8085	49.1921	82.8573	81.9264	G8JLH9;K7EP08;P40763;G8JLH9;P40763;G8JLH9;K7EP08;P40763;G8JLH9	STAT3	156.981	109.402	161.99	200.883	86.3907	71.3253
245	Signal transducer and activator of transcription 1-alpha;beta OS=Homo sapiens GN=STAT1 PE=1 SV=2	151.929	157.407	107.968	17.9468	118.189	44.359	123.029	111.473	98.1391	100.333	138.396	79.1796	92.9418	103.326	78.1165	102.151	84.183	67.4224	D2KFR9;E7ENM1;E7EPD2;H7BZ88;H7BZB5;J3KPM9;P42224;P42224;P42224;J3KPM9;E7EPD2;D2KFR9;H7BZB5;E7ENM1;H7BZ88;P42224;J3KPM9;P42224;P42224	STAT1;STAT1	139.101	60.1651	110.881	105.97	91.4614	84.5854
246	10 kDa heat shock protein, mitochondrial OS=Homo sapiens GN=HSPE1 PE=1 SV=2	396.247	78.649	76.7054	59.8615	2.0969	18.1923	47.4276	86.9525	1437.91	67.0217	18.2289	2050.49	982.597	175.212	267.92	267.864	180.3	374.535	B8ZZ54;B8ZZL8;P61604;S4R3N1;P61604;P61604;B8ZZL8;S4R3N1;B8ZZ54;P61604;B8ZZL8;S4R3N1;P61604;P61604	HSPE1;HSPE1-MOB4;CH10	183.867	26.7169	524.096	711.915	475.243	274.233
247	116 kDa U5 small nuclear ribonucleoprotein component OS=Homo sapiens GN=EFTUD2 PE=1 SV=1	82.7884	98.9931	102.697	22.5219	121.698	168.728	92.6395	103.383	119.872	97.124	124.617	119.889	109.581	87.0249	112.998	103.498	84.9332	164.069	K7EIT3;K7EIV5;K7EJ74;K7EP67;Q15029;Q15029;Q15029;K7EP67;K7EJ74;K7EIV5;K7EIT3;Q15029;Q15029;Q15029	EFTUD2;U5S1	94.8263	104.316	105.298	113.877	103.201	117.5
248	182 kDa tankyrase-1-binding protein OS=Homo sapiens GN=TNKS1BP1 PE=1 SV=4	77.3032	150.901	106.282	152.478	80.2515	158.151	108.787	119.781	148.875	136.812	68.7199	221.039	99.4401	114.053	89.6888	111.103	81.5129	79.8963	E9PKE7;E9PKK0;Q9C0C2;Q9C0C2;Q9C0C2;E9PKK0;E9PKE7;Q9C0C2;Q9C0C2;Q9C0C2	TNKS1BP1;TB182	111.495	130.293	125.814	142.19	101.061	90.8374
249	1-acyl-sn-glycerol-3-phosphate acyltransferase alpha OS=Homo sapiens GN=AGPAT1 PE=1 SV=2	227.852	161.989	46.9761	145.942	182.576	47.3422	30.1055	134.518	101.762	55.6672	17.5641	113.776	83.5262	245.139	118.871	114.425	99.6057	110.512	Q99943;Q99943;Q99943;Q99943;Q99943;Q99943	AGPAT1;PLCA	145.606	125.287	88.7952	62.3359	149.179	108.181
250	2',3'-cyclic-nucleotide 3'-phosphodiesterase OS=Homo sapiens GN=CNP PE=1 SV=2	134.751	87.9405	62.3603	3.4344	89.7013	8.53953	108.779	153.751	261.824	122.637	334.661	237.051	65.7426	94.5599	227.017	123.029	137.316	380.554	C9K0L8;K7EN66;K7ERC4;K7ERZ0;P09543;P09543;P09543;K7EN66;C9K0L8;K7ERZ0;K7ERC4;P09543;P09543;P09543	CNP;CN37	95.0174	33.8917	174.785	231.45	129.106	213.633
251	2,4-dienoyl-CoA reductase, mitochondrial OS=Homo sapiens GN=DECR1 PE=1 SV=1	32.7553	95.5747	90.4003	272.15	35.7026	175.26	47.5824	74.5252	67.4785	202.174	16.4174	71.163	200.375	141.118	159.03	206.394	105.673	190.594	E5RFV2;E5RID6;E5RJD2;E5RJG7;H0YAW3;Q16698;Q16698;Q16698;E5RJG7;E5RFV2;E5RID6;E5RJD2;H0YAW3;Q16698;E5RJG7;E5RFV2;Q16698;Q16698	DECR1;DECR	72.9101	161.038	63.1954	96.5849	166.841	167.553
252	2',5'-phosphodiesterase 12 OS=Homo sapiens GN=PDE12 PE=1 SV=2	241.898	68.9346	193.979	37.9929	131.485	106.992	113.832	118.6	149.423	100.25	19.2083	234.437	112.327	133.441	115.942	111.853	86.6277	143.286	F6T1Q0;Q6L8Q7;F6T1Q0;F6T1Q0;Q6L8Q7;F6T1Q0;Q6L8Q7;Q6L8Q7;F6T1Q0;Q6L8Q7;F6T1Q0;F6T1Q0	PDE12;PDE12	168.271	92.1566	127.285	117.965	120.57	113.922
253	26S protease regulatory subunit 10B	71.0694	113.729	88.6935	26.0165	458.017	72.855	182.906	112.148	265.977	92.8131	5.10516	293.956	92.9676	103.526	80.3461	101.685	76.2707	81.462	A0A087X2I1;H0YJC0;H0YJE9;H0YJS8;H0YJT1;H0YJX2;P62333;A0A087X2I1;A0A087X2I1;P62333;H0YJC0;H0YJS8;H0YJX2;H0YJE9;H0YJT1;A0A087X2I1;P62333	PSMC6	91.1639	185.629	187.01	130.625	92.2801	86.4724
254	26S protease regulatory subunit 4 OS=Homo sapiens GN=PSMC1 PE=1 SV=1	132.17	137.316	87.8309	9.00644	193.724	83.37	155.919	77.148	158.052	105.336	3.76841	155.111	96.3329	91.7449	64.9634	77.1854	65.7289	70.4416	G3V4X1;P62191;P62191;P62191;G3V4X1;P62191;P62191;P62191	PSMC1;PRS4	119.106	95.3667	130.373	88.0718	84.3471	71.1186
255	26S protease regulatory subunit 6B OS=Homo sapiens GN=PSMC4 PE=1 SV=2	85.8863	84.6511	99.2267	63.1126	333.873	78.4693	106.083	69.4093	179.117	81.5129	0.7408	219.771	107.572	146.226	79.7192	110.297	92.5561	66.762	P43686;P43686;P43686;P43686;P43686;P43686	PSMC4;PRS6B	89.9213	158.485	118.203	100.675	111.172	89.8719
256	26S protease regulatory subunit 7 OS=Homo sapiens GN=PSMC2 PE=1 SV=3	94.5009	105.768	89.4529	117.186	206.852	80.5078	132.088	139.31	137.821	96.4197	326.73	138.233	92.1145	106.363	77.8625	102.719	101.593	50.3827	C9JLS9;P35998;P35998;P35998;C9JLS9;P35998;P35998;P35998	PSMC2;PRS7	96.5739	134.849	136.407	187.128	92.1134	84.8981
257	26S protease regulatory subunit 8 OS=Homo sapiens GN=PSMC5 PE=1 SV=1	174.666	147.488	121.428	26.7442	270.72	97.0567	138.032	105.139	110.911	79.1028	6.83744	99.4884	87.3391	138.108	94.9079	96.5401	63.8474	95.4753	J3KRP2;J3KTQ9;J3QLH6;J3QQM1;J3QRR3;J3QRW1;J3QSA9;J3QSE0;P62195;P62195;P62195;J3QSA9;J3QQM1;J3QLH6;J3KRP2;J3QSE0;J3QRW1;J3QRR3;J3KTQ9;P62195;J3QSA9;J3QQM1;J3QLH6;J3KRP2;J3QSE0;P62195;P62195	PSMC5;PRS8	147.861	131.507	118.027	61.8095	106.785	85.2876
258	26S proteasome non-ATPase regulatory subunit 1 OS=Homo sapiens GN=PSMD1 PE=1 SV=2	102.385	102.37	84.6687	34.7455	118.723	103.118	133.487	124.617	272.036	92.7359	41.8994	349.429	104.652	83.9964	63.6927	84.6217	73.5603	79.048	A0A087WW66;C9J9M4;H7BZR6;H7C378;Q99460;A0A087WW66;A0A087WW66;Q99460;H7C378;H7BZR6;C9J9M4;A0A087WW66;Q99460;Q99460;A0A087WW66;Q99460;A0A087WW66;A0A087WW66	PSMD1;PSMD1	96.4746	85.529	176.713	161.355	84.1137	79.0767
259	26S proteasome non-ATPase regulatory subunit 11 OS=Homo sapiens GN=PSMD11 PE=1 SV=3	163.037	99.4677	72.5225	104.138	268.291	61.3825	113.532	96.0462	78.2846	69.5827	69.0781	68.028	103.8	98.1867	67.5019	110.122	85.228	103.562	J3QRY4;J3QS13;O00231;O00231;O00231;J3QRY4;J3QS13;O00231;O00231;O00231	PSMD11;PSD11	111.676	144.604	95.9543	68.8962	89.8294	99.6374
260	26S proteasome non-ATPase regulatory subunit 12 OS=Homo sapiens GN=PSMD12 PE=1 SV=3	286.95	76.0015	15.0132	5.84927	925.543	11.65	229.104	65.5651	96.6338	93.7116	149.713	65.2432	52.9756	129.558	11.1005	65.5924	7.22129	32.4975	J3KSK1;J3KTJ5;O00232;O00232;O00232;J3KTJ5;J3KSK1;O00232;O00232;O00232	PSMD12;PSD12	125.988	314.347	130.434	102.889	64.5448	35.1037
261	26S proteasome non-ATPase regulatory subunit 13	365.153	76.1228	48.3102	29.576	1595.79	55.187	105.533	74.6389	317.136	100.591	42.5461	267.808	34.9436	96.1861	91.1996	73.1941	41.2481	63.5868	A0A087WUL9;E9PL38;H0YD73;J3KNQ3;Q9UNM6;A0A087WUL9;Q9UNM6;A0A087WUL9;J3KNQ3;H0YD73;E9PL38;Q9UNM6;A0A087WUL9;J3KNQ3	PSMD13	163.195	560.185	165.769	136.982	74.1098	59.343
262	26S proteasome non-ATPase regulatory subunit 14 OS=Homo sapiens GN=PSMD14 PE=1 SV=1	131.96	124.66	57.8665	9.90225	276.197	65.9343	130.495	77.5823	190.713	110.366	28.1772	191.84	82.8515	108.983	107.841	94.1022	86.2622	94.5861	C9JW37;O00487;O00487;O00487;C9JW37;O00487;O00487;O00487	PSMD14;PSDE	104.829	117.345	132.93	110.128	99.8916	91.6501
263	26S proteasome non-ATPase regulatory subunit 2 OS=Homo sapiens GN=PSMD2 PE=1 SV=3	80.1014	198.894	139.3	46.6678	71.2173	113.116	135.83	177.092	153.879	81.3097	75.4295	225.871	139.6	92.2998	119.416	164.069	90.5132	101.642	C9JPC0;F8WBS8;H7C1H2;H7C2Q3;Q13200;Q13200;Q13200;C9JPC0;H7C2Q3;H7C1H2;F8WBS8;Q13200;Q13200;Q13200	PSMD2;PSMD2	139.432	77.0003	155.6	127.537	117.105	118.741
264	26S proteasome non-ATPase regulatory subunit 3 OS=Homo sapiens GN=PSMD3 PE=1 SV=2	152.721	118.222	109.551	18.7102	173.736	100.083	124.401	183.617	297.152	88.6382	162.36	309.256	113.926	107.602	113.383	121.698	92.3446	86.0174	F5H8K4;H0YGV8;O43242;O43242;O43242;H0YGV8;F5H8K4;O43242;O43242;O43242	PSMD3;PSMD3	126.831	97.5099	201.723	186.751	111.637	100.02
265	26S proteasome non-ATPase regulatory subunit 4 (Fragment) OS=Homo sapiens GN=PSMD4 PE=1 SV=1	59.4645	117.454	134.667	66.1127	63.6001	133.644	96.9962	126.734	187.983	71.1285	123.851	129.298	166.821	64.4745	94.5664	58.5118	119.036	71.2371	H0Y3Y9;P55036;H0Y3Y9;P55036;H0Y3Y9;P55036;H0Y3Y9;H0Y3Y9	PSMD4;H0Y3Y9	103.862	87.7857	137.238	108.092	108.621	82.9284
266	26S proteasome non-ATPase regulatory subunit 6 OS=Homo sapiens GN=PSMD6 PE=1 SV=1	283.333	276.274	76.2495	154.971	210.628	84.4225	81.0734	119.044	239.479	72.5979	22.5344	206.996	76.5779	90.9913	107.281	50.3024	170.846	217.046	C9J0E9;C9J7B7;H7C531;Q15008;Q15008;Q15008;C9J0E9;C9J7B7;H7C531;Q15008;C9J0E9;Q15008;Q15008	PSMD6;PSMD6	211.952	150.007	146.532	100.709	91.6169	146.065
267	26S proteasome non-ATPase regulatory subunit 7 OS=Homo sapiens GN=PSMD7 PE=1 SV=2	75.9331	121.554	50.9693	23.2049	893.087	66.2779	164.376	100.153	106.91	122.112	187.216	207.685	68.6295	150.243	62.8332	66.9196	33.8564	47.5824	H3BNT7;H3BQV2;H3BTM8;P51665;P51665;P51665;H3BNT7;H3BTM8;H3BQV2;P51665;H3BNT7;H3BTM8;P51665;P51665	PSMD7;PSMD7	82.8189	327.523	123.813	172.338	93.902	49.4528
268	26S proteasome non-ATPase regulatory subunit 8 OS=Homo sapiens GN=PSMD8 PE=1 SV=2	146.703	77.9759	296.699	587.464	412.902	107.177	60.2987	104.964	35.3897	144.433	18.978	32.0501	75.419	110.619	129.981	185.343	115.269	166.486	K7EJC1;K7EJR3;K7ENY6;K7ERW6;P48556;R4GMR5;P48556;R4GMR5;K7EJR3;P48556;K7EJC1;K7ERW6;K7ENY6;R4GMR5;K7EJR3;P48556;K7EJC1;P48556;R4GMR5;P48556;R4GMR5;R4GMR5	PSMD8;PSMD8	173.793	369.181	66.8843	65.1537	105.34	155.699
269	26S proteasome non-ATPase regulatory subunit 9 OS=Homo sapiens GN=PSMD9 PE=1 SV=3	45.0095	150.108	96.2461	262.279	179.465	36.299	156.797	152.922	55.187	60.1443	419.218	62.781	135.839	59.2998	77.8733	65.4607	119.673	61.2168	F5GX23;F5H169;F5H5V4;F5H7X1;J3KN29;O00233;O00233;F5H5V4;F5GX23;J3KN29;O00233;F5H7X1;F5H169;F5H5V4;F5GX23;J3KN29;O00233;F5H7X1;F5H169;O00233;O00233	PSMD9;PSMD9	97.1212	159.347	121.636	180.714	91.0041	82.1169
270	28 kDa heat- and acid-stable phosphoprotein OS=Homo sapiens GN=PDAP1 PE=1 SV=1	80.2014	92.2742	166.417	162.563	22.7368	208.45	59.5717	217.483	143.594	151.204	404.657	181.428	136.339	114.322	99.048	131.923	94.3177	75.0644	F8WBW6;Q13442;Q13442;Q13442;F8WBW6;Q13442;Q13442;Q13442	PDAP1;HAP28	112.964	131.25	140.216	245.763	116.57	100.435
271	28S ribosomal protein S14, mitochondrial OS=Homo sapiens GN=MRPS14 PE=1 SV=1	130.867	83.3122	113.713	95.2638	137.545	33.8799	34.842	148.957	81.0734	102.378	175.674	126.945	126.444	176.052	163.32	83.979	146.256	156.482	O60783;O60783;O60783;O60783;O60783;O60783	MRPS14;RT14	109.297	88.8961	88.2909	134.999	155.272	128.906
272	28S ribosomal protein S18a, mitochondrial OS=Homo sapiens GN=MRPS18A PE=1 SV=1	116.143	74.7476	81.7789	33.7135	106.371	41.2367	109.467	38.3102	22.2103	58.9229	114.14	11.0093	152.404	140.396	198.11	59.0619	133.774	235.006	Q5QPA5;Q9NVS2;Q5QPA5;Q5QPA5;Q9NVS2;Q5QPA5;Q9NVS2;Q9NVS2;Q5QPA5;Q9NVS2;Q5QPA5;Q5QPA5	MRPS18A;RT18A	90.8898	60.4403	56.6626	61.3573	163.637	142.614
273	28S ribosomal protein S18b, mitochondrial OS=Homo sapiens GN=MRPS18B PE=1 SV=1	60.4033	134.864	81.0172	221.207	87.8004	43.2179	82.0571	115.589	62.1446	99.1579	242.251	44.6769	109.323	206.108	82.5363	94.1022	101.501	181.29	A0A0G2JIC6;Q9Y676;A0A0G2JIC6;A0A0G2JIC6;Q9Y676;A0A0G2JIC6;Q9Y676;Q9Y676;A0A0G2JIC6;Q9Y676;A0A0G2JIC6;A0A0G2JIC6	MRPS18B;RT18B	92.0947	117.409	86.5968	128.695	132.656	125.631
274	28S ribosomal protein S2, mitochondrial OS=Homo sapiens GN=MRPS2 PE=1 SV=1	198.756	126.971	384.558	161.34	87.4482	22.0737	126.611	110.114	143.604	82.9895	18.1696	154.05	72.8803	39.89	57.3037	52.5222	87.6241	58.007	Q5T8A0;Q9Y399;Q9Y399;Q9Y399;Q5T8A0;Q9Y399;Q5T8A0;Q9Y399;Q9Y399	MRPS2;RT02	236.762	90.2871	126.776	85.0697	56.6913	66.0511
275	28S ribosomal protein S22, mitochondrial OS=Homo sapiens GN=MRPS22 PE=1 SV=1	93.5948	77.8571	57.2957	7.3292	258.596	35.4855	82.0002	98.5071	126.901	97.3869	13.7271	134.864	120.556	153.22	115.765	82.84	94.0696	143.993	C9J5D8;G5E9V5;G5E9W7;H7C5F2;H7C5H3;H7C5L9;P82650;G5E9V5;G5E9W7;G5E9V5;P82650;H7C5F2;H7C5H3;H7C5L9;C9J5D8;G5E9W7;G5E9V5;P82650;H7C5F2;H7C5H3;P82650;G5E9V5;G5E9W7;P82650;G5E9V5;G5E9V5;G5E9W7;G5E9W7	MRPS22;RT22	76.2492	100.47	102.469	81.9925	129.847	106.968
276	28S ribosomal protein S23, mitochondrial OS=Homo sapiens GN=MRPS23 PE=1 SV=2	61.1151	134.174	518.952	172.226	69.3371	386.375	138.722	106.26	28.7513	73.6011	170.953	27.0125	211.682	132.464	116.401	109.217	99.3092	196.66	J3QLR8;Q9Y3D9;Q9Y3D9;Q9Y3D9;J3QLR8;Q9Y3D9;J3QLR8;Q9Y3D9;Q9Y3D9	MRPS23;RT23	238.08	209.312	91.2446	90.5222	153.516	135.062
277	28S ribosomal protein S26, mitochondrial OS=Homo sapiens GN=MRPS26 PE=1 SV=1	55.876	76.0015	636.076	138.185	225.511	242.62	152.605	154.649	11.7579	86.6637	316.06	10.652	75.3093	78.4421	199.668	150.598	83.4394	114.711	Q9BYN8;Q9BYN8;Q9BYN8;Q9BYN8;Q9BYN8;Q9BYN8	MRPS26;RT26	255.985	202.106	106.337	137.792	117.806	116.249
278	28S ribosomal protein S28, mitochondrial OS=Homo sapiens GN=MRPS28 PE=1 SV=1	153.602	73.032	147.223	8.20075	215.352	115.926	108.809	78.8673	194.666	88.3315	38.6972	206.008	71.7375	145.801	114.361	97.3397	105.49	187.28	E5RFH3;E5RFT8;E5RGC7;E5RK86;H0YAT2;H7C5V3;Q9Y2Q9;U3KQQ8;Q9Y2Q9;Q9Y2Q9;H0YAT2;E5RGC7;E5RFH3;H7C5V3;U3KQQ8;E5RFT8;E5RK86;Q9Y2Q9;H0YAT2;E5RGC7;E5RFH3;H7C5V3;Q9Y2Q9;Q9Y2Q9	MRPS28;RT28	124.619	113.16	127.447	111.012	110.633	130.037
279	28S ribosomal protein S34, mitochondrial OS=Homo sapiens GN=MRPS34 PE=1 SV=2	53.3404	118.748	132.951	57.3911	44.916	6.76297	116.651	110.711	78.8018	76.9664	59.642	54.269	114.997	219.801	130.622	111.497	120.255	135.285	A0A087WUZ8;C9JJ19;P82930;C9JJ19;C9JJ19;P82930;A0A087WUZ8;C9JJ19;P82930;P82930;C9JJ19;P82930;C9JJ19;C9JJ19	MRPS34;RT34	101.68	36.3567	102.055	63.6258	155.14	122.346
280	28S ribosomal protein S35, mitochondrial OS=Homo sapiens GN=MRPS35 PE=1 SV=1	102.278	75.9331	59.0742	22.688	75.4295	57.9468	299.488	47.4013	1810.1	85.0923	38.2121	1355.17	96.2394	248.699	117.479	212.682	71.4794	125.972	H0YG82;P82673;P82673;P82673;H0YG82;P82673;P82673;P82673	MRPS35;RT35	79.0952	52.0214	718.998	492.824	154.139	136.711
281	28S ribosomal protein S36, mitochondrial OS=Homo sapiens GN=MRPS36 PE=1 SV=2	134.211	156.591	48.9982	139.494	107.386	54.7678	69.7517	68.0327	982.257	110.811	94.7764	375.419	177.239	80.2626	188.035	160.759	164.741	150.316	D6R941;P82909;P82909;P82909;D6R941;P82909;P82909;P82909	MRPS36;RT36	113.267	100.549	373.347	193.669	148.512	158.605
282	28S ribosomal protein S5, mitochondrial OS=Homo sapiens GN=MRPS5 PE=1 SV=2	69.4093	117.097	169.22	29.185	41.4689	19.2549	94.1478	104.928	11.9055	221.131	20.0531	14.7942	99.268	264.928	103.613	172.536	141.991	61.5188	P82675;P82675;P82675;P82675;P82675;P82675	MRPS5;RT05	118.575	29.9696	70.3271	85.326	155.936	125.349
283	28S ribosomal protein S9, mitochondrial OS=Homo sapiens GN=MRPS9 PE=1 SV=2	81.3436	87.77	73.7953	44.356	97.847	48.6597	36.0382	147.775	138.405	87.7761	218.51	108.058	118.107	99.9723	143.993	114.227	165.898	246.468	P82933;P82933;P82933;P82933;P82933;P82933	MRPS9;RT09	80.9696	63.6209	107.406	138.115	120.691	175.531
284	2'-deoxynucleoside 5'-phosphate N-hydrolase 1 OS=Homo sapiens GN=DNPH1 PE=1 SV=1	86.9766	194.585	103.025	71.837	37.7775	115.037	100.968	106.083	91.1491	139.127	290.553	104.03	82.9607	59.5387	143.784	107.438	159.14	150.347	H0Y8X4;O43598;H0Y8X4;H0Y8X4;O43598;H0Y8X4;O43598;O43598;H0Y8X4;O43598;H0Y8X4;H0Y8X4	DNPH1;DNPH1	128.196	74.8839	99.4002	177.903	95.4277	138.975
285	2-oxoglutarate dehydrogenase, mitochondrial	90.8715	67.6705	16.3074	506.864	299.779	17.5836	129.657	102.08	97.1173	96.882	222.068	69.2699	133.533	151.813	175.078	130.985	153.709	124.358	A0A0D9SFS3;C9J4G7;E9PCR7;E9PDF2;E9PFG7;Q02218;A0A0D9SFS3;E9PCR7;Q02218;A0A0D9SFS3;E9PDF2;E9PFG7;C9J4G7;E9PCR7;Q02218;A0A0D9SFS3;E9PDF2;E9PFG7	OGDH	58.2832	274.742	109.618	129.407	153.475	136.351
286	39S ribosomal protein L14, mitochondrial OS=Homo sapiens GN=MRPL14 PE=1 SV=1	111.667	96.2061	150.139	80.9386	96.9223	38.2041	109.566	108.666	210.162	88.5583	84.8331	237.298	159.848	193.737	141.196	91.1491	113.226	108.885	Q6P1L8;Q6P1L8;Q6P1L8;Q6P1L8;Q6P1L8;Q6P1L8	MRPL14;RM14	119.337	72.0217	142.798	136.896	164.927	104.42
287	39S ribosomal protein L16, mitochondrial OS=Homo sapiens GN=MRPL16 PE=1 SV=1	104.449	129.226	76.3235	136.358	169.361	23.7418	86.9827	70.1882	91.4719	52.6389	222.731	98.5959	127.077	433.971	56.2178	82.1538	113.792	58.0593	E9PI14;Q9NX20;Q9NX20;Q9NX20;E9PI14;Q9NX20;E9PI14;Q9NX20;Q9NX20	MRPL16;RM16	103.333	109.82	82.8809	124.655	205.755	84.6684
288	39S ribosomal protein L21, mitochondrial OS=Homo sapiens GN=MRPL21 PE=1 SV=2	205.153	88.148	14.8208	156.667	75.6546	1.15649	68.3257	86.7358	52.9976	110.351	36.3115	44.4914	114.116	150.462	14.7358	115.421	180.913	17.3367	F5H7V8;H3BUY0;Q7Z2W9;Q7Z2W9;Q7Z2W9;F5H7V8;H3BUY0;Q7Z2W9;Q7Z2W9;Q7Z2W9	MRPL21;RM21	102.707	77.826	69.3531	63.718	93.1046	104.557
289	39S ribosomal protein L24, mitochondrial OS=Homo sapiens GN=MRPL24 PE=1 SV=1	95.4489	76.7586	48.9778	17.85	87.8187	26.7405	91.5163	83.001	71.326	67.4832	136.737	56.14	94.3634	122.425	118.132	82.4619	106.282	117.162	Q96A35;X6RHI2;X6RIR5;X6RJ73;Q96A35;Q96A35;X6RJ73;X6RIR5;X6RHI2;Q96A35;X6RJ73;Q96A35;Q96A35	MRPL24;RM24	73.7284	44.1364	81.9477	86.7866	111.64	101.969
290	39S ribosomal protein L39, mitochondrial OS=Homo sapiens GN=MRPL39 PE=1 SV=3	142.603	137.278	147.141	335.706	295.242	102.733	75.9488	59.3656	56.21	63.5868	57.7663	24.1668	129.262	102.868	133.969	133.469	187.644	143.515	C9JG87;Q9NYK5;C9JG87;C9JG87;Q9NYK5;C9JG87;Q9NYK5;Q9NYK5;C9JG87;Q9NYK5;C9JG87;C9JG87	MRPL39;RM39	142.341	244.561	63.8415	48.5067	122.033	154.876
291	39S ribosomal protein L44, mitochondrial OS=Homo sapiens GN=MRPL44 PE=1 SV=1	67.3663	79.5536	59.58	81.5411	168.681	47.3357	65.9114	143.455	152.362	104.638	77.8463	180.388	74.4787	82.2564	83.6478	116.49	110.068	107.289	Q9H9J2;Q9H9J2;Q9H9J2;Q9H9J2;Q9H9J2;Q9H9J2	MRPL44;RM44	68.8333	99.186	120.576	120.957	80.1276	111.282
292	39S ribosomal protein L46, mitochondrial OS=Homo sapiens GN=MRPL46 PE=1 SV=1	90.1126	95.6608	142.89	79.1851	295.632	115.253	80.1403	121.025	100.926	120.514	88.7857	125.432	88.4295	78.9987	198.371	101.508	304.744	248.354	A0A087WT90;Q9H2W6;Q9H2W6;Q9H2W6;A0A087WT90;Q9H2W6;Q9H2W6;Q9H2W6	MRPL46;RM46	109.554	163.356	100.697	111.577	121.933	218.202
293	39S ribosomal protein L47, mitochondrial OS=Homo sapiens GN=MRPL47 PE=1 SV=2	505.671	60.1902	174.654	96.7477	400.111	51.1533	167.099	248.578	23.9069	53.585	629.454	55.814	69.1883	147.826	141.883	83.9499	675.849	180.013	Q9HD33;Q9HD33;Q9HD33;Q9HD33;Q9HD33;Q9HD33	MRPL47;RM47	246.839	182.671	146.528	246.284	119.632	313.27
294	39S ribosomal protein L53, mitochondrial OS=Homo sapiens GN=MRPL53 PE=1 SV=1	76.6576	104.804	48.4343	27.4999	87.837	46.9338	102.94	79.4545	284.869	51.4199	45.1532	265.756	94.3438	91.2123	148.988	1.86485	201.712	249.251	Q96EL3;Q96EL3;Q96EL3;Q96EL3;Q96EL3;Q96EL3	MRPL53;RM53	76.6321	54.0902	155.754	120.776	111.515	150.943
295	3-hydroxyacyl-CoA dehydrogenase type-2 OS=Homo sapiens GN=HSD17B10 PE=1 SV=3	106.025	79.9794	64.7207	28.636	309.084	85.3877	75.3667	70.6421	87.7274	98.5481	46.1755	92.3254	119.201	112.373	120.13	84.3933	156.569	126.866	Q5H928;Q99714;Q99714;Q99714;Q5H928;Q99714;Q5H928;Q99714;Q99714	HSD17B10;HCD2	83.5749	141.036	77.9121	79.0164	117.235	122.609
296	3-ketoacyl-CoA thiolase, peroxisomal OS=Homo sapiens GN=ACAA1 PE=1 SV=2	119.989	35.1745	78.2466	73.4992	16.5672	35.6432	67.2963	100.264	487.026	161.451	43.9581	238.337	201.349	122.468	112.592	164.718	116.417	116.111	C9JDE9;H0Y4D4;H7C131;P09110;C9JDE9;H7C131;C9JDE9;P09110;H0Y4D4;H7C131;C9JDE9;P09110;P09110;C9JDE9;P09110;C9JDE9;C9JDE9	ACAA1;THIK	77.8033	41.9032	218.195	147.915	145.469	132.415
297	40S ribosomal protein S10 OS=Homo sapiens GN=RPS10 PE=1 SV=1	94.0435	176.076	111.28	148.052	161.239	28.0486	192.479	78.8346	635.371	117.748	54.5745	640.367	194.167	90.7016	65.1348	92.0634	68.925	65.6515	F6U211;P46783;Q9NQ39;S4R435;P46783;P46783;F6U211;S4R435;Q9NQ39;P46783;F6U211;S4R435;Q9NQ39;P46783;P46783	RPS10;RPS10-NUDT3;RPS10P5;RS10	127.133	112.446	302.228	270.897	116.668	75.5467
298	40S ribosomal protein S11 OS=Homo sapiens GN=RPS11 PE=1 SV=3	120.506	114.48	167.958	198.027	88.356	94.7633	108.854	117.218	64.0424	57.6064	166.844	70.5785	63.7855	107.587	161.855	67.3617	111.28	123.038	M0QZC5;M0R1H5;M0R1H6;P62280;M0QZC5;M0QZC5;P62280;M0R1H6;M0R1H5;M0QZC5;P62280;P62280;M0QZC5;P62280;M0QZC5;M0QZC5	RPS11;RS11	134.315	127.049	96.7051	98.3429	111.076	100.56
299	40S ribosomal protein S12 OS=Homo sapiens GN=RPS12 PE=1 SV=3	159.671	83.8859	229.342	20.9381	34.8058	229.485	98.6848	19.7346	136.301	67.0124	59.0865	89.0261	59.8864	88.2764	54.9427	147.754	45.0157	18.9596	P25398;P25398;P25398;P25398;P25398;P25398	RPS12;RS12	157.633	95.0763	84.9069	71.7083	67.7018	70.5765
300	40S ribosomal protein S13	117.487	93.8286	173.039	50.118	223.442	91.6559	116.336	78.6217	116.603	69.863	45.4452	107.714	79.1631	59.8781	103.72	96.0395	53.7934	126.997	E9PS50;J3KMX5;P62277;E9PS50;P62277;J3KMX5;E9PS50;P62277;J3KMX5	RPS13	128.118	121.739	103.854	74.3406	80.9205	92.2768
301	40S ribosomal protein S14 OS=Homo sapiens GN=RPS14 PE=1 SV=3	66.6742	98.4116	80.2292	85.0982	40.3153	41.4143	157.516	153.666	83.318	140.027	114.782	82.7826	74.6337	62.6245	87.3452	102.719	161.429	53.9427	E5RH77;H0YB22;P62263;P62263;P62263;H0YB22;E5RH77;P62263;H0YB22;E5RH77;P62263;P62263	RPS14;RS14	81.7717	55.6093	131.5	112.53	74.8678	106.03
302	40S ribosomal protein S15 OS=Homo sapiens GN=RPS15 PE=1 SV=2	131.997	79.0699	67.7785	5.66689	953.743	65.8703	183.872	87.2242	189.172	72.2866	121.285	122.757	49.4314	66.4159	69.366	165.095	121.184	72.6331	A0A0B4J2B4;K7EJ78;K7ELC2;K7EM56;K7EQJ5;P62841;S4R417;S4R456;A0A0B4J2B4;K7EM56;A0A0B4J2B4;S4R417;K7EQJ5;K7ELC2;P62841;S4R456;K7EJ78;K7EM56;A0A0B4J2B4;S4R417;K7EQJ5;K7ELC2;P62841;S4R456;K7EJ78;P62841;A0A0B4J2B4;K7ELC2;K7EM56;S4R417;P62841;A0A0B4J2B4;A0A0B4J2B4;K7ELC2;K7ELC2;K7EM56;K7EM56;S4R417;S4R417	RPS15;RS15	92.9483	341.76	153.423	105.443	61.7378	119.638
303	40S ribosomal protein S15a OS=Homo sapiens GN=RPS15A PE=1 SV=2	124.324	71.9417	181.403	9.97804	78.4693	78.6708	86.3699	89.6205	308.72	72.0465	71.5935	412.702	94.4354	85.2044	140.289	77.7438	132.887	224.887	H3BN98;H3BT37;H3BV27;H3BVC7;I3L246;I3L303;I3L3P7;P62244;P62244;P62244;I3L3P7;H3BVC7;I3L246;H3BV27;H3BT37;I3L303;H3BN98;P62244;I3L3P7;P62244;P62244	RPS15A;RS15A	125.889	55.706	161.57	185.447	106.643	145.173
304	40S ribosomal protein S16	97.5085	102.669	165.76	17.6067	90.6074	89.4591	149.205	141	184.318	85.228	93.6013	163.127	57.999	111.504	121.344	134.201	154.81	88.4663	A0A087WZ27;M0QX76;M0R1M5;M0R210;M0R3H0;P62249;Q6IPX4;A0A087WZ27;P62249;M0R3H0;M0R210;A0A087WZ27;Q6IPX4;M0R1M5;M0QX76;P62249;M0R3H0;M0R210;A0A087WZ27;Q6IPX4;M0R1M5	RPS16;ZNF90	121.979	65.8911	158.175	113.986	96.949	125.826
305	40S ribosomal protein S17 OS=Homo sapiens GN=RPS17 PE=1 SV=2	124.246	52.7301	68.5677	75.597	37.72	54.9846	178.621	43.6968	248.389	97.4139	360.225	105.775	62.9597	271.49	18.0754	103.505	20.0267	10.0391	A0A075B716;H0YN88;P08708;P08708;P08708;H0YN88;A0A075B716;P08708;H0YN88;A0A075B716;P08708;P08708	RPS17;RS17	81.848	56.1005	156.902	187.805	117.508	44.5236
306	40S ribosomal protein S18 OS=Homo sapiens GN=RPS18 PE=1 SV=3	74.9084	106.903	68.3731	18.2745	462.964	32.0567	161.776	138.722	68.4442	63.4196	147.325	46.2011	83.915	153.815	87.327	59.7413	154.617	75.5184	A0A0G2JQH2;J3JS69;P62269;Q5GGW2;P62269;P62269;A0A0G2JQH2;Q5GGW2;J3JS69;P62269;P62269;P62269	RPS18;RS18	83.3948	171.098	122.981	85.6485	108.352	96.6256
307	40S ribosomal protein S2	101.361	84.3173	147.121	6.99904	145.176	197.26	85.5536	69.5971	173.448	95.6674	229.294	224.731	54.4461	123.73	101.551	153.879	99.6402	97.8606	E9PM36;E9PMM9;E9PPT0;E9PQD7;H0YE27;H0YEN5;H3BNG3;I3L404;P15880;E9PM36;P15880;H0YEN5;E9PQD7;E9PMM9;E9PPT0;I3L404;E9PM36;H3BNG3;H0YE27;P15880;H0YEN5;E9PQD7;E9PMM9	RPS2	110.933	116.478	109.533	183.231	93.2424	117.127
308	40S ribosomal protein S20 OS=Homo sapiens GN=RPS20 PE=1 SV=1	71.9467	110.949	52.5769	42.961	85.1749	57.5944	130.858	96.0661	951.366	110.573	72.4923	866.44	130.188	44.3867	90.5446	146.165	62.2265	81.5694	E5RIP1;E5RJX2;G3XAN0;P60866;P60866;P60866;E5RIP1;E5RJX2;G3XAN0;P60866;E5RIP1;E5RJX2;P60866;P60866	RPS20;RS20	78.4909	61.9101	392.763	349.835	88.3732	96.6537
309	40S ribosomal protein S21	119.532	136.169	102.591	190.66	396.714	86.5137	135.116	78.6926	334.336	72.7289	46.1179	271.565	110.244	63.8032	82.5077	79.5647	72.0315	109.134	P63220;Q8WVC2;Q9BYK1;Q9BYK2;P63220;Q8WVC2;P63220;Q9BYK1;Q9BYK2;Q8WVC2;P63220;Q9BYK1	RPS21	119.431	224.629	182.715	130.137	85.5183	86.91
310	40S ribosomal protein S24 OS=Homo sapiens GN=RPS24 PE=1 SV=1	184.178	108.824	136.282	257.969	129.379	79.5426	69.0637	70.1979	60.3029	81.8753	198.123	32.1547	89.1681	60.2528	121.858	136.604	194.612	66.099	A0A087WUS0;E7ETK0;P62847;A0A087WUS0;E7ETK0;A0A087WUS0;P62847;E7ETK0;A0A087WUS0;P62847;P62847;A0A087WUS0;E7ETK0;P62847;A0A087WUS0;A0A087WUS0;E7ETK0;E7ETK0	RPS24;RS24	143.095	155.63	66.5215	104.051	90.4263	132.438
311	40S ribosomal protein S27 OS=Homo sapiens GN=RPS27 PE=1 SV=3	142.306	77.6738	146.064	51.338	56.6128	91.1112	78.7363	112.607	114.727	248.251	32.6103	250.03	59.7827	66.1586	120.966	92.6973	93.4004	124.764	P42677;Q5T4L4;P42677;Q5T4L4;P42677;Q5T4L4;P42677;P42677;Q5T4L4;P42677;Q5T4L4;Q5T4L4	RPS27;RS27	122.015	66.354	102.023	176.964	82.3024	103.621
312	40S ribosomal protein S28 OS=Homo sapiens GN=RPS28 PE=1 SV=1	208.565	103.9	114.266	19.8224	39.0312	122.239	107.214	118.633	142.652	127.766	281.396	245.854	261.516	171.155	59.2095	212.845	110.972	39.2945	P62857;P62857;P62857;P62857;P62857;P62857	RPS28;RS28	142.244	60.3641	122.833	218.338	163.96	121.037
313	40S ribosomal protein S3	109.187	104.478	136.955	66.7297	62.2006	52.8399	133.478	119.839	153.943	74.3034	51.2776	164.035	92.0698	78.5509	120.022	90.6639	84.0838	105.775	E9PJH4;E9PL09;E9PPU1;E9PQ96;E9PQX2;E9PSF4;F2Z2S8;H0YCJ7;H0YES8;H0YEU2;H0YF32;P23396;E9PJH4;P23396;E9PL09;E9PPU1;H0YEU2;F2Z2S8;H0YCJ7;E9PQ96;E9PJH4;E9PSF4;H0YF32;E9PQX2;H0YES8;P23396;E9PL09;E9PPU1;H0YEU2;F2Z2S8;H0YCJ7	RPS3	116.873	60.5901	135.753	96.5385	96.8809	93.5076
314	40S ribosomal protein S30 OS=Homo sapiens GN=FAU PE=1 SV=1	76.2442	218.525	367.489	5.79318	20.7129	253.397	119.218	259.728	290.432	109.467	160.17	437.778	93.9197	138.29	125.815	134.817	82.1482	119.798	E9PR30;P62861;E9PR30;E9PR30;P62861;E9PR30;P62861;P62861;E9PR30;P62861;E9PR30;E9PR30	FAU;RS30	220.753	93.3011	223.126	235.805	119.342	112.254
315	40S ribosomal protein S3a	99.3712	105.49	153.719	52.3841	193.227	138.693	120.564	89.8506	98.0303	106.555	337.129	124.937	62.9597	88.4786	69.955	143.624	76.631	87.0008	D6R9B6;D6RAS7;D6RAT0;D6RB09;D6RED7;D6RG13;D6RGE0;D6RI02;E9PFI5;H0Y8L7;H0Y9Y4;P61247;D6R9B6;P61247;D6RAT0;H0Y9Y4;D6RG13;D6R9B6;D6RB09;E9PFI5;H0Y8L7;D6RGE0;D6RI02;D6RED7;D6RAS7;P61247;D6RAT0;H0Y9Y4;D6RG13;D6R9B6;D6RB09;E9PFI5;H0Y8L7	RPS3A	119.527	128.102	102.815	189.54	73.7978	102.419
316	40S ribosomal protein S4, X isoform OS=Homo sapiens GN=RPS4X PE=1 SV=2	141.353	72.5526	111.682	32.2954	262.825	91.9805	152.414	155.014	391.85	78.933	28.8912	264.085	98.2821	97.786	65.8794	103.204	59.8698	58.829	C9JEH7;P22090;P62701;Q8TD47;P62701;P62701;Q8TD47;C9JEH7;P22090;P62701;P62701;P62701	RPS4X;RS4X	108.529	129.033	233.093	123.97	87.3158	73.9676
317	40S ribosomal protein S5 OS=Homo sapiens GN=RPS5 PE=1 SV=4	139.387	84.9685	83.3238	53.1301	348.727	41.7602	81.3718	83.8103	97.9081	51.3986	119.11	132.326	142.998	67.8584	96.5401	55.9341	105.11	76.1967	M0QZN2;M0R0F0;M0R0R2;P46782;M0R0F0;M0R0F0;P46782;M0R0R2;M0QZN2;M0R0F0;P46782;M0R0R2;M0QZN2;P46782;M0R0F0;P46782;M0R0F0;M0R0F0	RPS5;RS5	102.56	147.873	87.6967	100.945	102.466	79.0803
318	40S ribosomal protein S6 OS=Homo sapiens GN=RPS6 PE=1 SV=1	106.91	91.187	134.155	25.6975	177.781	83.5725	99.4884	84.1654	51.242	71.7276	209.275	43.4944	120.472	104.754	92.601	148.648	199.945	100.591	A2A3R5;A2A3R7;P62753;P62753;P62753;A2A3R5;A2A3R7;P62753;A2A3R5;P62753;P62753	RPS6;RS6	110.751	95.6836	78.2986	108.166	105.942	149.728
319	40S ribosomal protein S7 OS=Homo sapiens GN=RPS7 PE=1 SV=1	121.293	30.068	88.4357	116.095	349.357	57.0382	257.612	70.4612	114.687	81.1296	597.981	155.736	40.8045	160.092	35.7943	126.427	23.3938	34.9291	B5MCP9;P62081;P62081;P62081;B5MCP9;P62081;B5MCP9;P62081;P62081	RPS7;RS7	79.9323	174.163	147.587	278.282	78.8969	61.5832
320	40S ribosomal protein S8 OS=Homo sapiens GN=RPS8 PE=1 SV=2	80.5301	155.477	137.459	100	48.6429	92.2295	67.7879	146.602	164.798	114.385	83.5841	169.584	81.1633	154.799	126.234	106.747	122.969	161.116	P62241;Q5JR95;P62241;Q5JR95;P62241;Q5JR95;P62241;P62241;Q5JR95;P62241;Q5JR95;Q5JR95	RPS8;RS8	124.489	80.2908	126.396	122.518	120.732	130.278
321	40S ribosomal protein S9 OS=Homo sapiens GN=RPS9 PE=1 SV=3	143.495	125.989	137.764	4.40901	256.614	101.34	108.704	82.5935	178.522	90.9723	61.5316	151.446	81.0509	98.3979	83.3931	62.7767	76.0858	92.7423	A0A024R4M0;A8MXK4;B5MCT8;C9JM19;F2Z3C0;P46781;A0A024R4M0;A0A024R4M0;P46781;B5MCT8;C9JM19;F2Z3C0;A8MXK4;A0A024R4M0;P46781;B5MCT8;C9JM19;P46781;A0A024R4M0;P46781;A0A024R4M0;A0A024R4M0	RPS9;RS9	135.749	120.788	123.273	101.317	87.614	77.2016
322	40S ribosomal protein SA OS=Homo sapiens GN=RPSA PE=1 SV=4	125.562	96.0462	94.4551	19.1047	744.721	107.252	175.844	66.3469	124.091	100.716	119.773	95.0989	98.9314	164.661	122.884	103.061	117.21	125.501	A0A0C4DG17;C9J9K3;F8WD59;P08865;A0A0C4DG17;C9J9K3;A0A0C4DG17;P08865;F8WD59;C9J9K3;A0A0C4DG17;P08865;F8WD59;P08865;A0A0C4DG17;C9J9K3;P08865;A0A0C4DG17;A0A0C4DG17;C9J9K3;C9J9K3	RPSA;RSSA	105.354	290.359	122.094	105.196	128.826	115.258
323	4F2 cell-surface antigen heavy chain OS=Homo sapiens GN=SLC3A2 PE=1 SV=3	96.4398	102.833	79.1137	137.268	126.514	83.9673	81.1915	74.0361	176.076	113.139	108.771	300.466	135.369	98.3161	98.8628	93.517	102.626	97.2925	F5GZI0;F5GZS6;H0YFS2;H0YFX4;J3KPF3;P08195;F5GZS6;F5GZS6;P08195;J3KPF3;H0YFS2;F5GZI0;H0YFX4;F5GZS6;P08195;J3KPF3;P08195;F5GZS6;P08195;F5GZS6;F5GZS6	SLC3A2;4F2	92.7954	115.917	110.435	174.125	110.849	97.8119
324	4-trimethylaminobutyraldehyde dehydrogenase OS=Homo sapiens GN=ALDH9A1 PE=1 SV=3	124.738	115.069	98.4593	173.171	170.432	103.462	59.2793	161.217	151.677	177.867	35.705	271.321	110.328	99.5919	101.79	126.435	109.642	146.054	P49189;P49189;P49189;P49189;P49189;P49189	ALDH9A1;AL9A1	112.755	149.022	124.058	161.631	103.903	127.377
325	5'-3' exoribonuclease 2 OS=Homo sapiens GN=XRN2 PE=1 SV=1	137.564	83.4047	160.281	57.4508	98.9108	94.7698	73.642	143.734	139.349	168.611	38.8288	178.509	180	89.199	102.491	111.845	117.715	84.4869	Q9H0D6;Q9H0D6;Q9H0D6;Q9H0D6;Q9H0D6;Q9H0D6	XRN2;XRN2	127.083	83.7105	118.908	128.65	123.897	104.682
326	60 kDa heat shock protein, mitochondrial OS=Homo sapiens GN=HSPD1 PE=1 SV=2	139.001	66.1402	87.9893	26.0869	268.887	83.4104	142.336	81.1746	110.397	97.8403	197.042	93.3421	93.0643	165.542	69.5248	104.623	117.137	82.3192	C9J0S9;C9JCQ4;C9JL19;C9JL25;E7ESH4;E7EXB4;P10809;P10809;P10809;E7EXB4;E7ESH4;C9JL25;C9JL19;C9JCQ4;C9J0S9;P10809;P10809;P10809	HSPD1;CH60	97.7103	126.128	111.302	129.408	109.377	101.36
327	60S acidic ribosomal protein P0;60S acidic ribosomal protein P0-like	160.336	87.9954	14.2388	19.2109	1019.86	130.459	260.322	87.7031	1.82192	180.163	153.698	48.5654	111.497	122.671	107.274	156.461	25.0399	212.697	F8VPE8;F8VQY6;F8VRK7;F8VS58;F8VU65;F8VW21;F8VWS0;F8VZS0;F8W1K8;G3V210;P05388;Q8NHW5;F8VPE8;P05388;F8VU65;F8VWS0;Q8NHW5;F8VPE8;G3V210;F8VW21;F8VQY6;F8VRK7;F8W1K8;F8VS58;F8VZS0;P05388;F8VU65;F8VWS0;Q8NHW5;F8VPE8;G3V210;F8VW21	RPLP0;RPLP0P6	87.5235	389.844	116.616	127.475	113.814	131.399
328	60S ribosomal protein L10a OS=Homo sapiens GN=RPL10A PE=1 SV=2	19.8251	134.397	166.682	17.4875	412.502	165.783	90.5948	195.315	35.8638	137.04	285.264	30.3612	175.042	97.1375	153.092	104.391	196.523	169.949	P62906;P62906;P62906;P62906;P62906;P62906	RPL10A;RL10A	106.968	198.591	107.258	150.889	141.757	156.954
329	60S ribosomal protein L11 OS=Homo sapiens GN=RPL11 PE=1 SV=2	63.5912	99.2955	148.741	93.3292	279.336	87.7518	76.3923	127.571	102.165	78.0137	135.426	95.429	86.2622	45.6757	90.3815	108.162	36.1032	102.484	P62913;Q5VVC8;Q5VVC9;P62913;P62913;Q5VVC9;Q5VVC8;P62913;P62913;P62913	RPL11;RL11	103.876	153.472	102.043	102.956	74.1065	82.2499
330	60S ribosomal protein L12 OS=Homo sapiens GN=RPL12 PE=1 SV=1	133.57	112.366	44.1321	50.6839	189.579	56.1127	74.4013	131.64	135.426	82.6221	134.443	286.017	100.445	35.5396	91.8531	144.043	131.741	108.508	P30050;P30050;P30050;P30050;P30050;P30050	RPL12;RL12	96.6893	98.7919	113.822	167.694	75.9458	128.097
331	60S ribosomal protein L13 OS=Homo sapiens GN=RPL13 PE=1 SV=4	102.066	153.592	108.606	32.7985	26.8055	63.0864	95.8002	109.977	194.828	148.823	84.7567	256.81	139.736	85.7376	115.91	145.035	119.342	84.9921	H3BTH3;H3BUK8;J3KS98;J3QSB4;P26373;P26373;P26373;J3QSB4;H3BUK8;H3BTH3;J3KS98;P26373;J3QSB4;P26373;P26373	RPL13;RL13	121.421	40.8968	133.535	163.463	113.794	116.456
332	60S ribosomal protein L13a OS=Homo sapiens GN=RPL13A PE=1 SV=2	92.3894	95.7271	125.85	19.8251	90.2939	79.5095	102.278	90.9345	312.574	81.2928	16.6374	233.788	87.9161	74.2005	96.9155	94.7107	135.802	92.601	A0A096LPE0;M0QYS1;M0QZU1;P40429;Q6NVV1;Q8J015;M0QYS1;P40429;Q8J015;M0QYS1;Q6NVV1;M0QZU1;A0A096LPE0;P40429;Q8J015;M0QYS1;Q6NVV1;P40429;M0QYS1;Q8J015;P40429;M0QYS1;M0QYS1;Q8J015;Q8J015	RPL13A;RPL13a;RPL13AP3;RL13A	104.655	63.2095	168.596	110.573	86.344	107.704
333	60S ribosomal protein L15 OS=Homo sapiens GN=RPL15 PE=1 SV=2	98.1935	139.745	322.769	58.447	120.022	879.022	70.2953	72.5929	126.19	77.6361	249.303	121.176	10260.8	72.7642	169.725	189.421	163.071	164.069	E7ENU7;E7EQV9;E7EX53;P61313;P61313;P61313;E7EQV9;E7ENU7;E7EX53;P61313;E7EQV9;E7ENU7;P61313;P61313	RPL15;RL15	186.902	352.497	89.6928	149.372	3501.1	172.187
334	60S ribosomal protein L17 OS=Homo sapiens GN=RPL17 PE=1 SV=3	94.7304	94.4354	161.071	16.463	31.1931	113.32	134.136	209.275	138.597	103.908	111.319	174.969	125.693	121.639	74.2622	150.056	135.369	83.4567	A0A087WWH0;A0A087WXM6;A0A087WY81;A0A0A0MRF8;A0A0A6YYL6;J3KRB3;J3KRX5;J3KSJ0;J3QLC8;J3QQT2;J3QS96;P18621;A0A087WXM6;A0A087WXM6;J3QQT2;J3KRX5;A0A0A6YYL6;P18621;J3KRB3;A0A087WWH0;J3QS96;J3QLC8;A0A0A0MRF8;A0A087WY81;J3KSJ0;A0A087WXM6;J3QQT2;J3KRX5;A0A0A6YYL6;P18621;J3KRB3;A0A087WWH0;J3QS96;J3QLC8;A0A0A0MRF8;A0A087WY81;P18621;A0A087WXM6;A0A0A6YYL6;J3KRX5;J3QQT2;P18621;A0A087WXM6;A0A087WXM6;A0A0A6YYL6;…	RPL17;RPL17-C18orf32;RL17	116.746	53.6586	160.67	130.065	107.198	122.961
335	60S ribosomal protein L18 OS=Homo sapiens GN=RPL18 PE=1 SV=2	128.521	114.584	64.5415	6.26996	140.639	86.0472	75.419	82.0742	60.211	140.991	75.7071	148.062	310.566	50.5436	109.726	116.659	156.591	85.4884	A0A075B7A0;F8VUA6;F8VYV2;G3V203;H0YHA7;J3QQ67;Q07020;H0YHA7;G3V203;H0YHA7;J3QQ67;Q07020;F8VYV2;A0A075B7A0;F8VUA6;G3V203;H0YHA7;J3QQ67;Q07020;F8VYV2;A0A075B7A0;F8VUA6;Q07020;H0YHA7;J3QQ67;Q07020;H0YHA7;H0YHA7;J3QQ67;J3QQ67	RPL18;RL18	102.549	77.6522	72.5681	121.587	156.945	119.579
336	60S ribosomal protein L19 OS=Homo sapiens GN=RPL19 PE=1 SV=1	80.1792	98.0847	91.9614	56.6953	238.023	99.5919	124.712	81.8753	43.9246	90.733	120.314	53.3071	75.1268	60.8952	96.5936	52.0619	111.512	153.113	J3KTE4;J3QL15;J3QR09;P84098;J3KTE4;P84098;J3QR09;J3KTE4;J3QL15;P84098;J3QR09;J3KTE4;J3QL15;P84098;J3KTE4;J3QR09;P84098;J3KTE4;J3KTE4;J3QR09;J3QR09	RPL19;RL19	90.0751	131.437	83.5039	88.1179	77.5385	105.562
337	60S ribosomal protein L21 OS=Homo sapiens GN=RPL21 PE=1 SV=2	133.265	70.7646	445.77	282.216	58.4875	93.5234	101.199	75.4765	399.086	246.81	146.449	260.539	65.1709	149.102	143.197	138.214	338.299	118.419	G3V1B3;M0R181;P46778;P46778;P46778;G3V1B3;M0R181;P46778;G3V1B3;M0R181;P46778;P46778	RPL21;RL21	216.6	144.742	191.921	217.933	119.157	198.311
338	60S ribosomal protein L22 OS=Homo sapiens GN=RPL22 PE=1 SV=2	68.7437	97.7047	79.2125	46.3037	89.6764	68.094	64.5147	125.388	239.297	103.836	29.7075	308.528	103.104	44.2516	113.446	155.229	127.766	135.548	K7EJT5;K7EKS7;K7ELC4;K7EMH1;K7EP65;K7ERI7;P35268;P35268;K7EP65;K7EKS7;K7ELC4;K7EMH1;K7ERI7;P35268;K7EJT5;K7EP65;K7EKS7;K7ELC4;K7EMH1;K7ERI7;P35268;K7EJT5;P35268;P35268	RPL22;RL22	81.887	68.0247	143.066	147.357	86.9337	139.514
339	60S ribosomal protein L23a	117.121	63.2396	118.921	42.1061	59.1602	85.1041	107.878	109.794	243.479	113.579	80.7089	307.567	79.852	68.5629	99.3919	80.3962	70.5638	65.8292	A8MUS3;H7BY10;K7EJV9;K7EMA7;K7ERT8;P62750;A8MUS3;H7BY10;K7ERT8;A8MUS3;P62750;K7EJV9;K7EMA7;H7BY10;K7ERT8;A8MUS3;P62750;K7EJV9;K7EMA7	RPL23A	99.7604	62.1235	153.717	167.285	82.6023	72.2631
340	60S ribosomal protein L24 OS=Homo sapiens GN=RPL24 PE=1 SV=1	144.073	121.672	157.265	27.4219	154.564	77.8463	63.6353	157.593	393.265	126.225	97.8335	203.99	93.4004	114.377	118.181	113.918	120.715	110.244	C9JNW5;C9JXB8;P83731;C9JNW5;C9JXB8;C9JNW5;P83731;C9JXB8;C9JNW5;P83731;P83731;C9JNW5;C9JXB8;P83731;C9JNW5;C9JNW5;C9JXB8;C9JXB8	RPL24;RL24	141.003	86.6106	204.831	142.683	108.653	114.959
341	60S ribosomal protein L26 OS=Homo sapiens GN=RPL26 PE=1 SV=1	85.9756	90.3189	159.372	102.356	31.5322	68.0516	147.509	154.371	306.545	49.8719	265.995	681.73	59.5883	161.541	128.895	164.947	106.231	92.0507	E5RHH1;E5RIT6;J3KS10;J3KSS0;J3KTJ8;J3QQQ9;J3QQV1;J3QRC4;J3QRI7;P61254;Q9UNX3;P61254;P61254;E5RIT6;Q9UNX3;J3QRI7;J3QQQ9;J3QQV1;J3KTJ8;J3QRC4;E5RHH1;J3KSS0;J3KS10;P61254;E5RIT6;Q9UNX3;J3QRI7;J3QQQ9;J3QQV1;J3KTJ8;J3QRC4;P61254;P61254	RPL26;RPL26L1;RL26	111.889	67.3134	202.808	332.532	116.675	121.076
342	60S ribosomal protein L27a OS=Homo sapiens GN=RPL27A PE=1 SV=2	60.6214	142.454	129.945	29.4084	31.1974	59.5717	120.305	140.493	298.432	151.898	4.27184	133.302	156.049	82.6107	101.234	131.832	89.3166	73.8925	E9PJD9;E9PLL6;E9PLX7;P46776;E9PLL6;E9PLL6;P46776;E9PJD9;E9PLX7;E9PLL6;P46776;E9PJD9;E9PLX7;P46776;E9PLL6;P46776;E9PLL6;E9PLL6	RPL27A;RL27A	111.007	40.0592	186.41	96.4906	113.298	98.347
343	60S ribosomal protein L28	66.4896	111.219	54.9199	31.7934	146.084	9.8434	88.307	90.6576	174.763	200.375	591.632	194.895	190.475	135.285	155.079	79.6419	144.975	104.855	H0YKD8;H0YLP6;H0YMF4;P46779;H0YKD8;H0YMF4;H0YKD8;P46779;H0YLP6;H0YMF4;H0YKD8;P46779;H0YLP6	RPL28	77.5427	62.5737	117.909	328.967	160.279	109.824
344	60S ribosomal protein L29 OS=Homo sapiens GN=RPL29 PE=1 SV=2	42.4372	114.322	51.8279	106.061	56.1439	54.7716	114.005	103.211	56.2139	47.9499	209.435	188.766	490.04	84.9391	85.6248	112.451	127.907	62.681	P47914;P47914;P47914;P47914;P47914;P47914	RPL29;RL29	69.5289	72.3256	91.1435	148.717	220.201	101.013
345	60S ribosomal protein L3	180.425	74.815	82.9952	30.785	129.756	91.7195	117.243	122.052	810.606	119.706	208.913	522.851	135.962	84.7567	67.2031	111.226	43.4281	46.6646	B5MCW2;F8WCR1;G5E9G0;H7C3M2;H7C422;P39023;B5MCW2;P39023;G5E9G0;B5MCW2;H7C422;H7C3M2;F8WCR1;P39023;G5E9G0;B5MCW2;H7C422	RPL3	112.745	84.0868	349.967	283.823	95.9738	67.1064
346	60S ribosomal protein L31 OS=Homo sapiens GN=RPL31 PE=1 SV=1	112.054	75.4085	64.2336	21.2731	88.1358	111.814	55.3095	56.896	60.3197	44.4237	232.221	182.159	111.011	128.263	112.678	126.795	23.2612	57.6183	B7Z4C8;B7Z4E3;B8ZZK4;C9JU56;H7C2W9;P62899;P62899;P62899;H7C2W9;C9JU56;B7Z4E3;B7Z4C8;B8ZZK4;P62899;H7C2W9;C9JU56;B7Z4E3;B7Z4C8;B8ZZK4;P62899;P62899	RPL31;RL31	83.8989	73.7409	57.5084	152.935	117.317	69.2249
347	60S ribosomal protein L35a OS=Homo sapiens GN=RPL35A PE=1 SV=2	99.4194	78.7745	148.278	972.097	124.031	119.914	90.5257	100.187	1588.73	75.8594	24.3265	847.022	129.029	78.9494	104.42	110.627	116.103	145.407	C9K025;F8WB72;F8WBS5;P18077;P18077;P18077;F8WBS5;F8WB72;C9K025;P18077;F8WBS5;F8WB72;C9K025;P18077;P18077	RPL35A;RL35A	108.824	405.347	593.147	315.736	104.133	124.046
348	60S ribosomal protein L36 OS=Homo sapiens GN=RPL36 PE=1 SV=3	343.569	108.14	542.266	52.2499	146.013	217.558	116.659	184.357	70.4563	218.904	255.248	92.6074	96.4598	115.453	282.138	206.752	158.502	381.848	J3KTD3;J3QSB5;Q9Y3U8;Q9Y3U8;Q9Y3U8;J3KTD3;J3QSB5;Q9Y3U8;Q9Y3U8;Q9Y3U8	RPL36;RL36	331.325	138.607	123.824	188.92	164.683	249.034
349	60S ribosomal protein L38 OS=Homo sapiens GN=RPL38 PE=1 SV=2	72.5376	88.8843	77.448	125.658	442.875	21.1086	320.206	87.1698	121.419	36.7419	53.1558	74.3652	68.6628	76.0173	70.9709	78.6872	18.8691	22.7084	J3KSP2;J3KT73;J3QL01;P63173;P63173;P63173;J3KT73;J3QL01;J3KSP2;P63173;J3KT73;J3QL01;J3KSP2;P63173;P63173	RPL38;RL38	79.6233	196.547	176.265	54.7543	71.8837	40.0882
350	60S ribosomal protein L4	80.2292	103.133	118.855	19.4037	108.515	116.425	108.787	107.177	214.474	108.08	41.0285	286.414	93.7636	69.6213	118.649	127.863	149.04	48.9948	H3BM89;H3BTP7;H3BU31;P36578;H3BM89;P36578;H3BM89;H3BU31;H3BTP7;P36578;H3BM89;H3BU31	RPL4	100.739	81.448	143.479	145.174	94.0113	108.633
351	60S ribosomal protein L5 OS=Homo sapiens GN=RPL5 PE=1 SV=3	73.785	127.5	47.6451	2.09167	296.267	16.9681	207.685	93.7051	258.793	77.1908	15.0987	220.03	92.351	52.994	85.3522	81.2928	35.2403	84.2472	P46777;Q5T7N0;R4GNJ2;P46777;P46777;Q5T7N0;R4GNJ2;P46777;P46777;P46777	RPL5;RL5	82.9768	105.109	186.728	104.106	76.8991	66.9268
352	60S ribosomal protein L6 OS=Homo sapiens GN=RPL6 PE=1 SV=3	66.0257	149.858	121.016	120.957	70.8579	111.049	97.3937	112.334	182.21	67.4131	67.9196	202.09	186.71	72.7037	91.8403	83.9499	108.681	65.4924	F8VR69;F8VU16;F8VWR1;F8VZ45;F8VZA3;Q02878;U3KQR5;Q02878;Q02878;F8VZ45;U3KQR5;F8VR69;F8VZA3;F8VWR1;F8VU16;Q02878;Q02878;Q02878	RPL6;RL6	112.3	100.955	130.646	112.474	117.085	86.0411
353	60S ribosomal protein L7 OS=Homo sapiens GN=RPL7 PE=1 SV=1	101.319	141.01	95.2968	213.835	60.4829	82.2963	74.4374	132.079	382.723	89.5025	44.4113	407.783	124.375	53.3034	105.161	147.386	69.9502	95.7006	A8MUD9;C9JIJ5;C9JZ88;P18124;P18124;P18124;A8MUD9;C9JIJ5;C9JZ88;P18124;A8MUD9;P18124;P18124	RPL7;RL7	112.542	118.872	196.413	180.565	94.2799	104.346
354	60S ribosomal protein L7a	159.438	160.258	128.112	25.0955	54.4649	142.583	115.509	96.929	257.826	77.8463	25.4247	434.995	135.172	91.3958	103.412	122.391	104.016	129.774	P62424;Q5T8U2;Q5T8U3;P62424;P62424;Q5T8U3;Q5T8U2;P62424;Q5T8U3	RPL7A	149.269	74.0477	156.755	179.422	109.993	118.727
355	60S ribosomal protein L8	79.852	207.082	203.313	127.961	43.3048	220.916	118.97	135.172	188.805	118.132	35.6778	234.632	125.797	77.6469	95.0857	79.8963	54.9275	103.9	E9PKU4;E9PKZ0;E9PP36;G3V1A1;P62917;E9PKU4;P62917;E9PKZ0;E9PP36;E9PKU4;G3V1A1;P62917;E9PKZ0;E9PP36;E9PKU4	RPL8	163.415	130.727	147.649	129.481	99.5099	79.5747
356	60S ribosomal protein L9	135.069	77.0464	113.768	34.0305	138.108	43.806	167.923	89.8257	158.458	124.203	182.172	137.535	77.8031	98.7738	40.1257	82.0742	29.2803	22.4798	D6RAN4;E7ESE0;H0Y9R4;H0Y9V9;P32969;D6RAN4;D6RAN4;P32969;E7ESE0;H0Y9V9;H0Y9R4;D6RAN4;P32969;E7ESE0;H0Y9V9	RPL9	108.628	71.9816	138.736	147.97	72.2342	44.6114
357	6-phosphogluconate dehydrogenase, decarboxylating OS=Homo sapiens GN=PGD PE=1 SV=3	119.565	199.82	146.998	52.5623	47.0185	403.229	94.2131	280.286	110.152	326.957	178.386	232.995	69.7759	55.0037	91.548	380.211	37.322	126.392	K7EM49;K7EMN2;K7EPF6;P52209;P52209;P52209;K7EMN2;K7EM49;K7EPF6;P52209;K7EMN2;K7EM49;K7EPF6;P52209;P52209	PGD;6PGD	155.461	167.603	161.551	246.113	72.1092	181.308
358	78 kDa glucose-regulated protein OS=Homo sapiens GN=HSPA5 PE=1 SV=2	98.4389	98.719	90.1438	43.4401	196.305	128.316	116.506	72.6936	151.32	102.023	72.6281	127.934	99.4194	82.3192	119.64	99.1923	142.435	141.598	P11021;P11021;P11021;P11021;P11021;P11021	HSPA5;GRP78	95.7672	122.687	113.506	100.862	100.46	127.742
359	Abscission/NoCut checkpoint regulator	28.9252	37.8011	53.9053	107.631	81.006	178.485	134.127	113.934	166.347	45.1469	34.7624	71.1778	93.1999	78.8455	114.997	35.926	103.333	102.172	H3BN64;H3BRF9;H3BRM1;H3BUW6;Q96K21;H3BN64;H3BN64;H3BRF9;Q96K21;H3BRM1;H3BUW6;H3BN64;H3BRF9;Q96K21;H3BRM1;H3BUW6	ZFYVE19	40.2106	122.374	138.136	50.3624	95.6809	80.477
360	Acetyl-CoA acetyltransferase, mitochondrial OS=Homo sapiens GN=ACAT1 PE=1 SV=1	157.921	70.8088	56.55	73.5603	30.5787	39.8983	102.754	61.2338	199.032	201.084	60.5878	189.461	180.163	174.098	117.993	286.255	134.723	125.632	E9PRQ6;H0YEL7;P24752;P24752;P24752;H0YEL7;E9PRQ6;P24752;P24752;P24752	ACAT1;THIL	95.0932	48.0125	121.007	150.378	157.418	182.203
361	Acetyl-CoA carboxylase 1 OS=Homo sapiens GN=ACACA PE=1 SV=2	71.3755	111.938	162.057	54.4876	134.583	30.3928	134.695	123.183	977.57	100.083	63.4591	1125.27	80.8937	107.111	82.2621	69.9647	104.088	88.8781	A0A087WYK6;A0A087X126;A0A087X2F8;A0A0C4DGT1;Q13085;Q59FY4;Q13085;Q13085;Q59FY4;A0A0C4DGT1;A0A087X2F8;A0A087X126;A0A087WYK6;Q13085;Q59FY4;Q13085;Q13085	ACACA;ACACA	115.123	73.1546	411.816	429.604	90.0888	87.6435
362	Acidic leucine-rich nuclear phosphoprotein 32 family member A OS=Homo sapiens GN=ANP32A PE=1 SV=1	63.3537	179.527	116.151	21.5387	1043.6	164.958	163.139	71.1384	32.7689	49.428	170.574	52.8399	116.264	52.0294	100.549	17.0188	442.599	63.9005	H0YN26;H7BZ09;O43423;P39687;H0YN26;H0YN26;P39687;H7BZ09;O43423;H0YN26;P39687;H7BZ09;P39687;H0YN26;P39687;H0YN26;H0YN26	ANP32A;AN32A	119.677	410.033	89.0154	90.9474	89.6141	174.506
363	Aconitate hydratase, mitochondrial OS=Homo sapiens GN=ACO2 PE=1 SV=2	111.853	216.895	560.728	77.62	4.72383	785.167	70.1687	75.8962	4441.58	562.44	61.7452	5209.96	161.519	211.125	100.361	105.753	118.026	140.913	A2A274;Q99798;A2A274;A2A274;Q99798;A2A274;Q99798;Q99798;A2A274;Q99798;A2A274;A2A274	ACO2;ACON	296.492	289.17	1529.21	1944.71	157.668	121.564
364	Actin, cytoplasmic 2;Actin, cytoplasmic 2, N-terminally processed	104.037	74.4374	130.197	66.3331	106.807	117.072	79.3224	104.333	144.693	144.223	205.125	181.718	82.3077	68.7914	118.14	129.756	102.215	137.516	C9JUM1;F8WCH0;I3L1U9;I3L3I0;I3L3R2;I3L4N8;J3KT65;K7EM38;P63261;Q9BYX7;C9JUM1;P63261;I3L3I0;I3L1U9;I3L3R2;J3KT65;K7EM38;I3L4N8;C9JUM1;F8WCH0;Q9BYX7;P63261;I3L3I0;I3L1U9;I3L3R2;J3KT65	ACTG1	102.891	96.7373	109.45	177.022	89.7464	123.162
365	Actin-binding protein anillin OS=Homo sapiens GN=ANLN PE=1 SV=2	709.351	316.894	41.3884	802.11	79.7248	28.6459	39.9122	139.079	102.933	244.172	39.4638	112.124	286.116	145.216	325.216	66.1402	79.6143	94.6976	C9JJT6;H7C1C2;H7C1K5;H7C3S1;Q9NQW6;Q9NQW6;Q9NQW6;H7C3S1;H7C1K5;C9JJT6;H7C1C2;Q9NQW6;Q9NQW6;Q9NQW6	ANLN;ANLN	355.878	303.494	93.9744	131.92	252.183	80.1507
366	Actin-like protein 6A OS=Homo sapiens GN=ACTL6A PE=1 SV=1	203.792	102.94	87.612	474.267	1026.46	105.307	80.905	99.3092	40.8469	160.158	160.581	24.8549	103.24	154.692	147.744	120.773	89.131	211.301	C9JQT2;H7C5S0;O94805;O96019;O96019;O96019;H7C5S0;C9JQT2;O94805;O96019;H7C5S0;O96019;O96019	ACTL6A;ACL6A	131.448	535.343	73.687	115.198	135.225	140.402
367	Actin-related protein 2 OS=Homo sapiens GN=ACTR2 PE=1 SV=1	174.315	979.537	98.7601	2.1545	647.509	139.445	96.3729	128.112	176.639	100.514	1.50385	193.335	108.282	179.577	107.788	125.266	84.9862	131.604	F5H6T1;P61160;P61160;P61160;F5H6T1;P61160;F5H6T1;P61160;P61160	ACTR2;ARP2	417.537	263.036	133.708	98.4509	131.882	113.952
368	Actin-related protein 2;3 complex subunit 1B OS=Homo sapiens GN=ARPC1B PE=1 SV=3	215.203	116.635	59.8242	14.3946	79.0206	117.895	246.075	97.1712	300.299	389.089	68.6533	224.218	223.256	54.9618	72.5728	115.253	85.1867	65.9023	C9J4Z7;C9J6C8;C9JBJ7;C9JEY1;C9JFG9;C9JQM8;C9JTT6;C9K057;F8VXW2;O15143;O15143;O15143;C9JTT6;C9JBJ7;C9K057;C9J4Z7;F8VXW2;C9JEY1;C9JQM8;C9JFG9;C9J6C8;O15143;O15143;O15143	ARPC1B;ARC1B	130.554	70.4367	214.515	227.32	116.93	88.7805
369	Actin-related protein 2;3 complex subunit 4 OS=Homo sapiens GN=ARPC4 PE=1 SV=3	263.445	105.709	127.536	23.8705	98.9451	210.395	75.231	139.3	319.652	139.021	77.8409	693.214	144.483	78.1165	155.531	201.824	100.563	196.523	A0A0A6YYG9;F8WCF6;F8WDD7;H7C0A3;P59998;R4GN08;F8WCF6;F8WCF6;P59998;F8WDD7;H7C0A3;A0A0A6YYG9;R4GN08;F8WCF6;P59998;F8WDD7;H7C0A3;A0A0A6YYG9;R4GN08;P59998;F8WCF6;P59998;F8WCF6;F8WCF6	ARPC4-TTLL3;ARPC4;ARPC4	165.563	111.07	178.061	303.358	126.043	166.304
370	Activated RNA polymerase II transcriptional coactivator p15 OS=Homo sapiens GN=SUB1 PE=1 SV=3	194.154	113.934	131.942	14.5955	1659.87	301.112	158.074	138.924	57.6583	68.0468	83.0297	56.6049	91.5797	68.7819	69.2507	103.254	32.6171	80.4241	P53999;P53999;P53999;P53999;P53999;P53999	SUB1;TCP4	146.677	658.526	118.219	69.2272	76.5374	72.0985
371	Activating signal cointegrator 1 complex subunit 3 OS=Homo sapiens GN=ASCC3 PE=1 SV=3	48.2232	150.15	411.132	136.746	67.8067	1171.76	115.765	123.157	249.96	166.129	96.7947	319.12	89.6702	191.959	26.554	108.945	164.764	67.1612	Q8N3C0;Q8N3C0;Q8N3C0;Q8N3C0;Q8N3C0;Q8N3C0	ASCC3;ASCC3	203.168	458.77	162.961	194.014	102.728	113.623
372	Activator of 90 kDa heat shock protein ATPase homolog 1	278.968	112.896	91.2819	5371.67	61.2975	54.8172	119.59	144.423	37.488	133.913	621.046	122.774	54.6806	70.4465	17.4972	112.615	55.2444	7.56351	G3V3W9;G3V438;H0YJ63;H0YJG7;H0YJU2;O95433;G3V3W9;O95433;G3V438;H0YJG7;H0YJ63;H0YJU2;G3V3W9;O95433;G3V438;H0YJG7	AHSA1	161.049	1829.26	100.5	292.578	47.5414	58.4743
373	Activity-dependent neuroprotector homeobox protein OS=Homo sapiens GN=ADNP PE=1 SV=1	76.5991	67.995	129.325	83.5146	124.418	38.5259	195.247	57.5345	406.794	86.8441	101.319	323.239	123.354	103.886	79.0425	135.811	104.304	115.725	E9PQK8;Q9H2P0;Q9H2P0;Q9H2P0;E9PQK8;Q9H2P0;Q9H2P0;Q9H2P0	ADNP;ADNP	91.3063	82.153	219.859	170.467	102.094	118.613
374	Acyl-CoA desaturase OS=Homo sapiens GN=SCD PE=1 SV=2	64.3182	29.1527	340.039	426.309	80.0182	593.48	186.322	156.06	2.06789	89.8257	444.598	5.78636	67.6237	46.5806	154.082	45.2441	72.7995	144.764	O00767;O00767;O00767;O00767;O00767;O00767	SCD;ACOD	144.503	366.603	114.817	180.07	89.4288	87.6024
375	Acyl-CoA-binding domain-containing protein 5 OS=Homo sapiens GN=ACBD5 PE=1 SV=1	84.892	146.48	57.6983	267.122	35.2403	75.9436	104.993	113.116	341.054	84.6041	76.8118	149.236	173.496	105.555	158.667	94.9474	86.5977	168.541	B7Z2R7;Q5T8D3;Q5T8E0;X6RDD7;B7Z2R7;B7Z2R7;Q5T8D3;X6RDD7;Q5T8E0;B7Z2R7;Q5T8D3;B7Z2R7;B7Z2R7	ACBD5;B7Z2R7	96.3566	126.102	186.388	103.551	145.906	116.695
376	Acyl-coenzyme A thioesterase 2, mitochondrial OS=Homo sapiens GN=ACOT2 PE=1 SV=6	141.618	91.067	61.5956	135.435	9.50809	48.2299	64.2024	78.4367	483.428	129.253	33.1688	851.909	259.332	390.332	110.527	224.778	76.3818	87.2423	A0A087WT95;A0A087X0W7;G3V4F2;P49753;Q86TX2;A0A087WT95;G3V4F2;Q86TX2;A0A087X0W7;A0A087WT95;P49753;G3V4F2;Q86TX2;A0A087X0W7;A0A087WT95;P49753;P49753;Q86TX2;A0A087WT95;A0A087X0W7;G3V4F2;P49753;Q86TX2;ACOT1;A0A087WT95;A0A087WT95;A0A087X0W7;A0A087X0W7;G3V4F2;G3V4F2	ACOT1;ACOT2;ACOT2	98.0934	64.391	208.689	338.11	253.397	129.467
377	Acyl-coenzyme A thioesterase 9, mitochondrial OS=Homo sapiens GN=ACOT9 PE=1 SV=2	110.351	64.1002	139.291	19.0518	106.341	44.129	81.6995	81.5637	207.455	142.415	26.376	217.347	89.1681	161.463	131.076	95.3761	173.809	146.724	C9J7L8;H7C5Q2;Q9Y305;Q9Y305;Q9Y305;H7C5Q2;C9J7L8;Q9Y305;H7C5Q2;Q9Y305;Q9Y305	ACOT9;ACOT9	104.581	56.5073	123.573	128.713	127.235	138.636
378	Adenosylhomocysteinase 2 OS=Homo sapiens GN=AHCYL1 PE=1 SV=2	110.236	110.535	170.775	179.963	148.329	6.08078	133.923	135.858	156.808	265.277	23.8242	275.738	46.2396	54.0213	32.8872	69.2843	122.374	31.5454	O43865;O43865;O43865;O43865;O43865;O43865	AHCYL1;SAHH2	130.515	111.458	142.196	188.28	44.3827	74.4013
379	Adenosylhomocysteinase OS=Homo sapiens GN=AHCY PE=1 SV=4	638.019	134.183	50.6383	639.746	2094.16	172.931	128.833	112.451	65.9708	66.5218	50.4002	158.392	170.244	80.9218	100.34	87.527	104.29	156.743	P23526;P23526;P23526;P23526;P23526;P23526	AHCY;SAHH	274.28	968.946	102.418	91.7714	117.169	116.187
380	Adenylosuccinate lyase OS=Homo sapiens GN=ADSL PE=1 SV=2	127.033	147.335	74.0104	317.928	74.0874	101.713	181.579	80.7145	68.82	151.183	291.764	105.922	134.369	127.103	83.8684	76.012	92.3062	78.2141	A0A096LNT0;A0A096LNT4;A0A096LNY4;A0A096LNY5;A0A096LNY6;A0A096LP72;A0A096LP76;A0A096LP92;A0A096LPA2;A0A0A6YY92;B4DEP1;P30566;A0A0A6YY92;A0A0A6YY92;P30566;A0A096LNY6;A0A096LNY5;A0A096LPA2;A0A096LP92;B4DEP1;A0A096LP72;A0A096LNY4;A0A096LNT4;A0A096LNT0;A0A096LP76;A0A0A6YY92;P30566;A0A096LNY6;P30566;A0A0A6YY92;P30566;A0A0A6YY92;A0A0A6YY92	ADSL;PUR8	116.126	164.576	110.371	182.956	115.114	82.1774
381	Adenylyl cyclase-associated protein 1 OS=Homo sapiens GN=CAP1 PE=1 SV=5	95.6741	107.646	98.6233	59.5222	74.8513	115.349	93.4457	111.126	203.863	97.9352	63.7501	248.217	149.557	117.227	84.8861	115.829	93.2645	59.7371	Q01518;Q5T0R1;Q5T0R2;Q5T0R3;Q5T0R4;Q5T0R5;Q5T0R6;Q5T0R7;Q5T0S3;Q01518;Q01518;Q5T0R7;Q5T0R6;Q5T0R5;Q5T0R4;Q5T0R3;Q5T0R2;Q5T0R1;Q5T0S3;Q01518;Q01518;Q01518	CAP1;CAP1	100.648	83.2407	136.145	136.634	117.223	89.6103
382	Adenylyl cyclase-associated protein 2 OS=Homo sapiens GN=CAP2 PE=1 SV=1	118.575	151.047	153.273	186.271	99.0206	121.033	95.8533	266.586	52.6425	140.094	719.652	296.781	130.333	62.037	123.482	94.9803	69.1787	101.903	A0A087WZ15;A0A087X0J3;B7Z385;E9PDI2;F8WEW0;P40123;B7Z385;B7Z385;A0A087X0J3;A0A087WZ15;P40123;E9PDI2;F8WEW0;B7Z385;A0A087X0J3;A0A087WZ15;P40123;E9PDI2;P40123;B7Z385;P40123;B7Z385;B7Z385	CAP2;CAP2	140.965	135.441	138.361	385.509	105.284	88.6874
383	Adipocyte plasma membrane-associated protein OS=Homo sapiens GN=APMAP PE=1 SV=2	84.5455	95.7736	76.3871	67.6987	137.202	125.102	63.9183	72.6684	198.192	83.0412	36.936	311.191	153.645	120.849	45.6409	134.593	248.199	96.8081	H0Y512;Q9HDC9;Q9HDC9;Q9HDC9;H0Y512;Q9HDC9;H0Y512;Q9HDC9;Q9HDC9	APMAP;APMAP	85.5687	110.001	111.593	143.723	106.711	159.867
384	ADP;ATP translocase 2 OS=Homo sapiens GN=SLC25A5 PE=1 SV=7	147.652	93.3292	100.689	31.421	124.998	45.0625	75.7228	80.8769	138.444	90.9408	119.499	115.926	94.6254	100.626	156.699	100.298	109.391	132.648	P05141;P12235;Q9H0C2;V9GYG0;P05141;P05141;P12235;V9GYG0;Q9H0C2;P05141;P05141;P05141	SLC25A5;ADT2	113.89	67.1604	98.3478	108.789	117.317	114.113
385	ADP;ATP translocase 3 OS=Homo sapiens GN=SLC25A6 PE=1 SV=4	71.4249	61.1786	85.364	11.866	343.545	50.6067	71.1039	40.7734	46.4741	104.239	149.692	45.8947	92.4343	64.6176	113.642	124.487	160.225	171.048	P12236;P12236;P12236;P12236;P12236;P12236	SLC25A6;ADT3	72.6559	135.339	52.7838	99.9421	90.2314	151.92
386	ADP-dependent glucokinase OS=Homo sapiens GN=ADPGK PE=1 SV=1	118.181	88.3928	114.695	17.8364	170.362	66.0578	209.652	82.4162	246.451	111.798	174.739	324.923	101.868	189.527	146.338	183.872	126.251	181.064	H3BN66;H3BRS6;H3BTH4;H3BU35;Q9BRR6;Q9BRR6;Q9BRR6;H3BRS6;H3BTH4;H3BN66;H3BU35;Q9BRR6;H3BRS6;Q9BRR6;Q9BRR6	ADPGK;ADPGK	107.09	84.7519	179.507	203.82	145.911	163.729
387	ADP-ribosylation factor-like protein 6-interacting protein 4 OS=Homo sapiens GN=ARL6IP4 PE=1 SV=2	84.9332	143.584	166.509	51.9214	156.472	103.929	157.243	89.2856	89.969	108.095	174.533	108.073	79.0808	70.1104	53.4181	80.5189	75.0227	49.9688	A0A0C4DG62;A0A0C4DH18;F5GYV5;F5H7X4;F8WCT1;F8WEP2;H7BZV4;Q66PJ3;A0A0C4DG62;F5GYV5;H7BZV4;A0A0C4DG62;F8WCT1;Q66PJ3;F5H7X4;F8WEP2;A0A0C4DH18;F5GYV5;H7BZV4;A0A0C4DG62;F8WCT1;Q66PJ3;F5H7X4;Q66PJ3;A0A0C4DG62;F5GYV5;F8WCT1;H7BZV4;Q66PJ3;A0A0C4DG62;A0A0C4DG62;F5GYV5;F5GYV5;F8WCT1;F8WCT1;H7BZV4;H7BZV4	ARL6IP4;AR6P4	131.676	104.107	112.166	130.234	67.5364	68.5035
388	ADP-ribosylation factor-like protein 8B OS=Homo sapiens GN=ARL8B PE=1 SV=1	119.69	99.903	552.05	31.0615	265.093	102.705	115.813	102.236	64.2202	11.4039	303.017	46.1819	99.3988	167.76	113.006	133.533	481.555	64.9409	Q9NVJ2;Q9NVJ2;Q9NVJ2;Q9NVJ2;Q9NVJ2;Q9NVJ2	ARL8B;ARL8B	257.214	132.953	94.0897	120.201	126.722	226.676
389	AF4;FMR2 family member 4 OS=Homo sapiens GN=AFF4 PE=1 SV=1	82.8917	105.856	200.75	206.294	100.319	6350.95	75.8594	65.4924	522.235	143.386	392.013	498.502	143.654	126.76	109.733	145.407	39.9481	87.0551	C9JCE0;Q9UHB7;Q9UHB7;Q9UHB7;C9JCE0;Q9UHB7;Q9UHB7;Q9UHB7	AFF4;AFF4	129.833	2219.19	221.196	344.633	126.716	90.8035
390	AFG3-like protein 2 OS=Homo sapiens GN=AFG3L2 PE=1 SV=2	125.815	77.2122	142.306	10.3629	177.621	41.7515	77.9003	80.7593	127.227	76.7213	158.964	88.0869	83.422	125.249	258.578	95.9065	190.04	277.214	K7EP56;Q9Y4W6;Q9Y4W6;Q9Y4W6;K7EP56;Q9Y4W6;Q9Y4W6;Q9Y4W6	AFG3L2;AFG32	115.111	76.5784	95.2954	107.924	155.75	187.72
391	AH receptor-interacting protein OS=Homo sapiens GN=AIP PE=1 SV=2	111.613	177.301	167.168	26.2575	45.6662	135.35	76.3923	176.822	228.977	142.237	49.7649	341.645	107.766	95.6542	95.1912	111.304	127.987	94.9605	E9PMH2;O00170;V9GYQ3;O00170;O00170;E9PMH2;V9GYQ3;O00170;E9PMH2;O00170;O00170	AIP;AIP	152.027	69.0914	160.73	177.883	99.5371	111.417
392	A-kinase anchor protein 1, mitochondrial OS=Homo sapiens GN=AKAP1 PE=1 SV=1	69.6454	87.971	125.884	140.017	29.9079	87.5816	110.305	92.1209	76.165	93.7506	150.89	64.9454	114.576	68.6628	83.3007	110.965	201.657	124.998	I3L0K6;I3L0W0;I3L2A2;I3L2N7;I3L364;I3L3K1;Q92667;Q92667;Q92667;I3L0W0;I3L0K6;I3L2A2;I3L2N7;I3L364;I3L3K1;Q92667;I3L0W0;Q92667;Q92667	AKAP1;AKAP1	94.5003	85.8355	92.8637	103.195	88.8464	145.873
393	A-kinase anchor protein 12 OS=Homo sapiens GN=AKAP12 PE=1 SV=4	60.0818	124.272	110.191	99.8545	146.958	175.103	170.421	212.432	64.1179	121.403	550.331	79.664	78.5237	78.9111	122.995	58.9801	111.798	64.3762	Q02952;Q02952;Q02952;Q02952;Q02952;Q02952	AKAP12;AKA12	98.1814	140.638	148.99	250.466	93.4766	78.3849
394	A-kinase anchor protein 8 OS=Homo sapiens GN=AKAP8 PE=1 SV=1	17.0329	105.966	41.6734	211.125	31.4798	121.58	136.462	107.885	72.0565	69.6116	28.0739	69.4237	151.414	215.562	162.034	83.3122	127.916	325.555	M0QYL4;O43823;O43823;O43823;M0QYL4;O43823;O43823;O43823	AKAP8;AKAP8	54.8908	121.395	105.468	55.7031	176.337	178.928
395	Aladin	29.0599	62.7549	220.901	68.6818	261.806	62.3776	58.8046	85.7435	63.7324	74.149	17.7735	62.916	80.9554	127.775	120.639	134.677	91.0859	99.7093	F8VUB6;F8VZ44;H3BU82;Q9NRG9;F8VUB6;Q9NRG9;F8VZ44;H3BU82;F8VUB6;Q9NRG9;F8VZ44;H3BU82	AAAS	104.239	130.955	69.4269	51.6129	109.79	108.491
396	Alanine--tRNA ligase, cytoplasmic OS=Homo sapiens GN=AARS PE=1 SV=2	76.7905	135.886	128.44	50.4771	116.207	97.8742	134.304	117.993	176.7	130.432	215.577	196.605	61.5956	58.5402	79.4104	119.177	63.0995	57.8946	H3BPK7;P49588;P49588;P49588;H3BPK7;P49588;P49588;P49588	AARS;SYAC	113.706	88.1862	142.999	180.871	66.5154	80.0569
397	Alanine--tRNA ligase, mitochondrial OS=Homo sapiens GN=AARS2 PE=1 SV=1	64.5997	69.6213	140.367	176.235	81.3492	23.5011	57.3514	95.7471	121.008	114.314	96.3395	166.682	86.9405	114.385	130.206	127.978	144.363	120.047	Q5JTZ9;Q5JTZ9;Q5JTZ9;Q5JTZ9;Q5JTZ9;Q5JTZ9	AARS2;SYAM	91.5292	93.6951	91.3687	125.779	110.511	130.796
398	Alanyl-tRNA editing protein Aarsd1 OS=Homo sapiens GN=AARSD1 PE=1 SV=2	190.567	76.3606	82.6107	142.761	190.646	53.6667	109.657	129.864	23.64	206.523	279.51	13.6929	83.4799	85.169	41.0485	46.9403	99.1648	41.6648	C9J5N1;H7C054;K7N799;L7N2F4;Q9BTE6;C9J5N1;C9J5N1;Q9BTE6;L7N2F4;K7N799;H7C054;C9J5N1;Q9BTE6;Q9BTE6;C9J5N1;Q9BTE6;C9J5N1;C9J5N1	PTGES3L-AARSD1;AARSD1;AASD1	116.513	129.025	87.7203	166.575	69.8991	62.59
399	Aldehyde dehydrogenase X, mitochondrial OS=Homo sapiens GN=ALDH1B1 PE=1 SV=3	104.804	95.7537	85.9816	48.5721	486.284	27.3251	84.4576	110.313	591.632	115.229	0.804328	406.4	71.9766	136.794	114.878	117.17	181.315	137.669	A0A0U1RQK9;H0Y2X5;H0YMG7;O94788;P30837;P47895;P30837;P30837;A0A0U1RQK9;H0Y2X5;H0YMG7;P47895;O94788;P30837;P30837;P30837	ALDH1B1;AL1B1	95.5133	187.394	262.134	174.144	107.883	145.385
400	Aldehyde dehydrogenase, mitochondrial OS=Homo sapiens GN=ALDH2 PE=1 SV=2	111.938	70.7744	90.9787	55.2482	295.12	80.4241	71.2963	97.0836	123.945	262.788	54.0737	23.727	125.658	113.336	97.1173	127.606	156.287	146.044	P05091;S4R3S4;P05091;P05091;S4R3S4;P05091;P05091;P05091	ALDH2;ALDH2	91.2304	143.597	97.4417	113.53	112.037	143.312
401	Alkyldihydroxyacetonephosphate synthase, peroxisomal OS=Homo sapiens GN=AGPS PE=1 SV=1	55.2444	97.2655	31.999	91.4402	135.219	43.389	101.038	97.8809	235.594	103.018	53.4885	230.393	129.316	85.1041	80.3461	91.9231	123.225	75.7963	B8ZZ81;O00116;O00116;O00116;B8ZZ81;O00116;O00116;O00116	AGPS;ADAS	61.503	90.0161	144.838	128.967	98.2554	96.9816
402	Alpha-2-macroglobulin OS=Homo sapiens GN=A2M PE=1 SV=3;Pregnancy zone protein OS=Homo sapiens GN=PZP PE=1 SV=4	438.385	63.152	219.223	21610.7	8552.65	289.307	51.5341	60.8488	144.443	187.086	116.304	81.626	164.855	132.942	89.0878	207.7	162.789	92.5497	CON__ENSEMBL:ENSBTAP00000024146;P01023;P20742;P01023;CON__ENSEMBL:ENSBTAP00000024146;P01023;P20742;CON__ENSEMBL:ENSBTAP00000024146;P01023;P20742;P01023;P20742;PZP	A2MG	240.254	10150.9	85.6086	128.339	128.962	154.346
403	Alpha-2-macroglobulin receptor-associated protein OS=Homo sapiens GN=LRPAP1 PE=1 SV=1	116.457	85.0982	40.949	82.5019	167.284	6063.59	111.173	124.695	482.423	149.361	1.40314	459.384	124.194	51.5699	145.256	130.008	80.8041	183.528	P30533;P30533;P30533;P30533;P30533;P30533	LRPAP1;AMRP	80.8348	2104.46	239.43	203.383	107.007	131.447
404	Alpha-actinin-1 OS=Homo sapiens GN=ACTN1 PE=1 SV=2	102.769	74.5975	38.915	26.6942	481.688	249.182	97.306	50.5751	431.901	100.612	4.33117	729.648	87.4421	54.1337	90.2751	103.785	56.249	96.9424	D6RH00;G3V2N5;G3V380;G3V5M4;P12814;P12814;P12814;G3V2N5;G3V5M4;G3V380;D6RH00;P12814;P12814;P12814	ACTN1;ACTN1	72.0937	252.522	193.261	278.197	77.2836	85.6589
405	Alpha-actinin-4 OS=Homo sapiens GN=ACTN4 PE=1 SV=2	113.21	84.6569	75.8279	46.6452	376.826	398.754	83.6362	69.5393	170.515	118.649	18.6778	197.055	104.899	40.7084	87.3633	138.838	53.5441	112.529	C9JY79;F5GXS2;H7C144;K7EP19;M0QZQ3;O43707;Q9H254;O43707;O43707;F5GXS2;H7C144;K7EP19;M0QZQ3;C9JY79;Q9H254;O43707;F5GXS2;O43707;O43707	ACTN4;ACTN4	91.2316	274.075	107.897	111.461	77.6569	101.637
406	Alpha-adducin	140.299	108.028	82.6909	208.349	62.4122	127.033	65.8886	136.794	79.504	79.852	171.785	96.8551	101.396	112.904	122.816	88.3009	105.966	173.027	A0A0A0MSR2;D6RAH3;D6RF25;D6RJE2;E7ENY0;E7EV99;H0Y9H2;H0YFD8;P35611;A0A0A0MSR2;E7EV99;E7ENY0;P35611;A0A0A0MSR2;D6RF25;D6RJE2;D6RAH3;H0Y9H2;H0YFD8;E7EV99;E7ENY0;P35611;A0A0A0MSR2;D6RF25;D6RJE2;D6RAH3	ADD1	110.339	132.598	94.062	116.164	112.372	122.431
407	Alpha-centractin OS=Homo sapiens GN=ACTR1A PE=1 SV=1	188.518	103.34	148.782	203.595	188.387	92.7552	113.918	71.5637	325.893	127.615	254.841	293.895	30.7083	154.724	44.399	130.396	65.7745	15.655	P61163;R4GMT0;P61163;R4GMT0;P61163;R4GMT0;P61163;P61163;R4GMT0;P61163;R4GMT0;R4GMT0	ACTR1A;ACTZ	146.88	161.579	170.458	225.45	76.6105	70.6085
408	Alpha-enolase OS=Homo sapiens GN=ENO1 PE=1 SV=2	132.207	75.7123	52.0439	37.4257	114.814	455.389	29.576	39.1531	70.7058	207.225	125.076	72.1164	133.081	37.885	66.5403	127.553	45.6188	135.877	E5RG95;E5RGZ4;E5RI09;K7EKN2;K7EM90;K7EPM1;P06733;P13929;P06733;P06733;K7EM90;E5RI09;E5RG95;K7EPM1;K7EKN2;E5RGZ4;P13929;P06733;K7EM90;P06733;P06733	ENO1;ENOA	86.6544	202.543	46.4783	134.806	79.1686	103.016
409	Alpha-soluble NSF attachment protein OS=Homo sapiens GN=NAPA PE=1 SV=3	70.1736	167.377	68.9059	239.197	92.524	164.137	61.3698	163.773	157.877	159.892	214.176	231.37	89.5956	59.4604	128.183	181.567	104.333	85.8863	M0QZM9;M0QZN5;M0R027;M0R031;M0R058;M0R0I4;M0R0Y2;M0R2M1;P54920;M0R0Y2;M0R0Y2;M0R2M1;P54920;M0QZM9;M0QZN5;M0R031;M0R027;M0R058;M0R0I4;M0R0Y2;M0R2M1;P54920;M0QZM9;M0QZN5;M0R031;M0R027;M0R058;P54920;M0R0Y2;M0R2M1;P54920;M0R0Y2;M0R0Y2;M0R2M1;M0R2M1	NAPA;SNAA	102.152	165.286	127.673	201.813	92.4128	123.929
410	Alpha-synuclein OS=Homo sapiens GN=SNCA PE=1 SV=1	123.08	0.330027	2.50074	19.3754	0.428734	4.87992	99.3024	150.274	580.381	137.879	92.8259	942.309	128.485	72.7894	82.0685	42.0157	37.2807	71.5637	D6RA31;E7EPV7;H6UYS7;P37840;Q16143;E7EPV7;E7EPV7;P37840;H6UYS7;D6RA31;Q16143;E7EPV7;P37840;H6UYS7;P37840;E7EPV7;P37840;E7EPV7;E7EPV7	SNCA;SYUA	41.9704	8.22803	276.653	391.005	94.4476	50.2867
411	Alpha-taxilin OS=Homo sapiens GN=TXLNA PE=1 SV=3	96.4063	193.643	64.5594	108.96	27.6893	57.268	187.125	126.488	345.049	100.563	17.4609	146.53	120.79	69.4959	86.5497	115.869	125.832	52.7667	P40222;P40222;P40222;P40222;P40222;P40222	TXLNA;TXLNA	118.203	64.6391	219.554	88.1848	92.2785	98.1561
412	Aminoacyl tRNA synthase complex-interacting multifunctional protein 1 OS=Homo sapiens GN=AIMP1 PE=1 SV=2	63.9271	110.084	71.9018	46.8623	356.92	48.4578	165.13	241.613	492.39	113.958	11.7383	540.502	197.63	178.893	82.5878	102.513	72.7793	67.0728	D6R937;Q12904;Q12904;Q12904;D6R937;Q12904;D6R937;Q12904;Q12904	AIMP1;AIMP1	81.9709	150.747	299.711	222.066	153.037	80.7882
413	AMP deaminase 2 OS=Homo sapiens GN=AMPD2 PE=1 SV=2	0.378918	86.8562	891.046	103.613	46.5999	877.561	92.5946	185.292	26.709	114.544	329.094	209.536	122.213	36.6631	71.2716	93.1999	139.291	51.1498	E9PIJ1;E9PJF6;H0Y360;H0YCL9;H0YF16;Q01433;H0Y360;H0Y360;Q01433;H0YCL9;E9PJF6;E9PIJ1;H0YF16;H0Y360;Q01433;H0YCL9;E9PJF6;Q01433;H0Y360;Q01433;H0Y360;H0Y360	AMPD2;AMPD2	326.094	342.591	101.532	217.725	76.716	94.5468
414	Amyloid beta A4 protein;N-APP;Soluble APP-alpha;Soluble APP-beta;C99;Beta-amyloid protein 42;Beta-amyloid protein 40;C83;P3(42);P3(40);C80;Gamma-secretase C-terminal fragment 59;Gamma-secretase C-terminal fragment 57;Gamma-secretase C-terminal fragment 50;C31	142.326	30.9476	351.616	223.256	67.4505	161.25	215.666	128.958	69.3564	106.231	311.407	144.673	89.8568	83.2718	176.235	97.9013	160.036	153.294	A0A0A0MRG2;E9PG40;H7C0V9;H7C2L2;P05067;A0A0A0MRG2;P05067;A0A0A0MRG2;E9PG40;H7C0V9;H7C2L2;P05067;A0A0A0MRG2;E9PG40	APP	174.963	150.652	137.993	187.437	116.455	137.077
415	Amyloid-like protein 2 OS=Homo sapiens GN=APLP2 PE=1 SV=2	140.143	48.1531	128.103	75.1424	148.813	119.507	196.401	283.137	92.9161	97.9556	492.082	143.306	66.4896	65.5924	73.2601	157.625	165.956	67.8537	Q06481;Q06481;Q06481;Q06481;Q06481;Q06481	APLP2;APLP2	105.466	114.488	190.818	244.448	68.4474	130.478
416	Anamorsin OS=Homo sapiens GN=CIAPIN1 PE=1 SV=2	194.369	231.803	102.662	134.49	20.1437	69.7082	93.5688	196.782	134.854	274.937	193.361	260.702	319.01	81.8639	54.1788	7.58346	59.0496	28.1713	H3BPG7;H3BT65;H3BUG4;H3BV90;Q6FI81;H3BV90;H3BV90;Q6FI81;H3BT65;H3BUG4;H3BPG7;H3BV90;Q6FI81;H3BT65;H3BUG4;H3BPG7;Q6FI81;H3BV90;Q6FI81;H3BV90;H3BV90	CIAPIN1;CPIN1	176.278	74.7807	141.735	243	151.684	31.6015
417	Ancient ubiquitous protein 1 OS=Homo sapiens GN=AUP1 PE=1 SV=1	100.396	131.121	78.9439	181.63	249.096	21.3854	74.3807	47.0804	97.1779	81.2365	67.2451	11.6435	99.1785	193.361	160.937	59.82	229.756	168.611	Q9Y679;Q9Y679;Q9Y679;Q9Y679;Q9Y679;Q9Y679	AUP1;AUP1	103.487	150.704	72.8797	53.375	151.159	152.729
418	Anion exchange protein 2 OS=Homo sapiens GN=SLC4A2 PE=1 SV=4	71.5042	66.9381	32.7031	206.766	80.5971	19.1684	84.9037	59.4068	366.547	357.737	48.1264	501.413	402.866	312.986	27.88	140.367	95.2176	43.3349	C9J035;C9J459;C9J722;C9J9M9;C9JVC2;J3KNG9;P04920;P04920;P04920;J3KNG9;C9J722;C9J035;C9J9M9;C9J459;C9JVC2;P04920;J3KNG9;P04920;P04920	SLC4A2;B3A2	57.0485	102.177	170.286	302.426	247.911	92.973
419	Ankycorbin OS=Homo sapiens GN=RAI14 PE=1 SV=2	96.8954	60.6635	145.055	30.9412	91.1175	137.697	89.5584	116.393	200.861	184.306	65.2432	180.65	164.035	92.4535	102.883	103.663	165.084	143.018	D6R9G4;D6R9G6;D6RB25;D6RB27;D6RBW6;D6RBY4;D6RE17;D6REL2;D6RF74;Q9P0K7;Q9P0K7;Q9P0K7;D6RB25;D6RBW6;D6RB27;D6R9G4;D6RBY4;D6REL2;D6R9G6;D6RF74;D6RE17;Q9P0K7;Q9P0K7;Q9P0K7	RAI14;RAI14	100.871	86.5853	135.604	143.4	119.79	137.255
420	Ankyrin repeat and LEM domain-containing protein 2 OS=Homo sapiens GN=ANKLE2 PE=1 SV=4	73.4635	71.4745	74.2776	220.137	38.7267	95.5614	71.7723	110.688	213.909	158.216	60.395	274.937	187.787	181.34	111.396	115.413	96.7276	61.9811	F5H1D4;F5H6J0;Q86XL3;Q86XL3;Q86XL3;F5H1D4;F5H6J0;Q86XL3;Q86XL3;Q86XL3	ANKLE2;ANKL2	73.0719	118.142	132.123	164.516	160.175	91.3738
421	Ankyrin repeat domain-containing protein 17	123.149	88.2397	54.3029	147.97	235.741	23.083	110.32	159.383	331.406	100.723	33.3417	335.776	50.7015	109.977	101.946	74.6751	96.882	87.2786	H0YLQ3;H0YM23;O75179;H0YLQ3;O75179;H0YM23;H0YLQ3;O75179;H0YM23;H0YLQ3	ANKRD17	88.5637	135.598	200.37	156.614	87.5413	86.2786
422	Annexin A1 OS=Homo sapiens GN=ANXA1 PE=1 SV=2	130.885	170.409	93.2257	27.0706	62.7071	65.1077	96.5802	55.49	213.347	260.846	99.7439	177.719	91.2313	106.216	54.3556	109.794	71.4398	49.3116	P04083;Q5T3N0;Q5T3N1;P04083;P04083;Q5T3N1;Q5T3N0;P04083;Q5T3N1;P04083;P04083	ANXA1;ANXA1	131.507	51.6285	121.806	179.436	83.9342	76.8485
423	Annexin A11 OS=Homo sapiens GN=ANXA11 PE=1 SV=1	136.907	84.745	115.926	77.0838	34.6686	67.2031	98.7327	90.733	131.731	269.279	120.748	158.502	91.2502	100.696	74.4581	181.781	103.054	94.8816	H0Y6E1;P50995;P50995;P50995;H0Y6E1;P50995;P50995;P50995	ANXA11;ANX11	112.526	59.6518	107.066	182.843	88.8013	126.572
424	Annexin A2;Annexin	138.742	125.745	155.66	33.9363	51.9646	111.767	92.7745	92.6524	220.733	248.992	193.549	201.782	148.772	113.006	74.6182	109.194	120.197	77.1373	H0YKL9;H0YKN4;H0YKS4;H0YKV8;H0YKX9;H0YKZ7;H0YL33;H0YLE2;H0YLV6;H0YM50;H0YMD0;H0YMD9;H0YMM1;H0YMT9;H0YMU9;H0YMW4;H0YN28;H0YN42;H0YN52;H0YNA0;H0YNB8;H0YNP5;P07355;H0YKL9;P07355;H0YN42;H0YMD0;H0YMU9;H0YM50;H0YNP5;H0YKS4;H0YN28;H0YL33;H0YMM1;H0YKZ7;H0YLV6;H0YMT9;H0YKX9;H0YNA0;H0YMW4;H0YKL9;H0YKV8;H0YN52;H0YMD9;H0YKN4;H0YNB8;H0YLE2;P07355;H0YN42;H0YMD0;H0YMU9;H0YM50;H0YNP5;H0YKS4;H0YN28;H0YL33	ANXA2	140.049	65.8894	135.387	214.775	112.132	102.176
425	Annexin A3;Annexin	317.598	223.334	93.0966	20.1996	32.0301	122.774	90.8526	98.0099	278.562	280.753	375.08	296.802	91.5861	109.726	45.6441	96.0928	49.8443	55.5362	D6RA82;D6RAZ8;D6RCA8;D6RFG5;D6RFJ9;P12429;D6RA82;P12429;D6RA82;D6RFG5;D6RCA8;D6RFJ9;D6RAZ8;P12429;D6RA82;D6RFG5	ANXA3	211.343	58.3344	155.808	317.545	82.3186	67.1578
426	Annexin A4 OS=Homo sapiens GN=ANXA4 PE=1 SV=4	123.911	88.2214	94.1152	40.2818	23.6187	63.7855	69.5441	93.3615	530.775	163.864	93.0901	507.814	70.1833	93.5494	71.862	154.606	51.6665	60.395	B4E1S2;P09525;Q6P452;P09525;Q6P452;P09525;B4E1S2;Q6P452;P09525;P09525;Q6P452;P09525;Q6P452;Q6P452	ANXA4;ANXA4	102.082	42.562	231.227	254.923	78.5315	88.8893
427	Annexin A5;Annexin	181.391	155.898	67.5955	6.40836	195.653	144.754	114.116	53.4848	314.356	169.866	13.5569	229.803	37.4932	72.1664	34.453	149.454	33.2448	43.6908	D6RBE9;D6RBL5;D6RCN3;E9PHT9;P08758;D6RBE9;P08758;D6RBL5;D6RBE9;E9PHT9;D6RCN3;P08758;D6RBL5;D6RBE9;E9PHT9	ANXA5	134.961	115.605	160.652	137.742	48.0375	75.4631
428	Anthrax toxin receptor 1 OS=Homo sapiens GN=ANTXR1 PE=1 SV=2	129.397	57.5345	223.783	1260.39	54.2953	177.055	200.903	125.527	91.5416	112.779	251.874	53.7002	66.2182	115.229	54.9694	106.784	87.4542	165.118	Q9H6X2;Q9H6X2;Q9H6X2;Q9H6X2;Q9H6X2;Q9H6X2	ANTXR1;ANTR1	136.905	497.247	139.324	139.451	78.8054	119.786
429	Antigen KI-67 OS=Homo sapiens GN=MKI67 PE=1 SV=2	173.917	128.049	86.3639	47.8735	16.43	56.175	74.8669	105.87	104.529	145.912	159.87	144.653	204.047	165.015	149.164	97.9488	119.64	115.157	A0A087WV66;P46013;A0A087WV66;A0A087WV66;P46013;A0A087WV66;P46013;P46013;A0A087WV66;P46013;A0A087WV66;A0A087WV66	MKI67;KI67	129.443	40.1595	95.0887	150.145	172.742	110.915
430	AP-1 complex subunit beta-1 OS=Homo sapiens GN=AP1B1 PE=1 SV=2	365.153	23.1454	66.8315	93.6337	121.159	171.261	61.8266	107.415	91.6559	125.518	134.118	83.851	82.0457	91.2249	140.961	133.923	162.924	188.701	A0A087WXS3;C9J1E7;K7EJX1;K7EKZ5;Q10567;Q10567;Q10567;C9J1E7;A0A087WXS3;K7EKZ5;K7EJX1;Q10567;Q10567;Q10567	AP1B1;AP1B1	151.71	128.685	86.966	114.496	104.744	161.849
431	AP-2 complex subunit beta OS=Homo sapiens GN=AP2B1 PE=1 SV=1	78.5618	110.405	181.391	33.3348	431.183	211.242	82.7884	87.1577	220.03	92.8002	162.225	208.956	98.8697	62.7158	142.781	106.947	100.514	238.221	A0A087WU93;A0A087WYD1;A0A087WZQ6;A0A087X253;K7EN71;K7ERB2;P63010;A0A087X253;A0A087X253;P63010;A0A087WYD1;A0A087WU93;A0A087WZQ6;K7EN71;K7ERB2;A0A087X253;P63010;P63010;A0A087X253;P63010;A0A087X253;A0A087X253	AP2B1;AP2B1	123.452	225.253	129.992	154.661	101.455	148.561
432	AP-2 complex subunit mu OS=Homo sapiens GN=AP2M1 PE=1 SV=2	174.666	75.9383	57.1926	82.3762	702.939	70.2758	119.127	91.0102	1873.81	137.726	63.2002	756.636	57.2957	66.7667	76.8811	118.23	53.1153	69.1116	A0A087WY71;C9JGT8;C9JJ47;C9JJD3;C9JPV8;C9JTK4;E9PFW3;H7C4C3;Q96CW1;A0A087WY71;A0A087WY71;E9PFW3;Q96CW1;C9JJ47;H7C4C3;C9JTK4;C9JGT8;C9JJD3;C9JPV8;A0A087WY71;E9PFW3;Q96CW1;C9JJ47;Q96CW1;A0A087WY71;E9PFW3;Q96CW1;A0A087WY71;A0A087WY71;E9PFW3;E9PFW3	AP2M1;AP2M1	102.599	285.197	694.648	319.187	66.9812	80.1524
433	AP-3 complex subunit delta-1 OS=Homo sapiens GN=AP3D1 PE=1 SV=1	126.576	61.6084	74.7269	91.0922	478.991	17.8699	120.698	159.815	401.751	89.1496	15.9221	160.96	77.1266	241.747	39.8486	59.5676	18.4284	15.6974	K7ERW8;O14617;O14617;O14617;K7ERW8;O14617;O14617;O14617	AP3D1;AP3D1	87.637	195.985	227.421	88.6771	119.574	31.2311
434	Apolipoprotein L2 OS=Homo sapiens GN=APOL2 PE=1 SV=2	95.6873	133.644	67.0775	929.529	102.897	36.9514	112.685	66.1265	51.792	198.563	132.795	87.7031	263.134	140.542	141.588	224.809	310.071	163.762	J3KQL8;Q9BQE5;J3KQL8;J3KQL8;Q9BQE5;J3KQL8;Q9BQE5;J3KQL8;J3KQL8	APOL2;J3KQL8	98.8031	356.459	76.8679	139.687	181.755	232.881
435	Apoptosis inhibitor 5 OS=Homo sapiens GN=API5 PE=1 SV=3	112.132	171.713	435.478	265.811	213.228	328.274	119.748	102.03	136.368	95.7802	41.4832	77.7762	164.97	131.668	97.8335	84.9037	99.5643	133.533	E9PQK6;G3V1C3;H0YER7;Q9BZZ5;G3V1C3;G3V1C3;Q9BZZ5;H0YER7;E9PQK6;G3V1C3;Q9BZZ5;H0YER7;Q9BZZ5;G3V1C3;Q9BZZ5;G3V1C3;G3V1C3	API5;API5	239.774	269.104	119.382	71.6799	131.49	106
436	Apoptosis regulator BAX OS=Homo sapiens GN=BAX PE=1 SV=1	107.699	180.826	61.8609	34.0753	301.802	97.2251	122.332	124.712	88.9521	92.089	241.63	116.119	136.197	91.8213	109.71	60.6214	137.917	95.8932	I6LPK7;K4JQN1;Q07812;Q07812;Q07812;K4JQN1;I6LPK7;Q07812;K4JQN1;Q07812;Q07812	BAX;BAX	116.795	144.367	111.999	149.946	112.576	98.1439
437	Apoptosis-inducing factor 1, mitochondrial OS=Homo sapiens GN=AIFM1 PE=1 SV=1	96.6137	105.76	106.385	56.4287	181.542	85.0451	67.2357	106.563	76.8917	111.419	221.591	70.5345	117.585	96.4464	118.838	144.183	162.619	140.542	E9PMA0;O95831;O95831;O95831;E9PMA0;O95831;O95831;O95831	AIFM1;AIFM1	102.92	107.672	83.5633	134.515	110.956	149.115
438	Apoptotic chromatin condensation inducer in the nucleus OS=Homo sapiens GN=ACIN1 PE=1 SV=2	97.3667	95.2638	84.0722	108.043	109.931	153.358	79.8963	145.448	44.0587	116.667	111.257	80.0404	151.498	149.154	117.064	81.2534	105.959	111.636	E7EQT4;G3V3B0;G3V3T3;Q9UKV3;S4R3H4;E7EQT4;S4R3H4;E7EQT4;Q9UKV3;G3V3B0;G3V3T3;S4R3H4;E7EQT4;Q9UKV3;Q9UKV3;E7EQT4;S4R3H4;Q9UKV3;E7EQT4;E7EQT4;S4R3H4;S4R3H4	ACIN1;ACINU	92.2342	123.777	89.8009	102.655	139.239	99.6159
439	Arfaptin-1 OS=Homo sapiens GN=ARFIP1 PE=1 SV=2	98.6575	166.832	94.2981	437.657	93.2063	64.1713	84.1363	90.1188	82.9952	110.076	86.6577	126.628	101.255	26.5393	80.9106	65.4516	112.451	8.05875	P53367;P53367;P53367;P53367;P53367;P53367	ARFIP1;ARFP1	119.929	198.345	85.7501	107.787	69.5684	61.9872
440	Arginine;serine-rich protein PNISR OS=Homo sapiens GN=PNISR PE=1 SV=2	22.5766	118.649	5.33377	120.18	3.63626	4.25971	376.435	437.809	37.6103	56.7228	1148.91	45.3791	105.38	6.79869	331.36	68.1979	179.228	56.9592	Q8TF01;Q8TF01;Q8TF01;Q8TF01;Q8TF01;Q8TF01	PNISR;PNISR	48.8531	42.6921	283.951	417.006	147.846	101.462
441	Arginine--tRNA ligase, cytoplasmic OS=Homo sapiens GN=RARS PE=1 SV=2	76.1175	100.278	85.6841	92.4663	6339.95	26.1721	277.099	101.087	136.434	120.907	126.251	195.681	85.6366	88.5829	128.476	80.2515	102.13	99.1098	E5RH09;E5RI24;E5RJM9;P54136;P54136;P54136;E5RJM9;E5RH09;E5RI24;P54136;P54136;P54136	RARS;SYRC	87.3598	2152.86	171.54	147.613	100.899	93.8303
442	Asparagine--tRNA ligase, cytoplasmic OS=Homo sapiens GN=NARS PE=1 SV=1	52.7484	115.165	108.2	45.1814	97.7928	38.9717	69.0541	136.708	13.496	253.45	1226.01	22.9569	110.236	128.245	91.5734	137.097	126.734	77.6092	K7EIU7;K7EJ19;K7EMQ6;K7EPK2;K7EQ35;O43776;O43776;O43776;K7EJ19;K7EIU7;K7EQ35;K7EMQ6;K7EPK2;O43776;O43776;O43776	NARS;SYNC	92.0377	60.6486	73.0861	500.806	110.018	113.813
443	Aspartate--tRNA ligase, cytoplasmic OS=Homo sapiens GN=DARS PE=1 SV=2	89.7137	101.699	80.0515	14.6706	113.43	69.3419	121.985	137.611	828.556	112.607	40.8639	887.041	89.1434	67.0542	104.182	108.358	97.468	110.305	P14868;P14868;P14868;C9J7S3;C9JLC1;H7C278;C9JQM9;H7BZ35;P14868;P14868;P14868	DARS;SYDC	90.4879	65.8141	362.718	346.837	86.7931	105.377
444	Aspartate--tRNA ligase, cytoplasmic OS=Homo sapiens GN=DARS PE=1 SV=2;Aspartate--tRNA ligase, cytoplasmic (Fragment) OS=Homo sapiens GN=DARS PE=1 SV=1	89.7137	101.699	80.0515	14.6706	113.43	69.3419	121.985	137.611	828.556	112.607	40.8639	887.041	89.1434	67.0542	104.182	108.358	97.468	110.305	C9J7S3;C9JLC1;C9JQM9;H7BZ35;H7C278;P14868;H7C278;P14868;C9J7S3;C9JLC1;H7C278;C9JQM9;H7BZ35;P14868;P14868;H7C278;P14868;H7C278;H7C278	DARS;SYDC	90.4879	65.8141	362.718	346.837	86.7931	105.377
445	Aspartyl;asparaginyl beta-hydroxylase OS=Homo sapiens GN=ASPH PE=1 SV=3	75.8541	100.514	94.2719	10.1715	204.188	82.3762	92.8967	79.8132	207.959	88.9397	122.417	173.724	80.2292	78.5999	90.4818	144.153	105.907	86.3878	A0A087WUJ2;A0A087WW51;A0A0A0MSK8;E5RG29;E5RG56;E5RHJ2;E5RHK2;G3XAN5;Q12797;Q12797;Q12797;A0A087WUJ2;A0A0A0MSK8;E5RG56;E5RHK2;E5RG29;A0A087WW51;E5RHJ2;G3XAN5;Q12797;Q12797;Q12797	ASPH;ASPH	90.2134	98.912	126.89	128.36	83.1037	112.149
446	Ataxin-2	79.0041	274.328	45.7074	614.665	23.2371	65.8886	98.4389	137.678	99.7646	115.141	350.011	98.0779	146.469	165.29	92.4343	34.2292	137.65	73.0218	F8VQP2;F8VRK6;F8VVY6;F8W0B5;F8WB06;H0YH87;Q99700;V9GY86;F8VQP2;H0YH87;V9GY86;Q99700;F8WB06;F8VQP2;F8VRK6;F8W0B5;F8VVY6;H0YH87;V9GY86;Q99700;F8WB06;F8VQP2	ATXN2	133.013	234.597	111.961	187.743	134.731	81.6335
447	Ataxin-2-like protein OS=Homo sapiens GN=ATXN2L PE=1 SV=2	94.4485	124.349	97.6438	395.369	37.579	90.369	186.762	136.926	359.901	154.928	199.336	320.472	183.49	76.2389	86.0472	85.228	133.941	74.0361	H3BSK9;H3BSQ5;H3BUE3;H3BUF6;Q8WWM7;Q8WWM7;Q8WWM7;H3BUF6;H3BSK9;H3BUE3;H3BSQ5;Q8WWM7;H3BUF6;H3BSK9;Q8WWM7;Q8WWM7	ATXN2L;ATX2L	105.481	174.439	227.863	224.912	115.259	97.7351
448	Atlastin-2 OS=Homo sapiens GN=ATL2 PE=1 SV=2	181.617	89.9628	125.223	50.9976	284.199	74.2365	108.817	124.014	61.7709	94.7173	234.21	73.6011	98.8423	133.811	115.213	127.651	147.693	151.771	B5MCN0;C9JQQ5;H7C3A2;Q8NHH9;B5MCN0;Q8NHH9;B5MCN0;C9JQQ5;H7C3A2;Q8NHH9;B5MCN0;C9JQQ5;Q8NHH9;B5MCN0;Q8NHH9;B5MCN0;B5MCN0	ATL2;ATLA2	132.268	136.478	98.2005	134.176	115.955	142.372
449	Atlastin-3	99.2473	114.91	160.192	53.4996	287.488	53.2259	99.8407	89.8942	247.392	78.9603	106.216	297.812	76.7958	88.9336	112.896	114.528	132.381	121.816	F5GWF8;Q6DD88;F5GWF8;Q6DD88;F5GWF8;Q6DD88	ATL3	124.783	131.404	145.709	160.996	92.8753	122.908
450	ATP synthase F(0) complex subunit B1, mitochondrial OS=Homo sapiens GN=ATP5F1 PE=1 SV=2	185.472	75.9173	6.71718	4408.76	325.239	91.4085	64.4879	237.924	150.243	81.1577	33588	167.853	87.8309	102.769	77.1373	144.593	172.716	76.8597	P24539;Q5QNZ2;P24539;Q5QNZ2;P24539;Q5QNZ2;P24539;P24539;P24539	ATP5F1;AT5F1	89.3688	1608.47	150.885	11279	89.2456	131.39
451	ATP synthase subunit alpha, mitochondrial OS=Homo sapiens GN=ATP5A1 PE=1 SV=1	78.0137	73.0522	102.236	42.2522	95.3497	100.751	85.3759	90.4066	132.106	97.1173	93.8091	144.213	101.741	124.712	118.026	121.184	105.205	118.814	K7ENJ4;K7ERX7;K7ESA0;P25705;P25705;P25705;K7ERX7;K7ENJ4;K7ESA0;P25705;K7ERX7;P25705;P25705	ATP5A1;ATPA	84.4339	79.4511	102.63	111.713	114.826	115.067
452	ATP synthase subunit beta, mitochondrial OS=Homo sapiens GN=ATP5B PE=1 SV=3	112.818	59.5635	85.5358	68.8964	174.062	99.7508	94.3111	106.083	118.017	77.3461	158.392	148.761	90.7016	118.099	114.14	103.577	126.409	130.722	F8W079;H0YH81;H0YI37;P06576;P06576;P06576;H0YH81;F8W079;H0YI37;P06576;H0YH81;F8W079;P06576;P06576	ATP5B;ATPB	85.9725	114.236	106.137	128.167	107.647	120.236
453	ATP synthase subunit d, mitochondrial OS=Homo sapiens GN=ATP5H PE=1 SV=3	173.207	49.1683	160.059	57.2918	364.041	105.227	95.3761	32.168	110.343	64.158	1.88264	157.899	60.3866	113.438	44.0435	173.568	114.639	24.8032	F5H608;O75947;O75947;O75947;F5H608;O75947;O75947;O75947	ATP5H;ATP5H	127.478	175.52	79.2958	74.6465	72.6226	104.337
454	ATP synthase subunit delta, mitochondrial OS=Homo sapiens GN=ATP5D PE=1 SV=2	79.1576	38.8315	497.639	367.897	24.9481	453.059	50.4036	71.7326	88.4479	80.5468	119.185	108.41	149.05	68.9441	631.858	162.721	110.015	638.683	P30049;P30049;P30049;P30049;P30049;P30049	ATP5D;ATPD	205.209	281.968	70.1947	102.714	283.284	303.806
455	ATP synthase subunit gamma, mitochondrial OS=Homo sapiens GN=ATP5C1 PE=1 SV=1	191.906	84.3114	106.747	99.4126	151.719	123.106	93.1805	79.4545	173.893	92.6588	115.725	147.918	107.073	96.607	148.999	234.762	148.031	190.514	P36542;P36542;P36542;P36542;P36542;P36542	ATP5C1;ATPG	127.655	124.746	115.509	118.767	117.56	191.103
456	ATP synthase subunit O, mitochondrial OS=Homo sapiens GN=ATP5O PE=1 SV=1	126.129	34.7239	109.634	17.7698	41.9604	54.175	82.2279	38.9339	66.9613	113.721	80.1792	85.6663	97.5626	81.4508	131.094	118.444	107.148	217.875	H7C086;H7C0C1;P48047;P48047;P48047;H7C0C1;H7C086;P48047;H7C0C1;P48047;P48047	ATP5O;ATPO	90.1624	37.9684	62.7077	93.1889	103.369	147.822
457	ATPase family AAA domain-containing protein 3B OS=Homo sapiens GN=ATAD3B PE=1 SV=1	51.2065	75.3929	194.491	33.1481	68.6057	38.0983	134.798	78.649	205.594	80.558	20.9584	148.391	120.23	119.276	126.208	161.06	151.877	147.253	Q5T9A4;Q5T9A4;Q5T9A4;Q5T9A4;Q5T9A4;Q5T9A4	ATAD3B;ATD3B	107.03	46.6174	139.68	83.3023	121.905	153.397
458	ATP-binding cassette sub-family F member 1	91.675	109.104	99.6264	194.531	53.2406	27.1834	142.139	133.867	129.137	83.2487	51.0294	207.916	133.524	81.259	64.0691	139.494	135.745	72.6331	A0A0G2JIC2;F5GYK6;H0YGW7;Q5STZ8;Q8NE71;A0A0G2JIC2;Q8NE71;H0YGW7;Q5STZ8;A0A0G2JIC2;F5GYK6;Q8NE71;H0YGW7	ABCF1	100.135	91.6517	135.048	114.065	92.9507	115.957
459	ATP-binding cassette sub-family F member 2 OS=Homo sapiens GN=ABCF2 PE=1 SV=2	83.2083	138.185	662.445	6.62011	42.0681	105.519	170.752	143.008	301.781	106.814	135.924	249.32	98.2957	209.58	83.3064	73.2957	205.338	98.4457	C9JHK9;C9JZV3;Q9UG63;Q9UG63;Q9UG63;C9JHK9;C9JZV3;Q9UG63;C9JHK9;C9JZV3;Q9UG63;Q9UG63	ABCF2;ABCF2	294.613	51.4024	205.18	164.019	130.394	125.693
460	ATP-binding cassette sub-family F member 3 OS=Homo sapiens GN=ABCF3 PE=1 SV=2	417.565	147.447	68.8534	13.0688	196.183	506.759	108.17	177.031	12.7	77.2282	110.023	44.8195	79.6364	92.8581	67.6799	106.437	156.06	74.8047	F8WCU6;Q9NUQ8;Q9NUQ8;Q9NUQ8;F8WCU6;Q9NUQ8;Q9NUQ8;Q9NUQ8	ABCF3;ABCF3	211.289	238.67	99.3002	77.3568	80.0582	112.434
461	ATP-citrate synthase OS=Homo sapiens GN=ACLY PE=1 SV=3	106.496	119.292	142.721	114.084	175.054	144.343	112	97.0567	64.7252	105.848	151.593	64.6535	115.581	97.4274	89.8444	92.9483	105.819	89.8942	K7EIE7;K7ESG8;P53396;P53396;P53396;K7ESG8;K7EIE7;P53396;P53396;P53396	ACLY;ACLY	122.837	144.494	91.2607	107.365	100.951	96.2205
462	ATP-dependent 6-phosphofructokinase, platelet type OS=Homo sapiens GN=PFKP PE=1 SV=2	104.254	91.7767	178.213	56.6835	172.728	168.016	104.355	144.603	171.333	147.284	8.84926	234.388	109.604	79.1357	129.891	101.017	124.6	86.6817	B1APP6;B1APP8;H0Y3Y3;H0Y757;Q01813;Q5VSR5;V9GY25;Q01813;Q01813;B1APP6;V9GY25;B1APP8;H0Y757;H0Y3Y3;Q5VSR5;Q01813;Q01813;Q01813	PFKP;PFKAP	124.748	132.476	140.097	130.174	106.21	104.1
463	ATP-dependent Clp protease ATP-binding subunit clpX-like, mitochondrial OS=Homo sapiens GN=CLPX PE=1 SV=2	85.5536	148.596	151.75	31.937	144.373	42.0215	155.585	105.307	125.11	97.3464	4.48826	125.275	81.1296	120.189	107.311	115.589	148.761	105.878	H0YK07;H0YM48;O76031;O76031;O76031;H0YM48;H0YK07;O76031;O76031;O76031	CLPX;CLPX	128.633	72.7771	128.667	75.7033	102.876	123.409
464	ATP-dependent Clp protease proteolytic subunit, mitochondrial OS=Homo sapiens GN=CLPP PE=1 SV=1	57.9066	128.512	35.0746	25.5182	53.0785	62.1747	112.818	50.4491	205.352	82.3591	89.6453	186.361	176.859	171	82.5134	94.6911	234.404	56.8133	M0QYV5;M0R208;Q16740;Q16740;M0R208;Q16740;M0QYV5;M0R208;Q16740;Q16740;Q16740	CLPP;CLPP	73.831	46.9238	122.873	119.455	143.458	128.636
465	ATP-dependent RNA helicase A OS=Homo sapiens GN=DHX9 PE=1 SV=4	172.238	81.0509	110.412	44.4483	150.828	135.06	82.7654	62.7505	172.871	115.285	149.879	100.521	111.52	137.554	99.0274	116.28	102.087	87.4724	Q08211;Q08211;Q08211;Q08211;Q08211;Q08211	DHX9;DHX9	121.234	110.112	106.129	121.895	116.034	101.946
466	ATP-dependent RNA helicase DDX1 OS=Homo sapiens GN=DDX1 PE=1 SV=2	194.154	44.8568	65.0626	90.8967	215.621	136.472	509.294	122.442	543.206	92.8774	252.888	55.1105	97.3869	251.054	66.4988	137.211	179.664	37.652	A0A087X2G1;F1T0B3;Q92499;Q92499;Q92499;F1T0B3;A0A087X2G1;Q92499;F1T0B3;A0A087X2G1;Q92499;Q92499	DDX1;DDX1	101.358	147.663	391.648	133.625	138.313	118.176
467	ATP-dependent RNA helicase DDX18 OS=Homo sapiens GN=DDX18 PE=1 SV=2	151.068	84.7098	305.845	16.6028	55.594	53.7822	74.4994	109.46	362.832	116.312	33.1987	302.786	127.783	74.6855	212.786	66.8547	103.125	168.366	H7C452;Q9NVP1;Q9NVP1;Q9NVP1;H7C452;Q9NVP1;Q9NVP1;Q9NVP1	DDX18;DDX18	180.541	41.993	182.264	150.766	138.418	112.782
468	ATP-dependent RNA helicase DDX19A OS=Homo sapiens GN=DDX19A PE=1 SV=1	81.1352	167.551	75.2623	599.932	54.673	61.0897	125.11	106.378	146.856	125.076	89.807	265.608	101.663	76.8811	114.671	112.14	93.3745	81.1296	H3BP36;H3BP50;H3BSL8;H3BTB3;I3L0H8;Q9NUU7;I3L0H8;I3L0H8;Q9NUU7;H3BTB3;H3BSL8;H3BP36;H3BP50;I3L0H8;Q9NUU7;H3BTB3;Q9NUU7;I3L0H8;Q9NUU7;I3L0H8;I3L0H8	DDX19A;DD19A	107.983	238.565	126.115	160.164	97.7385	95.548
469	ATP-dependent RNA helicase DDX24 OS=Homo sapiens GN=DDX24 PE=1 SV=1	107.721	108.809	58.1479	214.98	42.8243	60.3238	101.354	101.685	85.6723	71.1039	180.926	44.1413	121.504	165.313	101.981	84.0314	94.2001	66.3285	A0A087WXU8;F5GYL3;G3V529;Q9GZR7;G3V529;G3V529;Q9GZR7;F5GYL3;A0A087WXU8;G3V529;Q9GZR7;F5GYL3;A0A087WXU8;Q9GZR7;G3V529;Q9GZR7;G3V529;G3V529	DDX24;DDX24	91.5594	106.043	96.2369	98.7237	129.599	81.52
470	ATP-dependent RNA helicase DDX3X	105.621	96.7679	133.247	37.6025	130.143	34.4219	96.1727	104.551	123.2	119.806	9.73416	85.9995	118.296	107.222	76.202	100.71	47.1523	84.9508	A0A087WVZ1;A0A087WX09;A0A0D9SF53;A0A0D9SFB3;A0A0D9SG12;A0A0J9YVQ7;A0A0J9YYH6;B4DLA0;C9J081;D6RCM4;O00571;Q9NQI0;A0A087WVZ1;A0A0D9SFB3;A0A0D9SG12;A0A0D9SF53;O00571;A0A0J9YVQ7;B4DLA0;A0A0J9YYH6;A0A087WX09;A0A087WVZ1;C9J081;D6RCM4;Q9NQI0;A0A0D9SFB3;A0A0D9SG12;A0A0D9SF53;O00571	DDX3X	111.879	67.3892	107.974	71.8465	100.573	77.6042
471	ATP-dependent RNA helicase DDX42 OS=Homo sapiens GN=DDX42 PE=1 SV=1	108.824	140.864	100.208	76.6044	75.4347	31.0917	98.4798	95.3166	139.765	82.2621	45.2629	109.802	92.5753	86.8441	117.503	80.4018	89.1496	89.9441	A0A0A0MSJ0;J3KRE3;J3KTK9;J3QRI2;Q86XP3;Q86XP3;Q86XP3;A0A0A0MSJ0;J3QRI2;J3KTK9;J3KRE3;Q86XP3;A0A0A0MSJ0;Q86XP3;Q86XP3	DDX42;DDX42	116.632	61.0436	111.187	79.1089	98.9742	86.4985
472	ATP-dependent RNA helicase DDX50 OS=Homo sapiens GN=DDX50 PE=1 SV=1	277.176	88.9089	398.174	396.384	53.2554	86.6037	98.3229	97.8335	87.1879	101.073	194.275	71.1877	156.504	117.365	162.237	136.888	118.838	148.339	A0A087WVC1;Q9BQ39;Q9BQ39;Q9BQ39;A0A087WVC1;Q9BQ39;A0A087WVC1;Q9BQ39;Q9BQ39	DDX50;DDX50	254.753	178.748	94.4481	122.179	145.369	134.689
473	ATP-dependent RNA helicase DDX51 OS=Homo sapiens GN=DDX51 PE=1 SV=3	90.5383	104.348	78.3117	62.2394	55.2521	27.257	89.2671	72.5929	70.5296	145.559	182.855	57.1332	100.591	114.862	110.007	125.876	112.187	72.8247	Q8N8A6;Q8N8A6;Q8N8A6;Q8N8A6;Q8N8A6;Q8N8A6	DDX51;DDX51	91.0659	48.2495	77.4632	128.516	108.487	103.629
474	ATP-dependent RNA helicase DDX54 OS=Homo sapiens GN=DDX54 PE=1 SV=2	48.6597	46.7423	102.726	178.472	40.8611	75.5393	139.9	57.3395	94.6189	79.6419	53.6481	144.523	203.341	192.079	115.077	171.618	65.6197	52.395	F8VRX4;H0YHH7;Q8TDD1;Q8TDD1;Q8TDD1;F8VRX4;H0YHH7;Q8TDD1;Q8TDD1;Q8TDD1	DDX54;DDX54	66.0426	98.2909	97.2862	92.6044	170.166	96.5442
475	ATP-dependent RNA helicase DHX29 OS=Homo sapiens GN=DHX29 PE=1 SV=2	114.989	121.075	93.7766	33.8869	22.7652	79.5536	150.754	135.839	36.8389	176.724	10.779	69.1739	24.2861	164.832	33.8775	67.6752	292.878	83.8975	A0A087WYN9;Q7Z478;A0A087WYN9;A0A087WYN9;Q7Z478;A0A087WYN9;Q7Z478;Q7Z478;A0A087WYN9;Q7Z478;A0A087WYN9;A0A087WYN9	DHX29;DHX29	109.947	45.4019	107.811	85.5591	74.332	148.15
476	ATP-dependent RNA helicase DHX8 OS=Homo sapiens GN=DHX8 PE=1 SV=1	56.6049	132.061	78.6817	66.0166	33.6342	42.0886	96.6472	100.25	49.9342	138.127	74.391	66.7991	116.473	83.0931	96.2394	105.577	133.071	95.9397	F5H658;Q14562;F5H658;F5H658;Q14562;F5H658;Q14562;Q14562;F5H658;Q14562;F5H658;F5H658	DHX8;DHX8	89.1157	47.2464	82.2771	93.1058	98.602	111.529
477	ATP-dependent zinc metalloprotease YME1L1 OS=Homo sapiens GN=YME1L1 PE=1 SV=2	112.093	80.1625	104.688	27.2911	119.615	30.1431	111.589	91.2755	79.1137	74.2519	2.59288	261.661	93.504	203.003	119.234	102.754	208.956	89.577	Q5T8D1;Q5T8D2;Q96I63;Q96TA2;R4GNA5;Q96TA2;Q96TA2;Q96I63;R4GNA5;Q5T8D1;Q5T8D2;Q96TA2;Q96I63;Q96TA2;Q96TA2	YME1L1;YMEL1	98.9814	59.0164	93.9929	112.835	138.58	133.762
478	AT-rich interactive domain-containing protein 2	54.13	252.328	26.735	169.208	76.977	29.1426	45.9807	89.4343	88.0869	150.264	166.74	37.0488	163.105	318.479	117.683	79.218	157.593	60.2737	A0A087WY37;F8VWP4;F8W108;F8WCU9;Q68CP9;A0A087WY37;F8W108;F8WCU9;Q68CP9;F8VWP4;A0A087WY37;F8W108;F8WCU9;Q68CP9	ARID2	111.064	91.776	74.5006	118.018	199.756	99.0281
479	Baculoviral IAP repeat-containing protein 6 OS=Homo sapiens GN=BIRC6 PE=1 SV=2	68.1979	76.0595	69.9938	56.5265	134.639	7.84654	160.392	204.741	135.952	132.216	188.465	118.058	141.206	121.243	49.0934	81.3887	102.158	31.4558	H7C094;H7C3P0;Q9NR09;Q9NR09;Q9NR09;H7C094;H7C3P0;Q9NR09;Q9NR09;Q9NR09	BIRC6;BIRC6	71.4171	66.3375	167.028	146.247	103.847	71.6675
480	BAG family molecular chaperone regulator 3 OS=Homo sapiens GN=BAG3 PE=1 SV=3	362.304	214.295	155.38	234.372	61.4975	111.234	52.796	150.587	123.928	117.683	29.0438	310.652	98.2684	82.7195	82.5878	48.707	77.0945	101.255	O95817;O95817;O95817;O95817;O95817;O95817	BAG3;BAG3	243.993	135.701	109.104	152.459	87.8586	75.6857
481	Band 4,1-like protein 2	64.47	87.691	151.372	180.826	128.779	108.373	115.493	127.961	185.793	90.2376	87.206	443.49	95.8599	77.69	87.8248	99.0274	86.4957	67.1426	E9PMV8;E9PN54;E9PPC9;O43491;Q6R5J7;Q6ZSX4;E9PMV8;O43491;Q6R5J7;E9PMV8;Q6ZSX4;E9PPC9;E9PN54;O43491	EPB41L2	101.178	139.326	143.082	206.978	87.1249	84.2219
482	Basigin	63.7678	104.587	160.003	74.3395	181.34	124.868	73.0674	93.4327	133.783	90.0189	62.8158	138.137	146.927	141.785	157.899	264.506	146.368	217.181	A0A087WUV8;A0A087X2B5;I3L192;P35613;R4GMX5;R4GN83;A0A087WUV8;A0A087X2B5;P35613;A0A087WUV8;I3L192;R4GMX5;R4GN83;A0A087X2B5;P35613;A0A087WUV8;I3L192	BSG	109.453	126.849	100.095	96.9906	148.87	209.352
483	Basigin OS=Homo sapiens GN=BSG PE=1 SV=1	38.9177	86.5197	114.91	161.116	260.684	222.453	83.3815	113.273	55.6364	74.7476	139.648	51.6128	83.318	64.0691	122.179	88.3744	190.158	219.664	A0A087X215;A0A087X215;A0A087X215;A0A087X215	A0A087X215	80.1157	214.751	84.0969	88.6696	89.8555	166.066
484	B-cell receptor-associated protein 31 OS=Homo sapiens GN=BCAP31 PE=1 SV=3	123.696	62.0284	92.7616	34.8275	58.2407	117.43	133.598	83.9731	85.5536	76.07	68.3873	141.824	119.036	19.007	148.627	319.762	152.541	136.86	C9J0M4;C9JM14;C9JMD7;C9JQ75;C9JSP1;P51572;P51572;P51572;C9JSP1;C9JQ75;C9J0M4;C9JMD7;C9JM14;P51572;C9JSP1;C9JQ75;C9J0M4;P51572;P51572	BCAP31;BAP31	92.8287	70.1661	101.042	95.427	95.5568	203.055
485	Bcl-2-associated transcription factor 1 OS=Homo sapiens GN=BCLAF1 PE=1 SV=2	83.8626	96.5602	63.9714	73.6164	107.207	129.909	65.7973	84.2997	73.1485	106.4	30.6934	109.741	164.981	75.9594	95.2242	87.2786	226.451	69.39	E9PJA7;E9PK09;E9PK91;E9PKI6;E9PQN2;H0YF00;H0YF14;H0YF63;Q9NYF8;Q9NYF8;Q9NYF8;E9PK91;E9PK09;E9PQN2;E9PKI6;E9PJA7;H0YF00;H0YF14;H0YF63;Q9NYF8;E9PK91;E9PK09;E9PQN2;E9PKI6;E9PJA7;Q9NYF8;Q9NYF8	BCLAF1;BCLF1	81.4647	103.577	74.4152	82.2781	112.055	127.707
486	Beta-adducin OS=Homo sapiens GN=ADD2 PE=1 SV=3	142.277	142.583	489.938	46.8136	74.1645	182.45	50.5892	198.522	17.3031	24.6319	656.821	277.56	82.5935	116.014	148.988	37.0001	91.7767	56.1166	P35612;P35612;P35612;P35612;P35612;P35612	ADD2;ADDB	258.266	101.143	88.8048	319.671	115.865	61.6311
487	Beta-catenin-like protein 1 OS=Homo sapiens GN=CTNNBL1 PE=1 SV=1	76.8651	104.275	77.9705	13.6068	74.5407	95.9331	142.989	71.1581	84.1596	84.5045	36.4603	34.9751	96.6003	100.285	90.9345	77.62	31.7296	37.2084	A0A087WUB9;A2A2P1;Q8WYA6;A0A087WUB9;A0A087WUB9;Q8WYA6;A2A2P1;A0A087WUB9;Q8WYA6;Q8WYA6;A0A087WUB9;Q8WYA6;A0A087WUB9;A0A087WUB9	CTNNBL1;CTBL1	86.3703	61.3602	99.4354	51.98	95.9398	48.8526
488	Bifunctional 3'-phosphoadenosine 5'-phosphosulfate synthase 2 OS=Homo sapiens GN=PAPSS2 PE=1 SV=2	260.034	107.669	104.783	35.3725	56.3388	170.232	158.063	82.8745	623.159	138.645	45.4767	589.994	100.542	84.4694	52.9022	102.073	48.1497	64.5415	O95340;O95340;O95340;O95340;O95340;O95340	PAPSS2;PAPS2	157.495	87.3143	288.032	258.039	79.3046	71.5881
489	Bifunctional glutamate;proline--tRNA ligase OS=Homo sapiens GN=EPRS PE=1 SV=5	104.174	98.9451	61.3272	111.551	165.416	39.2537	125.579	128.005	101.206	106.962	169.572	92.1273	91.5861	82.023	81.1296	107.103	104.42	91.5988	P07814;V9GYZ6;P07814;P07814;V9GYZ6;P07814;V9GYZ6;P07814;P07814	EPRS;SYEP	88.1489	105.407	118.264	122.887	84.9129	101.041
490	Bifunctional lysine-specific demethylase and histidyl-hydroxylase NO66 OS=Homo sapiens GN=NO66 PE=1 SV=2	56.652	64.5639	170.444	253.538	74.9396	76.897	71.8221	79.2454	39.3518	67.1286	101.052	17.4972	126.857	148.885	139.862	129.945	158.667	141.794	Q9H6W3;Q9H6W3;Q9H6W3;Q9H6W3;Q9H6W3;Q9H6W3	NO66;NO66	97.2201	135.125	63.4731	61.8927	138.534	143.469
491	Bifunctional purine biosynthesis protein PURH OS=Homo sapiens GN=ATIC PE=1 SV=3	518.34	248.148	80.7593	246.502	7.00049	61.9381	76.3871	86.9284	107.609	596.243	263.536	129.495	348.269	107.044	93.7181	250.62	134.155	138.492	C9JLK0;F8WEF0;H7C1S2;P31939;P31939;P31939;C9JLK0;H7C1S2;F8WEF0;P31939;P31939;P31939	ATIC;PUR9	282.416	105.147	90.3082	329.758	183.01	174.422
492	Bifunctional UDP-N-acetylglucosamine 2-epimerase;N-acetylmannosamine kinase OS=Homo sapiens GN=GNE PE=1 SV=1	71.6928	119.16	47.93	268.552	216.325	12.3999	106.71	107.93	75.2154	60.0027	278.659	63.9936	72.7591	100	186.09	117.944	102.911	157.178	Q9Y223;Q9Y223;Q9Y223;Q9Y223;Q9Y223;Q9Y223	GNE;GLCNE	79.5943	165.759	96.6187	134.218	119.616	126.011
493	Biorientation of chromosomes in cell division protein 1-like 1 OS=Homo sapiens GN=BOD1L1 PE=1 SV=2	77.7169	148.123	112.568	44.8133	42.261	338.346	66.8825	60.4787	911.663	114.743	426.191	131.531	143.316	158.623	117.642	63.3624	41.6994	69.7565	H0Y9Y2;Q8NFC6;Q8NFC6;Q8NFC6;H0Y9Y2;Q8NFC6;Q8NFC6;Q8NFC6	BOD1L1;BD1L1	112.803	141.807	346.341	224.155	139.86	58.2728
494	Brain acid soluble protein 1 OS=Homo sapiens GN=BASP1 PE=1 SV=2	82.4791	160.67	68.4679	113.658	34.9121	111.026	113.367	70.8726	90.1938	104.768	42.3901	160.059	81.9605	9.26028	126.216	154.168	46.8169	87.0008	P80723;P80723;P80723;P80723;P80723;P80723	BASP1;BASP1	103.872	86.5321	91.4778	102.406	72.4791	95.9951
495	Brain-specific angiogenesis inhibitor 1-associated protein 2-like protein 1 OS=Homo sapiens GN=BAIAP2L1 PE=1 SV=2	103.247	107.624	61.2296	209.871	33.7112	30.9369	141	146.734	82.886	305.083	322.455	114.092	207.556	71.4844	112.016	21.5327	151.761	41.6561	Q9UHR4;Q9UHR4;Q9UHR4;Q9UHR4;Q9UHR4;Q9UHR4	BAIAP2L1;BI2L1	90.7002	91.5062	123.54	247.21	130.352	71.6499
496	BRISC and BRCA1-A complex member 1	61.0812	94.1087	140.542	167.505	62.2826	115.045	137.726	164.103	48.3806	89.8132	270.139	101.255	38.3633	184.792	78.2683	85.3818	153.975	111.18	J3KQS6;M0QXG9;M0QYV1;M0R0I0;M0R193;M0R2A4;M0R2I2;M0R2K3;M0R3F4;M0R3H9;Q9NWV8;J3KQS6;M0R3F4;M0R2A4;M0R2K3;M0R193;M0R0I0;Q9NWV8;M0QXG9;M0R2I2;J3KQS6;M0QYV1;M0R3H9;M0R3F4;M0R2A4;M0R2K3;M0R193;M0R0I0;Q9NWV8;M0QXG9;M0R2I2;J3KQS6	BABAM1	98.5773	114.944	116.736	153.736	100.474	116.846
497	Bromodomain adjacent to zinc finger domain protein 1A OS=Homo sapiens GN=BAZ1A PE=1 SV=2	96.3596	116.853	280.675	1026.03	42.1499	91.0039	108.29	104.775	58.5686	46.5193	55.756	47.1948	293.04	249.545	3360.49	59.0742	132.455	665.528	A0A087WWN7;Q9NRL2;Q9NRL2;Q9NRL2;A0A087WWN7;Q9NRL2;Q9NRL2;Q9NRL2	BAZ1A;BAZ1A	164.629	386.394	90.5447	49.8234	1301.03	285.686
498	Bromodomain adjacent to zinc finger domain protein 2A OS=Homo sapiens GN=BAZ2A PE=1 SV=4	64.3628	218.419	405.275	62.842	25.905	3375.43	90.2751	115.725	108.9	176.835	39.4583	183.668	397.65	201.279	107.17	129.819	58.8943	116.393	A0A0C4DGI9;F8VU39;H0YHL2;H0YHQ7;H0YII3;J3KPG5;Q9UIF9;F8VU39;J3KPG5;F8VU39;Q9UIF9;A0A0C4DGI9;H0YHL2;H0YII3;H0YHQ7;J3KPG5;F8VU39;Q9UIF9;A0A0C4DGI9;Q9UIF9;F8VU39;J3KPG5;Q9UIF9;F8VU39;F8VU39;J3KPG5;J3KPG5	BAZ2A;BAZ2A	229.352	1154.73	104.967	133.32	235.367	101.702
499	Bromodomain-containing protein 4 OS=Homo sapiens GN=BRD4 PE=1 SV=2	65.4017	82.2507	122.757	89.608	82.1652	106.106	94.1022	89.5708	590.444	112.975	157.08	338.417	102.94	151.961	160.247	54.6048	94.1022	195.843	M0QZD9;O60885;O60885;O60885;M0QZD9;O60885;O60885;O60885	BRD4;BRD4	90.1363	92.6263	258.039	202.824	138.383	114.85
500	BUB3-interacting and GLEBS motif-containing protein ZNF207 OS=Homo sapiens GN=ZNF207 PE=1 SV=1	94.7633	104.913	240.127	277.31	19.1976	112.14	52.2861	88.835	82.3591	83.0067	65.2839	928.048	553.967	355.66	139.329	137.869	62.0413	87.9893	H0Y3M2;J3KS31;J3QRS9;O43670;X6R4W8;J3KS31;J3KS31;J3QRS9;X6R4W8;O43670;H0Y3M2;J3KS31;J3QRS9;X6R4W8;O43670;O43670;J3KS31;J3QRS9;X6R4W8;O43670;J3KS31;J3KS31;J3QRS9;J3QRS9;X6R4W8;X6R4W8	ZNF207;ZN207	146.601	136.216	74.4934	358.78	349.652	95.9666
501	Bystin OS=Homo sapiens GN=BYSL PE=1 SV=3	60.6214	158.063	114.814	139.223	34.3314	30.475	166.371	127.403	242.839	40.0924	61.4081	259.584	99.3643	127.721	111.752	128.681	97.3734	102.819	F8WBL2;H7BY94;Q13895;Q13895;Q13895;F8WBL2;H7BY94;Q13895;F8WBL2;Q13895;Q13895	BYSL;BYST	111.166	68.0099	178.871	120.361	112.946	109.624
502	C-1-tetrahydrofolate synthase, cytoplasmic OS=Homo sapiens GN=MTHFD1 PE=1 SV=3	77.1319	150.129	110.949	98.514	67.6424	35.0625	116.821	107.661	75.0331	120.114	24.3721	85.1749	62.2567	78.6544	78.5074	108.734	63.8253	96.6606	P11586;P11586;P11586;F5H2F4;V9GYY3;P11586;F5H2F4;P11586;P11586	MTHFD1;C1TC	112.737	67.0729	99.8385	76.5535	73.1395	89.7399
503	C-1-tetrahydrofolate synthase, cytoplasmic OS=Homo sapiens GN=MTHFD1 PE=1 SV=3;C-1-tetrahydrofolate synthase, cytoplasmic OS=Homo sapiens GN=MTHFD1 PE=1 SV=1	77.1319	150.129	110.949	98.514	67.6424	35.0625	116.821	107.661	75.0331	120.114	24.3721	85.1749	62.2567	78.6544	78.5074	108.734	63.8253	96.6606	F5H2F4;P11586;V9GYY3;F5H2F4;P11586;F5H2F4;V9GYY3;P11586;F5H2F4;P11586;F5H2F4;P11586;F5H2F4;F5H2F4	MTHFD1;C1TC	112.737	67.0729	99.8385	76.5535	73.1395	89.7399
504	CAAX prenyl protease 1 homolog OS=Homo sapiens GN=ZMPSTE24 PE=1 SV=2	100.326	27.7854	21.8212	4.45911	160.547	39.5048	108.636	54.284	117.903	128.183	49.5618	104.71	120.014	52.2209	156.136	146.978	152.52	139.445	O75844;O75844;O75844;O75844;O75844;O75844	ZMPSTE24;FACE1	49.9776	68.1705	93.6076	94.1515	109.457	146.315
505	CAD protein (Fragment) OS=Homo sapiens GN=CAD PE=1 SV=7	99.7646	129.343	94.1152	75.5603	225.464	47.2505	115.061	83.6246	117.324	113.753	93.0708	110.519	94.2915	110.596	93.3615	81.1971	109.49	84.998	H7BZB3;H7BZB3;F8VPD4;P27708;H7C2E4;H7BZB3;H7C3Z5;F8VPD4;P27708;H7BZB3;H7BZB3	CAD;H7BZB3	107.741	116.092	105.337	105.781	99.4164	91.895
506	CAD protein OS=Homo sapiens GN=CAD PE=1 SV=3	99.7646	129.343	94.1152	75.5603	225.464	47.2505	115.061	83.6246	117.324	113.753	93.0708	110.519	94.2915	110.596	93.3615	81.1971	109.49	84.998	F8VPD4;H7BZB3;H7C2E4;H7C3Z5;P27708;F8VPD4;F8VPD4;P27708;H7C2E4;H7BZB3;H7C3Z5;F8VPD4;P27708;P27708;F8VPD4;H7BZB3;P27708;F8VPD4;F8VPD4;H7BZB3;H7BZB3	CAD;PYR1	107.741	116.092	105.337	105.781	99.4164	91.895
507	Calcineurin B homologous protein 1 OS=Homo sapiens GN=CHP1 PE=1 SV=3	72.3518	95.6144	170.586	13.7176	182.576	236.986	88.8473	68.0233	46.7034	61.1574	295.468	105.665	39.0637	121.875	58.6987	67.5113	128.236	65.0175	F5GX29;H0YKE7;H0YLX1;H0YLY7;Q99653;Q99653;Q99653;H0YKE7;F5GX29;H0YLY7;H0YLX1;Q99653;Q99653;Q99653	CHP1;CHP1	112.851	144.427	67.858	154.097	73.2124	86.9215
508	Calcium-binding mitochondrial carrier protein Aralar1 OS=Homo sapiens GN=SLC25A12 PE=1 SV=2	24.4821	102.016	63.7104	473.118	10.5272	184.6	157.44	90.2313	277.81	86.7238	264.671	110.542	71.6779	137.012	210.76	124.444	100.779	263.956	O75746;O75746;O75746;O75746;O75746;O75746	SLC25A12;CMC1	63.4029	222.748	175.16	153.979	139.817	163.06
509	Calcium-binding mitochondrial carrier protein Aralar2 OS=Homo sapiens GN=SLC25A13 PE=1 SV=2	60.1235	41.0826	88.9952	96.7947	70.2417	36.6809	125.249	42.7471	142.751	100.028	0.909507	50.8493	64.1757	109.779	81.6882	103.972	141.314	87.3755	Q9UJS0;R4GN64;Q9UJS0;Q9UJS0;R4GN64;Q9UJS0;Q9UJS0;Q9UJS0	SLC25A13;CMC2	63.4004	67.9058	103.582	50.5955	85.2143	110.887
510	Calcyclin-binding protein OS=Homo sapiens GN=CACYBP PE=1 SV=2	156.341	154.606	98.8354	13.6295	157.385	96.1128	95.4952	92.9934	276.811	282.314	95.2374	295.57	132.015	88.405	78.2466	139.794	176.528	55.2635	B2ZWH1;Q9HB71;Q9HB71;Q9HB71;B2ZWH1;Q9HB71;Q9HB71;Q9HB71	CACYBP;CYBP	136.594	89.0425	155.1	224.374	99.5555	123.862
511	Caldesmon	110.581	121.504	147.488	78.1003	16.3187	99.0617	100.968	100.118	498.606	266.217	59.8407	940.221	184.638	64.6759	109.832	123.208	99.103	77.2229	C9JE79;C9JEK3;F8WE61;Q05682;C9JE79;Q05682;C9JEK3;C9JE79;F8WE61;Q05682	CALD1	126.524	64.4936	233.231	422.093	119.715	99.8447
512	Calmodulin OS=Homo sapiens GN=CALM1 PE=1 SV=1	244.291	124.842	79.7745	35.2868	173.424	836.694	41.6792	77.4373	27.7335	54.3669	163.241	85.1513	233.011	67.8772	41.0741	235.153	105.76	61.4677	C9J7T9;E7EMB3;E7ETZ0;F8WBR5;G3V361;G3V479;H0Y7A7;M0QZ52;P02585;P62158;Q96HY3;E7ETZ0;H0Y7A7;P62158;M0QZ52;F8WBR5;G3V479;E7ETZ0;E7EMB3;Q96HY3;G3V361;C9J7T9;P02585;H0Y7A7;P62158;M0QZ52;F8WBR5;G3V479;E7ETZ0;E7EMB3;E7ETZ0;E7ETZ0	CALM2;CALM1;CALM3;E7ETZ0	149.636	348.468	48.95	100.92	113.988	134.127
513	Calnexin OS=Homo sapiens GN=CANX PE=1 SV=2	98.2548	54.1187	130.396	79.3114	93.5623	87.0973	182.779	94.2197	67.4692	68.7247	141.343	50.1666	77.5017	103.627	90.1438	129.074	95.8201	149.89	D6RAQ8;D6RAU8;D6RB85;D6RD16;D6RDP7;D6RFL1;D6RGY2;D6RHJ3;H0Y9H1;H0Y9Q7;P27824;P27824;P27824;H0Y9Q7;D6RB85;D6RDP7;D6RAU8;D6RGY2;D6RFL1;D6RAQ8;H0Y9H1;D6RHJ3;D6RD16;P27824;P27824;P27824	CANX;CALX	94.2565	86.657	114.823	86.7448	90.4242	124.928
514	Calpain-2 catalytic subunit OS=Homo sapiens GN=CAPN2 PE=1 SV=6	87.8918	111.899	61.0473	22.6048	122.213	59.1438	90.8778	51.4556	269.951	94.3634	44.5686	252.555	105.176	55.8489	31.1953	142.178	110.229	59.2013	P17655;P17655;P17655;P17655;P17655;P17655	CAPN2;CAN2	86.9461	67.9873	137.428	130.496	64.0733	103.869
515	Calpastatin OS=Homo sapiens GN=CAST PE=1 SV=4	73.9796	230.521	103.972	237.43	164.684	85.696	142.711	156.439	225.949	107.796	29.4002	242.856	143.634	75.8699	58.3296	69.7227	89.8444	5.14423	A0A0A0MR45;A0A0C4DGB5;A0A0C4DGD1;B7Z574;D6RAA8;D6RC54;E7EQ12;E7EQA0;E7EQK6;E7ES10;E7EVY3;E9PCH5;E9PDE4;E9PSG1;F8W7E0;H0Y7F0;H0Y944;H0Y9H6;H0YA91;H0YD33;P20810;A0A0C4DGB5;E7ES10;E9PCH5;E7EVY3;B7Z574;A0A0C4DGB5;P20810;H0Y7F0;H0Y9H6;E9PDE4;E7EQ12;F8W7E0;A0A0A0MR45;E7EQA0;H0YD33;A0A0C4DGD1;H0Y944;E9PSG1;D6RAA8;D6RC54;E7EQK6;H0YA91;E7ES10;E9PCH5;E7EVY3;B7Z574;A0A0C4DGB5;P20810;H0Y7F0;H0Y9H6;E9PDE4;E7E…	CAST;ICAL	136.158	162.603	175.033	126.684	92.6113	54.9038
516	Calponin-3 OS=Homo sapiens GN=CNN3 PE=1 SV=1	206.609	92.3446	87.4664	107.111	110.849	52.0294	65.0491	157.877	72.8651	228.058	535.691	134.016	119.491	111.605	147.447	69.5248	79.6198	84.3991	E9PDU6;Q15417;Q15417;Q15417;E9PDU6;Q15417;E9PDU6;Q15417;Q15417	CNN3;CNN3	128.807	89.9964	98.597	299.255	126.181	77.8479
517	Calumenin OS=Homo sapiens GN=CALU PE=1 SV=2	52.5332	87.1517	92.1528	46.1084	121.959	121.394	141.431	104.892	91.6496	64.2336	21.3662	65.9023	81.7619	140.6	78.8509	96.7276	128.538	85.8446	H0Y875;O43852;O43852;O43852;H0Y875;O43852;H0Y875;O43852;O43852	CALU;CALU	77.2792	96.4873	112.657	50.5007	100.404	103.704
518	cAMP-dependent protein kinase type I-alpha regulatory subunit OS=Homo sapiens GN=PRKAR1A PE=1 SV=1	55.7483	64.1802	54.7488	219.482	60.8024	21.1995	186.258	122.095	69.0972	79.2125	395.918	106.474	86.9827	134.985	78.589	102.066	128.556	64.1002	K7EID3;K7EIE5;K7EJ40;K7EK41;K7EKR1;K7EM13;K7EMU2;K7EMZ6;K7EPB2;K7EPR5;K7EQK3;P10644;X6RAV4;P10644;P10644;K7EPB2;K7EM13;K7EMZ6;K7EIE5;K7EID3;K7EJ40;K7EK41;K7EMU2;K7EKR1;K7EPR5;K7EQK3;X6RAV4;P10644;K7EPB2;K7EM13;P10644;P10644	PRKAR1A;KAP0	58.2258	100.494	125.817	193.868	100.186	98.2408
519	cAMP-dependent protein kinase type II-alpha regulatory subunit	309.856	58.1117	89.0631	406.287	234.145	42.555	113.351	98.3229	52.5149	109.786	288.626	25.6672	58.6905	114.393	76.6629	104.312	96.1927	70.7352	C9J830;H7C1L0;H7C330;H7C4A9;P13861;C9J830;P13861;H7C1L0;H7C330;H7C4A9;C9J830;P13861;H7C1L0	PRKAR2A	152.344	227.662	88.063	141.36	83.2488	90.4132
520	CAP-Gly domain-containing linker protein 1 OS=Homo sapiens GN=CLIP1 PE=1 SV=2	102.108	118.427	103.828	139.117	121.487	165.29	129.397	157.385	141.274	127.907	191.043	165.015	131.494	104.957	109.111	137.078	83.7465	108.523	P30622;P30622;P30622;P30622;P30622;P30622	CLIP1;CLIP1	108.121	141.965	142.685	161.322	115.188	109.783
521	CAP-Gly domain-containing linker protein 2 OS=Homo sapiens GN=CLIP2 PE=1 SV=1	138.405	79.7082	156.526	265.885	81.7845	241.429	101.017	95.5747	781.638	190.541	288.206	760.475	222.993	49.865	138.732	189.041	46.23	200.541	H7C4L6;Q9UDT6;Q9UDT6;Q9UDT6;H7C4L6;Q9UDT6;Q9UDT6;Q9UDT6	CLIP2;CLIP2	124.88	196.366	326.076	413.074	137.197	145.271
522	Caprin-1	71.6382	124.937	57.3315	8.64075	212.108	101.523	102.491	104.297	198.963	98.4184	11.6234	126.068	101.903	51.7453	51.5949	109.68	106.599	71.1976	A0A087X082;E9PLA9;G3V153;Q14444;A0A087X082;Q14444;A0A087X082;E9PLA9;G3V153;Q14444;A0A087X082;E9PLA9;G3V153	CAPRIN1	84.6355	107.424	135.25	78.7032	68.4145	95.8257
523	Carbamoyl-phosphate synthase [ammonia], mitochondrial OS=Homo sapiens GN=CPS1 PE=1 SV=2	148.113	78.4312	117.275	29.3819	148.658	105.052	88.5645	81.0846	121.655	98.357	120.447	128.147	75.231	98.8971	163.546	128.985	57.6983	171.725	C9JTA4;E7EWJ3;P31327;Q5R211;P31327;P31327;Q5R211;E7EWJ3;C9JTA4;P31327;P31327;P31327	CPS1;CPSM	114.607	94.364	97.1015	115.65	112.558	119.469
524	Carbonyl reductase [NADPH] 1 OS=Homo sapiens GN=CBR1 PE=1 SV=3	187.047	214.355	72.3217	45.3854	23.3549	59.4645	121.167	91.8467	70.5638	345.911	26.7572	74.95	137.012	166.255	94.8947	116.659	60.6425	94.0109	A8MTM1;E9PQ63;P16152;P16152;P16152;E9PQ63;A8MTM1;P16152;P16152;P16152	CBR1;CBR1	157.908	42.7349	94.5259	149.206	132.721	90.4375
525	Carboxypeptidase D OS=Homo sapiens GN=CPD PE=1 SV=2	101.487	66.5126	96.8752	19.4683	203.228	107.915	145.579	94.6976	202.933	84.5514	42.4636	167.064	70.5296	102.612	167.888	103.412	173.568	242.57	J3QQJ4;J3QRJ9;O75976;O75976;O75976;J3QQJ4;J3QRJ9;O75976;O75976;O75976	CPD;CBPD	88.2917	110.204	147.736	98.0263	113.677	173.183
526	Caseinolytic peptidase B protein homolog	87.5755	82.5363	117.797	111.404	28.1031	54.5935	59.0455	99.447	35.8887	173.857	121.251	59.7868	162.158	94.7107	102.876	143.873	165.061	192.385	F5H392;H0YGM0;Q9H078;F5H392;Q9H078;H0YGM0;F5H392;Q9H078;H0YGM0	CLPB	95.9695	64.7002	64.7937	118.298	119.915	167.107
527	Caspase activity and apoptosis inhibitor 1 OS=Homo sapiens GN=CAAP1 PE=1 SV=2	31.8309	86.8863	44.1719	82.1482	48.1698	87.4239	136.075	81.0902	188.452	85.8863	121.159	102.918	11.1113	526.232	172.656	123.645	83.6942	158.601	Q9H8G2;Q9H8G2;Q9H8G2;Q9H8G2;Q9H8G2;Q9H8G2	CAAP1;CAAP1	54.2963	72.5806	135.206	103.321	236.667	121.98
528	Catenin alpha-1	64.797	88.7857	70.6029	84.1479	89.2176	91.2692	181.793	155.358	67.6283	67.8537	87.1215	51.1037	92.4599	81.3436	89.7261	93.9067	108.756	114.997	A0A0A0MRI5;A0A0A0MTJ6;E5RFM3;E5RFM5;E5RG03;E5RGD2;E5RGY6;E5RGY7;E5RHV7;E5RIB1;E5RIE0;E5RIT8;E5RJ41;E5RJL0;E5RJP7;E5RJZ2;G3XAM7;H0YBB8;P35221;A0A0A0MRI5;P35221;G3XAM7;E5RIB1;E5RFM3;E5RJL0;E5RIE0;E5RHV7;E5RGY6;E5RG03;E5RGD2;E5RGY7;E5RJ41;E5RJP7;H0YBB8;E5RJZ2;E5RIT8;E5RFM5;A0A0A0MTJ6;A0A0A0MRI5;P35221;G3XAM7	CTNNA1	74.7286	88.2116	134.927	68.693	87.8432	105.887
529	Catenin beta-1 OS=Homo sapiens GN=CTNNB1 PE=1 SV=1	60.2194	91.7068	86.2323	41.2796	111.589	77.1266	128.851	76.313	124.384	85.7317	19.7497	102.69	102.456	120.648	81.8526	105.651	160.247	114.719	B4DGU4;C9IZ65;E7EMJ5;E7EV28;E9PDF9;P35222;B4DGU4;P35222;B4DGU4;E7EMJ5;E9PDF9;E7EV28;C9IZ65;P35222;B4DGU4;P35222;B4DGU4;P35222;B4DGU4;B4DGU4	CTNNB1;CTNB1	79.3861	76.6652	109.849	69.3905	101.652	126.872
530	Catenin delta-1 OS=Homo sapiens GN=CTNND1 PE=1 SV=1	65.9571	103.498	114.719	194.571	47.3816	17.2815	122.205	128.316	116.853	85.8149	84.4518	86.6877	98.5686	83.1795	105.768	119.168	91.3451	95.4621	C9JZR2;E9PKL1;E9PKY0;H0YC95;O60716;O60716;C9JZR2;O60716;H0YC95;E9PKL1;E9PKY0;C9JZR2;O60716;O60716;O60716	CTNND1;CTND1	94.7245	86.4115	122.458	85.6515	95.8386	101.992
531	Cathepsin D;Cathepsin D light chain;Cathepsin D heavy chain	241.898	63.5075	135.182	24.7037	77.7169	161.989	78.9932	103.154	148.144	126.576	58.3822	160.403	94.4878	92.8388	102.74	213.376	138.549	158.249	C9JH19;F8W787;F8WD96;H7C1V0;H7C469;P07339;C9JH19;P07339;F8WD96;C9JH19;F8W787;H7C469;H7C1V0;P07339;F8WD96;C9JH19;F8W787	CTSD	146.862	88.1367	110.097	115.12	96.6889	170.058
532	Cation-dependent mannose-6-phosphate receptor OS=Homo sapiens GN=M6PR PE=1 SV=1	24.8893	100.933	56.7582	184.689	143.943	357.812	62.2178	127.288	76.0753	112.756	268.515	65.916	99.4263	58.5605	42.4519	85.3285	199.764	99.4332	F5GX30;H0YF90;H0YGT2;P20645;P20645;P20645;H0YF90;F5GX30;H0YGT2;P20645;H0YF90;F5GX30;P20645;P20645	M6PR;MPRD	60.8602	228.815	88.5271	149.062	66.8129	128.175
533	Cation-independent mannose-6-phosphate receptor OS=Homo sapiens GN=IGF2R PE=1 SV=3	70.7891	61.1447	138.309	59.3739	94.4158	148.772	99.5919	114.504	89.1434	93.4392	30.338	84.2472	72.8197	64.8465	134.509	101.797	160.158	145.075	P11717;S4R328;P11717;P11717;S4R328;P11717;P11717;P11717	IGF2R;MPRI	90.0811	100.854	101.08	69.3415	90.725	135.677
534	CCAAT;enhancer-binding protein zeta OS=Homo sapiens GN=CEBPZ PE=1 SV=3	172.357	86.9164	42.4666	139.968	29.0619	26.2029	99.9446	138.137	596.201	76.5195	44.0648	140.708	172.477	113.903	146.165	110.988	110.611	117.985	A0A087X1N2;C9J9W7;Q03701;Q03701;Q03701;A0A087X1N2;C9J9W7;Q03701;A0A087X1N2;Q03701;Q03701	CEBPZ;CEBPZ	100.58	65.0777	278.094	87.0973	144.181	113.195
535	CCR4-NOT transcription complex subunit 1 OS=Homo sapiens GN=CNOT1 PE=1 SV=2	101.171	49.6787	47.1392	26.9135	149.537	17.3499	109.134	81.5468	63.5384	95.1846	158.502	20.1577	76.8917	101.572	87.3573	96.7612	72.1865	109.786	A5YKK6;B5MDN3;H3BMH0;H3BMZ2;H3BNB1;H3BR89;H3BT18;H3BTH2;H3BU44;H3BVC9;A5YKK6;A5YKK6;B5MDN3;H3BVC9;H3BMH0;H3BMZ2;H3BNB1;H3BR89;H3BT18;H3BTH2;H3BU44;A5YKK6;A5YKK6;A5YKK6	CNOT1;CNOT1	65.9964	64.6	84.7397	91.2814	88.6069	92.9114
536	CCR4-NOT transcription complex subunit 2 OS=Homo sapiens GN=CNOT2 PE=1 SV=1	64.8869	106.467	65.5424	103.369	108.177	17.9966	36.3896	77.6415	187.605	174.086	65.9343	307.972	118.083	106.659	90.4693	107.743	66.1173	116.821	A0A087X050;F8VP97;F8VQD8;F8VQF4;F8VRS8;F8VUB4;F8VV52;F8VVY1;F8VWH8;F8VX63;F8W145;H0YH84;H0YHT6;H0YI11;Q9NZN8;F8VV52;F8VV52;Q9NZN8;F8VP97;F8VRS8;F8W145;F8VQD8;A0A087X050;F8VVY1;H0YH84;F8VUB4;F8VX63;F8VQF4;H0YI11;F8VWH8;H0YHT6;F8VV52;Q9NZN8;F8VP97;F8VRS8;F8W145;Q9NZN8;F8VV52;Q9NZN8;F8VV52;F8VV52	CNOT2;CNOT2	78.9653	76.5143	100.545	182.664	105.07	96.8939
537	CD109 antigen OS=Homo sapiens GN=CD109 PE=1 SV=2	144.263	66.0807	74.1747	46.8623	662.215	186.361	63.675	106.297	200.778	107.482	154.467	121.807	67.7973	262.024	78.0354	157.124	153.624	61.8566	Q6YHK3;Q6YHK3;Q6YHK3;Q6YHK3;Q6YHK3;Q6YHK3	CD109;CD109	94.8394	298.479	123.583	127.919	135.952	124.201
538	CD2 antigen cytoplasmic tail-binding protein 2 OS=Homo sapiens GN=CD2BP2 PE=1 SV=1	53.37	117.016	45.6314	107.259	45.4956	56.4678	141.902	130.903	82.0855	84.288	180.788	69.3804	97.4409	289.949	123.876	105.687	19.9893	115.077	O95400;O95400;O95400;O95400;O95400;O95400	CD2BP2;CD2B2	72.0056	69.7408	118.297	111.486	170.422	80.2512
539	CD2-associated protein OS=Homo sapiens GN=CD2AP PE=1 SV=1	88.2214	125.771	71.7773	168.483	24.4414	131.294	94.8027	267.159	635.327	173.544	19.0584	980.488	153.773	156.634	82.3819	132.271	68.5534	58.1439	Q9Y5K6;Q9Y5K6;Q9Y5K6;Q9Y5K6;Q9Y5K6;Q9Y5K6	CD2AP;CD2AP	95.2566	108.073	332.43	391.03	130.93	86.3229
540	CD44 antigen	73.9437	79.7579	118.962	75.5393	79.4655	141.971	110.949	113.997	81.3718	91.7958	56.9039	92.6203	157.352	68.302	125.919	118.206	88.093	141.069	H0Y2P0;H0Y5E4;H0YCV9;H0YD13;H0YD17;H0YDW7;H0YDX6;H0YE40;J3KN83;P16070;H0Y2P0;H0YD13;P16070;H0YE40;H0Y2P0;J3KN83;H0YDX6;H0YD17;H0YDW7;H0YCV9;H0Y5E4;H0YD13;P16070;H0YE40;H0Y2P0	CD44	90.8879	98.9921	102.106	80.44	117.191	115.789
541	CDC42 small effector protein 2 OS=Homo sapiens GN=CDC42SE2 PE=1 SV=1	72.3066	46.6549	64.1713	117.153	34.8444	32.4008	196.074	67.4318	2.4914	153.677	142.711	47.8006	306.227	76.1228	133.617	88.4724	101.896	154.221	D6REL0;Q9NRR3;Q9NRR3;Q9NRR3;D6REL0;Q9NRR3;D6REL0;Q9NRR3;Q9NRR3	CDC42SE2;C42S2	61.0443	61.4662	88.6658	114.73	171.989	114.863
542	CDK5 regulatory subunit-associated protein 3 OS=Homo sapiens GN=CDK5RAP3 PE=1 SV=2	73.3262	89.5832	99.9584	27.6452	351.616	78.1924	66.8825	80.3461	72.3768	51.0011	26.7331	29.4574	77.9003	159.041	105.446	125.553	154.767	116.062	J3KRI2;J3KRK4;J3KS63;J3QQY1;J3QRM1;Q96JB5;Q96JB5;Q96JB5;J3QRM1;J3KRI2;J3KRK4;J3KS63;J3QQY1;Q96JB5;J3QRM1;Q96JB5;Q96JB5	CDK5RAP3;CK5P3	87.6226	152.484	73.2018	35.7305	114.129	132.128
543	CDKN2A-interacting protein OS=Homo sapiens GN=CDKN2AIP PE=1 SV=3	115.213	127.13	53.9614	110.489	45.4169	45.5745	74.7528	91.3325	64.7926	202.82	138.944	132.905	333.827	108.275	209.551	155.488	145.932	147.019	Q9NXV6;Q9NXV6;Q9NXV6;Q9NXV6;Q9NXV6;Q9NXV6	CDKN2AIP;CARF	98.7679	67.1601	76.9593	158.223	217.218	149.48
544	CDKN2AIP N-terminal-like protein OS=Homo sapiens GN=CDKN2AIPNL PE=1 SV=1	170.09	98.7396	169.138	41.2939	580.059	306.014	119.135	88.9028	195.125	69.684	105.27	85.3285	84.7509	112.787	98.514	78.2954	41.1938	76.202	Q96HQ2;Q96HQ2;Q96HQ2;Q96HQ2;Q96HQ2;Q96HQ2	CDKN2AIPNL;C2AIL	145.989	309.123	134.388	86.761	98.6839	65.2304
545	Cell cycle and apoptosis regulator protein 2	133.932	93.1934	66.6973	52.5332	108.508	44.6428	111.837	60.6803	93.3874	91.7068	68.4822	68.6152	101.227	107.467	107.4	102.491	117.821	100.758	A0A087X2B6;E5RFJ3;E5RGU7;E5RHH8;E5RHJ4;G3V119;H0YB24;H0YC58;H0YC69;Q8N163;A0A087X2B6;Q8N163;H0YB24;G3V119;E5RFJ3;E5RGU7;E5RHJ4;H0YC69;H0YC58;A0A087X2B6;E5RHH8;Q8N163;H0YB24;G3V119	CCAR2	97.9409	68.5613	88.635	76.268	105.365	107.024
546	Cell division control protein 42 homolog OS=Homo sapiens GN=CDC42 PE=1 SV=2	296.042	70.0909	34.1747	8.95911	1236.34	56.4952	124.47	25.9247	380.158	70.9709	531.769	1465.28	86.3459	165.715	97.05	111.667	36.7419	77.8895	P60953;Q5JYX0;P60953;P60953;Q5JYX0;P60953;Q5JYX0;P60953;P60953	CDC42;CDC42	133.436	433.93	176.851	689.339	116.37	75.4327
547	Cell division cycle 5-like protein OS=Homo sapiens GN=CDC5L PE=1 SV=2	115.077	92.0315	157.113	16.7311	50.3478	81.5016	65.852	133.33	113.784	89.6515	201.14	110.03	163.796	184.958	113.682	95.145	96.0195	120.74	Q99459;Q99459;Q99459;Q99459;Q99459;Q99459	CDC5L;CDC5L	121.407	49.5268	104.322	133.607	154.145	103.968
548	Cell division cycle and apoptosis regulator protein 1 OS=Homo sapiens GN=CCAR1 PE=1 SV=2	91.7831	105.358	78.7035	46.5677	165.141	71.1926	123.902	112.109	192.679	95.2968	48.1865	194.855	115.285	152.478	113.43	102.754	116.328	109.726	A0A0C4DGG8;F5H1H2;F5H2E6;F5H3E1;F5H7M9;H0YFJ7;Q8IX12;Q8IX12;Q8IX12;A0A0C4DGG8;F5H2E6;F5H1H2;F5H3E1;H0YFJ7;F5H7M9;Q8IX12;A0A0C4DGG8;Q8IX12;Q8IX12	CCAR1;CCAR1	91.9482	94.3005	142.897	112.779	127.064	109.603
549	Cell division cycle-associated protein 2 OS=Homo sapiens GN=CDCA2 PE=1 SV=2	152.267	70.1007	39.9011	8.94422	57.4071	6.07572	95.1055	38.9474	5.8145	16.4413	38.1988	5.76594	136.301	234.941	169.49	61.8652	49.0423	66.4988	E9PEI0;Q69YH5;Q69YH5;Q69YH5;E9PEI0;Q69YH5;E9PEI0;Q69YH5;Q69YH5	CDCA2;CDCA2	87.4228	24.1423	46.6225	20.1354	180.244	59.1354
550	Cell surface glycoprotein MUC18 OS=Homo sapiens GN=MCAM PE=1 SV=2	33.1045	86.7058	303.859	25.1303	16.2735	249.044	143.237	125.884	202.315	76.1069	47.4901	550.064	308.87	183.961	157.593	96.9895	207.873	195.843	P43121;P43121;P43121;P43121;P43121;P43121	MCAM;MUC18	141.223	96.8159	157.145	224.554	216.808	166.902
551	Centromere protein F OS=Homo sapiens GN=CENPF PE=1 SV=2	291.42	177.547	205.153	126.663	12.7476	73.8976	129.397	493.004	5.38205	98.7327	10.6277	1.27735	402.81	356.771	148.957	126.945	311.169	85.6901	A0A087WTY4;P49454;P49454;P49454;A0A087WTY4;P49454;P49454;P49454	CENPF;CENPF	224.707	71.1029	209.261	36.8793	302.846	174.601
552	Centrosomal protein of 170 kDa OS=Homo sapiens GN=CEP170 PE=1 SV=1	64.9274	330.695	71.7425	251.542	162.698	99.903	94.037	226.153	330.145	63.1432	100.292	590.362	137.955	123.722	115.701	140.737	182.311	129.63	E5RFU8;E5RG47;E5RGW7;E5RIH6;E5RJT5;E7EMW0;E7EWM2;H0Y2V6;H0Y4T4;H0YB66;Q5SW79;Q96L14;H0Y2V6;Q5SW79;H0Y2V6;E7EMW0;E7EWM2;H0Y4T4;Q96L14;E5RG47;E5RGW7;E5RIH6;E5RJT5;H0YB66;E5RFU8;Q5SW79;H0Y2V6;Q5SW79;H0Y2V6;Q5SW79;H0Y2V6;H0Y2V6	CEP170;CE170	155.788	171.381	216.778	251.266	125.793	150.893
553	Ceramide synthase 2 OS=Homo sapiens GN=CERS2 PE=1 SV=1	365.077	1048.46	190.924	317.444	57.1173	44.3099	113.469	149.952	18392.8	77.4963	71.6978	17105.3	101.741	67.3057	202.876	237.101	140.942	213.628	H0YKH6;H0YLQ6;H0YNU7;Q5SZE1;Q5SZE2;Q5SZE3;Q5SZE4;Q96G23;Q96G23;Q96G23;Q5SZE2;Q5SZE3;H0YKH6;Q5SZE4;Q5SZE1;H0YNU7;H0YLQ6;Q96G23;Q5SZE2;Q5SZE3;H0YKH6;Q5SZE4;Q5SZE1;H0YNU7;Q96G23;Q96G23	CERS2;CERS2	534.82	139.624	6218.75	5751.5	123.974	197.223
554	Charged multivesicular body protein 4b OS=Homo sapiens GN=CHMP4B PE=1 SV=1	86.1964	154.531	81.0621	32.6284	194.639	159.427	142.781	154.756	86.8622	110.137	319.054	76.0068	154.168	77.6254	98.3161	104.016	144.724	68.6723	Q9H444;Q9H444;Q9H444;Q9H444;Q9H444;Q9H444	CHMP4B;CHM4B	107.263	128.898	128.133	168.399	110.036	105.804
555	Charged multivesicular body protein 6 OS=Homo sapiens GN=CHMP6 PE=1 SV=3	67.5721	93.2386	94.9935	89.4901	90.4442	221.146	115.926	58.362	67.7409	58.0875	202.371	24.8187	92.8452	87.4845	129.208	73.0472	248.699	82.302	I3L3E4;I3L4A1;I3L4G8;Q96FZ7;Q96FZ7;Q96FZ7;I3L3E4;I3L4G8;I3L4A1;Q96FZ7;I3L3E4;I3L4G8;I3L4A1;Q96FZ7;Q96FZ7	CHMP6;CHMP6	85.2681	133.693	80.6762	95.0923	103.179	134.683
556	Chloride channel CLIC-like protein 1 OS=Homo sapiens GN=CLCC1 PE=1 SV=1	84.7215	108.87	108.689	184.984	28.5171	31.8331	90.9282	128.53	294.425	85.4943	243.986	215.233	137.135	115.958	118.14	124.427	113.556	83.5319	Q96S66;Q96S66;Q96S66;Q96S66;Q96S66;Q96S66	CLCC1;CLCC1	100.76	81.7781	171.294	181.571	123.744	107.172
557	Chondroitin sulfate proteoglycan 4 OS=Homo sapiens GN=CSPG4 PE=1 SV=2	24487.5	538.035	271.095	0.0497471	3658.8	1.24234	138.924	88.589	42.5373	11.3228	437.02	74.4426	188.949	211.257	153.751	63.2045	138.041	70.9758	Q6UVK1;Q6UVK1;Q6UVK1;Q6UVK1;Q6UVK1;Q6UVK1	CSPG4;CSPG4	8432.2	1220.03	90.0169	174.262	184.653	90.7406
558	Chromatin assembly factor 1 subunit B OS=Homo sapiens GN=CHAF1B PE=1 SV=1	49.4006	120.723	123.773	592.658	61.132	43.6817	66.3561	101.692	108.035	52.239	210.482	66.8269	389.008	215.442	228.929	104.117	102.733	106.725	Q13112;Q13112;Q13112;Q13112;Q13112;Q13112	CHAF1B;CAF1B	97.9656	232.491	92.0276	109.849	277.793	104.525
559	Chromatin target of PRMT1 protein OS=Homo sapiens GN=CHTOP PE=1 SV=2	57.8304	75.0852	37.809	72.9763	104.812	9.44765	116.239	105.959	110.504	133.487	91.0102	72.0665	96.6874	71.4695	136.926	61.5658	60.6214	102.783	A0A087X1B7;Q5T7Y7;Q9Y3Y2;X6R700;Q9Y3Y2;Q9Y3Y2;X6R700;A0A087X1B7;Q5T7Y7;Q9Y3Y2;X6R700;A0A087X1B7;Q9Y3Y2;X6R700;Q9Y3Y2;X6R700;X6R700	CHTOP;CHTOP	56.9082	62.4119	110.901	98.8546	101.694	74.99
560	Chromobox protein homolog 3 OS=Homo sapiens GN=CBX3 PE=1 SV=4	92.5689	90.3753	133.45	72.7944	158.436	309.384	94.5664	95.5349	373.446	67.6049	14.7614	327.342	119.906	66.6742	95.6409	83.7755	25.2578	98.2072	B8ZZ43;C9JMM0;Q13185;S4R2Y4;Q13185;Q13185;C9JMM0;B8ZZ43;S4R2Y4;Q13185;C9JMM0;B8ZZ43;S4R2Y4;Q13185;Q13185	CBX3;CBX3	105.465	180.205	187.849	136.57	94.0736	69.0801
561	Chromodomain-helicase-DNA-binding protein 3 OS=Homo sapiens GN=CHD3 PE=1 SV=3	70.7009	61.2338	112.28	359.128	41.02	68.3683	123.183	111.985	92.0634	65.4062	50.0069	46.5451	88.6075	808.978	121.664	88.8227	501.622	265.553	H7C3H7;K7EPV1;Q12873;Q12873;Q12873;H7C3H7;K7EPV1;Q12873;Q12873;Q12873	CHD3;CHD3	81.4049	156.172	109.077	53.9861	339.75	285.332
562	Chromodomain-helicase-DNA-binding protein 4 OS=Homo sapiens GN=CHD4 PE=1 SV=2	65.6015	85.0392	85.4232	28.0272	67.7034	23.806	129.567	105.768	99.4539	77.5662	41.7139	76.6151	95.112	132.685	100.849	95.84	144.433	113.564	A0A0C4DGG9;F5GWX5;F5H6N4;Q14839;A0A0C4DGG9;F5GWX5;A0A0C4DGG9;Q14839;F5H6N4;F5GWX5;A0A0C4DGG9;Q14839;Q14839;A0A0C4DGG9;F5GWX5;Q14839;A0A0C4DGG9;A0A0C4DGG9;F5GWX5;F5GWX5	CHD4;CHD4	78.688	39.8455	111.596	65.2984	109.549	117.946
563	Chromosome 11 open reading frame 48, isoform CRA_c OS=Homo sapiens GN=C11orf98 PE=1 SV=1	109.916	187.644	4340.53	47.4539	87.971	314.727	117.422	24.3535	111.196	93.2774	75.7543	95.8666	129.065	74.0412	90.1375	90.5069	114.965	76.1175	A0A0B4J220;E9PLD3;E9PRG8;A0A0B4J220;A0A0B4J220;E9PLD3;E9PRG8;A0A0B4J220;A0A0B4J220;A0A0B4J220	C11orf98;A0A0B4J220	1546.03	150.051	84.3236	88.2994	97.748	93.8633
564	Chromosome alignment-maintaining phosphoprotein 1 OS=Homo sapiens GN=CHAMP1 PE=1 SV=2	97.7589	85.5654	74.2468	48.626	56.37	51.3452	58.9147	138.847	256.116	76.2495	203.905	248.682	99.9653	223.334	125.076	158.557	150.295	184.076	Q96JM3;S4R3K0;Q96JM3;Q96JM3;S4R3K0;Q96JM3;Q96JM3;Q96JM3	CHAMP1;CHAP1	85.857	52.1137	151.293	176.279	149.458	164.309
565	Chromosome-associated kinesin KIF4A OS=Homo sapiens GN=KIF4A PE=1 SV=3	136.481	135.585	338.159	19.4292	112.881	57.7063	162.001	142.07	71.42	63.7457	94.8356	86.4118	88.2887	111.25	112.451	105.68	99.6402	104.739	H0Y718;O95239;Q2VIQ3;Q5JRK0;Q6ZMV9;O95239;O95239;Q2VIQ3;Q5JRK0;H0Y718;Q6ZMV9;O95239;O95239;O95239	KIF4A;KIF4A	203.408	63.3388	125.164	81.6643	103.997	103.353
566	Cilia- and flagella-associated protein 20 OS=Homo sapiens GN=CFAP20 PE=1 SV=1	253.099	97.7115	122.095	34.4482	35.0771	194.208	166.717	133.802	152.499	86.4837	36.9181	235.43	72.6533	122.086	191.454	105.826	213.007	204.698	Q9Y6A4;Q9Y6A4;Q9Y6A4;Q9Y6A4;Q9Y6A4;Q9Y6A4	CFAP20;CFA20	157.635	87.911	151.006	119.611	128.731	174.511
567	Cip1-interacting zinc finger protein OS=Homo sapiens GN=CIZ1 PE=1 SV=2	180.6	114.687	43.9855	1233	45.3539	73.7697	131.03	74.1131	63.9404	77.6146	199.432	54.9084	130.912	120.272	213.835	125.884	166.417	165.37	F5H2X7;H0Y5D5;Q5SYW2;Q9BTG3;Q9ULV3;F5H2X7;H0Y5D5;F5H2X7;Q9ULV3;Q9BTG3;Q5SYW2;H0Y5D5;F5H2X7;Q9ULV3;Q9BTG3;Q5SYW2;Q9ULV3;F5H2X7;H0Y5D5;Q9ULV3;F5H2X7;F5H2X7;H0Y5D5;H0Y5D5	CIZ1;CIZ1	113.091	450.708	89.6946	110.652	155.006	152.557
568	Citrate synthase;Citrate synthase, mitochondrial	456.59	97.6912	186.93	178.906	10.3888	1665.4	36.0707	16.6732	133.543	244.223	0.37409	58.0674	167.18	142.573	165.737	239.197	167.632	270.251	A0A0C4DGI3;B4DJV2;F8VPA1;F8VPF9;F8VRP1;F8VTT8;F8VU34;F8VX07;F8VX68;F8VZK9;F8W1S4;F8W4S1;F8W642;H0YH82;H0YIC4;O75390;A0A0C4DGI3;B4DJV2;O75390;A0A0C4DGI3;H0YIC4;F8VTT8;F8W4S1;F8VU34;H0YH82;F8W642;F8VZK9;F8VX07;F8VRP1;F8VX68;F8VPF9;F8VPA1;F8W1S4;B4DJV2;O75390;A0A0C4DGI3;H0YIC4	CS	247.071	618.233	62.0955	100.888	158.497	225.693
569	C-Jun-amino-terminal kinase-interacting protein 4	65.1799	125.614	91.548	37.4516	237.726	172.991	146.348	98.2344	79.664	106.29	407.331	117.43	105.154	134.929	61.4038	84.6335	85.4884	77.3729	D6RHI8;O60271;D6RHI8;O60271;D6RHI8;O60271	SPAG9	94.1141	149.39	108.082	210.35	100.495	82.4982
570	Clathrin heavy chain 1 OS=Homo sapiens GN=CLTC PE=1 SV=5	137.65	106.599	83.2718	82.5706	303.69	50.3582	130.686	96.741	169.279	124.565	147.519	163.173	91.7195	103.44	95.6476	118.411	72.6331	121.681	A0A087WVQ6;A0A087WX41;F5H5N6;J3KRF5;J3KS13;J3KSQ2;J3QL20;K7EJJ5;P53675;Q00610;A0A087WVQ6;A0A087WVQ6;Q00610;J3KS13;J3KSQ2;A0A087WX41;P53675;J3QL20;K7EJJ5;J3KRF5;F5H5N6;A0A087WVQ6;Q00610;Q00610;A0A087WVQ6;Q00610;A0A087WVQ6;A0A087WVQ6	CLTC;CLH1	109.174	145.54	132.235	145.086	96.9358	104.242
571	Clathrin interactor 1 OS=Homo sapiens GN=CLINT1 PE=1 SV=1	85.0097	126.725	49.2228	329.962	85.5951	75.5603	97.8877	248.285	167.342	86.0055	38.8881	188.048	82.542	111.211	111.528	89.8195	117.715	110.451	Q14677;Q14677;Q14677;Q14677;Q14677;Q14677	CLINT1;EPN4	86.9858	163.706	171.172	104.314	101.76	105.995
572	Clathrin light chain A	254.101	175.942	70.6127	45.1407	98.5413	344.356	70.1833	31.3927	31.397	254.93	428.175	113.863	263.646	28.5171	48.2032	223.798	38.2439	110.604	C9J8P9;F8WF69;P09496;C9J8P9;F8WF69;P09496;C9J8P9;F8WF69;P09496;C9J8P9	CLTA	166.885	162.679	44.3243	265.656	113.455	124.215
573	Cleavage and polyadenylation specificity factor subunit 1 OS=Homo sapiens GN=CPSF1 PE=1 SV=2	138.693	92.8452	52.7082	82.4162	234.453	92.2615	105.278	44.714	384.638	63.8386	55.9496	205.139	131.267	152.584	56.3661	106.57	75.6546	67.4832	A0A087WTV4;A0A087X101;E9PIM1;Q10570;Q10570;Q10570;A0A087X101;E9PIM1;A0A087WTV4;Q10570;Q10570;Q10570	CPSF1;CPSF1	94.749	136.377	178.21	108.309	113.405	83.2359
574	Cleavage and polyadenylation specificity factor subunit 2 OS=Homo sapiens GN=CPSF2 PE=1 SV=2	50.3199	137.059	40.8073	129.693	142.761	37.436	147.121	168.506	160.592	100.333	15.5804	161.597	85.169	147.366	64.8869	61.553	82.7884	41.7023	H0YJF4;Q9P2I0;Q9P2I0;Q9P2I0;H0YJF4;Q9P2I0;Q9P2I0;Q9P2I0	CPSF2;CPSF2	76.0622	103.297	158.74	92.5035	99.1405	62.0146
575	Cleavage and polyadenylation specificity factor subunit 3 OS=Homo sapiens GN=CPSF3 PE=1 SV=1	62.6723	106.799	143.883	104.507	114.29	75.6336	122.544	93.4068	74.1182	67.6565	177.978	67.031	92.1081	91.0859	97.7928	99.1098	96.6204	118.69	G5E9W3;Q9UKF6;G5E9W3;G5E9W3;Q9UKF6;G5E9W3;Q9UKF6;Q9UKF6;G5E9W3;Q9UKF6;G5E9W3;G5E9W3	CPSF3;CPSF3	104.452	98.1436	96.6897	104.222	93.6623	104.807
576	Cleavage and polyadenylation specificity factor subunit 5 OS=Homo sapiens GN=NUDT21 PE=1 SV=1	249.718	150.838	236.625	193.885	31.6659	89.664	105.533	56.4208	57.149	129.047	164.137	54.284	180.538	39.4419	81.1296	125.102	60.6761	95.5084	H3BND3;H3BV41;O43809;O43809;O43809;H3BND3;H3BV41;O43809;O43809;O43809	NUDT21;CPSF5	212.394	105.072	73.0344	115.823	100.37	93.762
577	Cleavage and polyadenylation specificity factor subunit 6 OS=Homo sapiens GN=CPSF6 PE=1 SV=2	7.19531	76.0226	62.4945	107.699	99.1648	90.3127	55.1411	60.6719	90.9597	94.4813	1521.37	57.5545	55.7831	97.5355	80.7481	255.708	56.2958	61.3145	F8W084;F8WJN3;Q16630;F8WJN3;F8WJN3;Q16630;F8W084;F8WJN3;Q16630;Q16630;F8WJN3;Q16630;F8WJN3;F8WJN3	CPSF6;CPSF6	48.5708	99.0587	68.9242	557.802	78.0222	124.44
578	Cleavage and polyadenylation specificity factor subunit 7 OS=Homo sapiens GN=CPSF7 PE=1 SV=1	139.532	99.2955	148.586	135.107	62.0413	80.6698	81.592	71.1581	74.8565	112.093	167.319	79.0973	104.232	88.3866	131.914	105.812	137.516	113.721	C9J286;C9J323;C9JM38;F5GXA3;F5H047;F5H1W4;F5H2K8;F5H5B7;F5H669;F5H6A8;F5H6M0;F5H6P5;J3QT54;Q8N684;Q8N684;Q8N684;F5H669;J3QT54;F5H6M0;F5H047;C9J286;C9J323;C9JM38;F5H5B7;F5H1W4;F5H2K8;F5H6P5;F5H6A8;F5GXA3;Q8N684;F5H669;J3QT54;F5H6M0;F5H047;Q8N684;Q8N684	CPSF7;CPSF7	129.138	92.6059	75.8689	119.503	108.178	119.016
579	Cleavage stimulation factor subunit 2	91.904	97.847	102.229	80.5245	78.0191	108.561	76.8544	135.135	83.5551	76.1967	153.741	124.375	138.674	116.748	146.175	106.533	143.197	114.599	A0A0A0MT56;E7EWR4;E9PID8;P33240;A0A0A0MT56;P33240;E7EWR4;E9PID8;A0A0A0MT56;P33240;E7EWR4;E9PID8	CSTF2	97.3266	89.0347	98.5148	118.104	133.866	121.443
580	Cleavage stimulation factor subunit 3 OS=Homo sapiens GN=CSTF3 PE=1 SV=1	71.4349	93.9653	55.6094	24.6148	182.058	28.9493	265.02	102.278	126.269	95.2968	248.992	27.0125	76.0542	152.795	108.17	97.9013	32.5448	120.464	E9PJ06;E9PLP8;H0YE74;Q12996;Q12996;Q12996;H0YE74;E9PJ06;E9PLP8;Q12996;Q12996;Q12996	CSTF3;CSTF3	73.6698	78.5408	164.522	123.767	112.34	83.6367
581	Cleft lip and palate transmembrane protein 1 OS=Homo sapiens GN=CLPTM1 PE=1 SV=1	79.1576	71.03	66.4435	16.4539	238.717	70.6372	76.5408	84.8802	597.443	97.3397	7.3766	668.163	90.4191	54.5292	178.139	72.7743	99.4126	214.667	K7EJ16;K7EQQ1;O96005;O96005;O96005;K7EQQ1;K7EJ16;O96005;O96005;O96005	CLPTM1;CLPT1	72.2104	108.603	252.955	257.626	107.696	128.951
582	Cleft lip and palate transmembrane protein 1-like protein OS=Homo sapiens GN=CLPTM1L PE=1 SV=1	46.1147	67.5066	164.057	97.8945	34.8251	49.404	88.3009	89.3599	64.5953	84.7039	190.277	63.8076	82.2108	125.405	84.4928	152.764	164.137	111.157	G5E9Z2;Q96KA5;Q96KA5;Q96KA5;G5E9Z2;Q96KA5;G5E9Z2;Q96KA5;Q96KA5	CLPTM1L;CLP1L	92.5595	60.7079	80.752	112.929	97.3697	142.686
583	CLIP-associating protein 1 OS=Homo sapiens GN=CLASP1 PE=1 SV=1	72.6986	65.7289	85.9637	865.72	153.135	32.9557	111.365	112.818	78.4747	87.6606	27.2911	129.128	131.604	70.4026	86.5557	158.843	105.453	69.1164	Q7Z460;Q7Z460;Q7Z460;Q7Z460;Q7Z460;Q7Z460	CLASP1;CLAP1	74.7971	350.603	100.886	81.3598	96.1873	111.137
584	CLIP-associating protein 2	64.0424	53.1632	41.3168	570.727	76.1333	45.4169	43.0624	81.6939	32.942	50.0763	234.827	73.1029	106.054	166.082	118.731	115.421	126.094	161.272	A0A0U1RQI6;B3KR06;E3W994;E7ENG2;E7ERI8;E7EW49;H7C4I5;H7C4M5;H7C4X8;J3KR49;O75122;A0A0U1RQI6;E3W994;J3KR49;O75122;A0A0U1RQI6;E7ERI8;E7EW49;B3KR06;E7ENG2;H7C4M5;H7C4X8;H7C4I5;E3W994;J3KR49;O75122;A0A0U1RQI6;E7ERI8;E7EW49	CLASP2	52.8408	230.759	52.5661	119.335	130.289	134.262
585	Clustered mitochondria protein homolog (Fragment) OS=Homo sapiens GN=CLUH PE=1 SV=2	50.6242	1042.95	112.187	360.775	64.0513	21.2981	177.473	252.643	86.8501	120.857	84.113	128.967	114.862	81.9434	206.122	90.9093	171.012	35.5445	I3L2B0;I3L318;I3L350;I3L3A3;I3L2B0;I3L2B0;I3L318;I3L3A3;I3L350;I3L2B0;I3L2B0;I3L2B0	CLUH;I3L2B0	401.921	148.708	172.322	111.312	134.309	99.1554
586	Clusterin OS=Homo sapiens GN=CLU PE=1 SV=1	72.2716	62.4901	57.0342	22.1642	744.618	91.0859	215.024	84.3816	79.6971	89.7013	316.367	95.9331	84.8743	126.839	158.03	112.607	293.65	158.326	E5RG36;E5RGB0;E5RH61;E5RJZ5;E7ERK6;E7ETB4;H0YAS8;H0YC35;H0YLK8;P10909;P10909;P10909;E5RG36;E5RGB0;E5RH61;E5RJZ5;E7ERK6;E7ETB4;H0YLK8;H0YAS8;H0YC35;P10909;E5RG36;E5RGB0;E5RH61;E5RJZ5;E7ERK6;E7ETB4;H0YLK8;P10909;P10909	CLU;CLUS	63.932	285.956	126.368	167.334	123.248	188.195
587	Coatomer subunit alpha OS=Homo sapiens GN=COPA PE=1 SV=2	92.7809	91.4212	90.903	9.49295	211.316	64.8959	124.048	125.44	235.675	116.829	135.783	270.983	98.1051	84.8684	112.233	131.103	106.97	100.675	P53621;P53621;P53621;P53621;P53621;P53621	COPA;COPA	91.7017	95.2349	161.721	174.531	98.4023	112.916
588	Coatomer subunit beta OS=Homo sapiens GN=COPB1 PE=1 SV=3	175.528	70.1007	102.584	27.9671	302.66	94.4158	188.309	105.234	526.342	86.9766	91.567	248.923	73.377	118.148	81.3492	81.4508	90.7456	79.4269	E9PKQ1;E9PP63;E9PP73;P53618;P53618;P53618;E9PP73;E9PP63;E9PKQ1;P53618;P53618;P53618	COPB1;COPB	116.071	141.681	273.295	142.489	90.9582	83.8744
589	Coatomer subunit beta' OS=Homo sapiens GN=COPB2 PE=1 SV=2	151.729	278.871	166.278	49.789	244.359	148.514	149.009	88.6996	436.112	103.742	27.5514	513.62	130.026	56.9829	119.177	111.149	144.123	127.81	D6R997;D6RBG7;D6RBT6;D6RBZ7;D6RCL6;H0Y938;H0YAC7;P35606;P35606;P35606;H0YAC7;D6R997;D6RBZ7;D6RCL6;D6RBG7;D6RBT6;H0Y938;P35606;P35606;P35606	COPB2;COPB2	198.96	147.554	224.607	214.971	102.062	127.694
590	Coatomer subunit delta OS=Homo sapiens GN=ARCN1 PE=1 SV=1	130.405	110.213	73.4992	57.1332	361.426	80.2292	100.298	114.053	57.0856	91.1428	217.543	105.504	76.8278	101.178	73.9079	90.8526	158.689	75.3929	B0YIW6;E9PK34;P48444;Q6P1Q5;B0YIW6;B0YIW6;P48444;Q6P1Q5;E9PK34;B0YIW6;P48444;P48444;B0YIW6;P48444;B0YIW6;B0YIW6	ARCN1;COPD	104.706	166.263	90.4789	138.063	83.9713	108.311
591	Coatomer subunit epsilon	96.8887	92.3894	170.244	88.6627	195.857	90.4818	137.602	392.257	148.627	97.0702	396.247	130.858	94.7567	62.4209	84.7802	92.3638	222.314	74.6286	A0A087X0I4;M0QXB4;M0R061;O14579;A0A087X0I4;M0QXB4;O14579;A0A087X0I4;M0R061;M0QXB4;O14579;A0A087X0I4;M0R061	COPE	119.841	125	226.162	208.058	80.6526	129.769
592	Coatomer subunit gamma-1 OS=Homo sapiens GN=COPG1 PE=1 SV=1	96.4197	86.0472	109.27	71.0989	204.231	76.7533	75.7596	123.636	206.737	92.6524	184.203	271.415	71.6282	89.9129	88.6873	84.1246	87.77	56.7306	D6RG17;H0Y8X7;Q9Y678;Q9Y678;Q9Y678;H0Y8X7;D6RG17;Q9Y678;Q9Y678;Q9Y678	COPG1;COPG1	97.2457	117.361	135.378	182.757	83.4095	76.2084
593	Coatomer subunit gamma-2 OS=Homo sapiens GN=COPG2 PE=1 SV=1	135.088	95.8599	84.8684	68.7819	127.925	61.3868	106.326	226.592	249.338	150.692	94.2523	80.0348	52.8656	66.3653	78.8783	98.1731	100.821	98.5549	Q9UBF2;Q9UBF2;Q9UBF2;Q9UBF2;Q9UBF2;Q9UBF2	COPG2;COPG2	105.272	86.0313	194.085	108.326	66.0364	99.1831
594	Cofilin-1 OS=Homo sapiens GN=CFL1 PE=1 SV=3	137.993	152.637	167.981	108.832	23.617	225.558	105.577	126.007	56.3544	233.432	237.298	123.405	147.019	135.182	40.4665	91.0228	99.7923	96.4398	E9PK25;E9PLJ3;E9PP50;E9PQB7;E9PS23;G3V1A4;P23528;E9PK25;P23528;E9PP50;G3V1A4;E9PK25;E9PS23;E9PQB7;E9PLJ3;P23528;E9PP50;G3V1A4;E9PK25;E9PS23;E9PQB7;P23528;E9PK25;G3V1A4;P23528;E9PK25;E9PK25;G3V1A4;G3V1A4	CFL1;COF1	152.87	119.336	95.9795	198.045	107.556	95.7516
595	Coiled-coil and C2 domain-containing protein 1A OS=Homo sapiens GN=CC2D1A PE=1 SV=1	58.528	42.5314	76.3077	348.075	132.869	36.0033	156.071	139.271	101.129	85.0156	64.2158	73.1231	93.9523	103.383	104.03	117.381	128.931	24.6387	K7EJY5;K7EMP1;Q6P1N0;Q6P1N0;Q6P1N0;K7EJY5;K7EMP1;Q6P1N0;Q6P1N0;Q6P1N0	CC2D1A;C2D1A	59.1224	172.316	132.157	74.1182	100.455	90.317
596	Coiled-coil domain-containing protein 22 OS=Homo sapiens GN=CCDC22 PE=1 SV=1	100.375	116.683	93.9588	300.716	184.766	26.3815	91.0417	84.9332	213.332	121.453	358.954	142.682	191.229	137.04	87.2786	43.1939	102.243	57.7223	O60826;O60826;O60826;O60826;O60826;O60826	CCDC22;CCD22	103.672	170.621	129.769	207.696	138.516	67.7197
597	Coiled-coil domain-containing protein 43 OS=Homo sapiens GN=CCDC43 PE=1 SV=2	93.2968	190.277	81.169	213.939	370.07	1566.31	211.565	223.969	0.586644	91.7513	107.029	0.110833	97.1981	81.881	44.6552	60.7645	142.129	40.2818	Q86WV7;Q96MW1;Q86WV7;Q86WV7;Q96MW1;Q86WV7;Q96MW1;Q96MW1;Q86WV7;Q96MW1;Q86WV7;Q86WV7	CCDC43;CCD43	121.581	716.774	145.374	66.297	74.5781	81.0584
598	Coiled-coil domain-containing protein 6 OS=Homo sapiens GN=CCDC6 PE=1 SV=2	124.324	163.32	86.1606	69.0207	165.577	137.984	120.506	97.6302	46.9111	76.3447	208.58	76.4612	88.356	59.448	66.4619	73.2144	87.8004	62.6506	Q16204;Q16204;Q16204;Q16204;Q16204;Q16204	CCDC6;CCDC6	124.601	124.194	88.349	120.462	71.422	74.5552
599	Cold shock domain-containing protein E1 OS=Homo sapiens GN=CSDE1 PE=1 SV=2	70.0424	126.12	98.8765	53.7971	145.619	51.4877	127.2	115.877	389.332	116.078	66.1127	431.931	124.695	71.658	79.5426	117.511	90.5383	64.7163	E9PJK7;E9PLD4;E9PLT0;E9PNG3;O75534;O75534;O75534;E9PLT0;E9PNG3;E9PJK7;E9PLD4;O75534;E9PLT0;O75534;O75534	CSDE1;CSDE1	98.3464	83.6346	210.803	204.707	91.9651	90.922
600	Complement component 1 Q subcomponent-binding protein, mitochondrial OS=Homo sapiens GN=C1QBP PE=1 SV=1	141.02	51.5985	79.4159	22.7195	2259.45	202.89	130.062	78.0624	47.8238	87.2181	63.9626	39.7052	107.096	199.294	54.8856	107.14	52.0836	58.7516	Q07021;Q07021;Q07021;Q07021;Q07021;Q07021	C1QBP;C1QBP	90.6781	828.353	85.3161	63.6286	120.425	72.6585
601	Condensin complex subunit 1 OS=Homo sapiens GN=NCAPD2 PE=1 SV=3	38.0561	81.4846	220.671	164.49	114.942	24.7723	278.061	131.121	392.638	102.236	53.0013	432.29	71.6382	59.5181	100.049	86.5377	152.161	18.2935	E7EN77;F5GZK7;F5H431;Q15021;Q15021;Q15021;E7EN77;F5H431;F5GZK7;Q15021;E7EN77;Q15021;Q15021	NCAPD2;CND1	113.404	101.401	267.273	195.842	77.0683	85.6641
602	Conserved oligomeric Golgi complex subunit 3 OS=Homo sapiens GN=COG3 PE=1 SV=3	60.6382	92.1273	165.141	50.6699	88.1419	93.7961	133.413	101.685	261.552	54.4084	172.453	174.267	215.144	88.9459	248.045	59.2095	396.549	92.9676	A0A087WYY9;Q96JB2;Q96JB2;Q96JB2;A0A087WYY9;Q96JB2;Q96JB2;Q96JB2	COG3;COG3	105.969	77.536	165.55	133.709	184.045	182.909
603	Conserved oligomeric Golgi complex subunit 4 OS=Homo sapiens GN=COG4 PE=1 SV=3	150.274	93.7246	174.751	56.3974	68.5772	31.906	119.441	39.5898	18.0091	141.627	96.0595	160.181	198.922	128.218	149.848	103.677	132.556	59.7206	A0A0A0MS45;E9PRT5;H3BMV9;H3BSD2;J3KNI1;J3KRB5;J3QLW1;Q9H9E3;A0A0A0MS45;A0A0A0MS45;J3KNI1;Q9H9E3;H3BSD2;H3BMV9;E9PRT5;J3QLW1;J3KRB5;A0A0A0MS45;J3KNI1;Q9H9E3;H3BSD2;H3BMV9;Q9H9E3;A0A0A0MS45;J3KNI1;Q9H9E3;A0A0A0MS45;A0A0A0MS45;J3KNI1;J3KNI1	COG4;COG4	139.583	52.2935	59.0134	132.623	158.996	98.6512
604	Conserved oligomeric Golgi complex subunit 5 OS=Homo sapiens GN=COG5 PE=1 SV=3	83.4799	131.513	21.693	70.4367	264.414	31.9636	100.772	122.842	5.14994	92.057	431.901	3.88377	117.34	47.5428	131.203	32.4952	48.1097	50.8846	Q9UP83;Q9UP83;Q9UP83;Q9UP83;Q9UP83;Q9UP83	COG5;COG5	78.8951	122.272	76.2547	175.947	98.6954	43.8298
605	Constitutive coactivator of PPAR-gamma-like protein 1 OS=Homo sapiens GN=FAM120A PE=1 SV=2	92.3766	134.099	50.8282	397.678	44.4853	76.493	68.7676	97.6167	361.1	62.5421	55.5824	410.277	60.5668	80.0237	88.5768	255.673	43.2808	92.319	A0A0C4DG79;A0A0C4DH52;Q5T035;Q9NZB2;Q9NZB2;Q9NZB2;A0A0C4DG79;A0A0C4DH52;Q5T035;Q9NZB2;A0A0C4DG79;Q9NZB2;Q9NZB2	FAM120A;F120A	92.4346	172.885	175.828	176.134	76.3891	130.424
606	COP9 signalosome complex subunit 1 OS=Homo sapiens GN=GPS1 PE=1 SV=4	81.8866	88.2764	76.4029	144.063	92.6781	123.919	129.819	59.6337	88.4786	1176.15	98.7396	6.56255	207.844	63.446	56.6835	8.9071	58.447	56.8606	A0A096LP07;A0A096LPJ3;A8K070;C9JFE4;J3KSA5;J3KTB0;J3QLT0;J3QQX0;J3QS88;Q13098;C9JFE4;C9JFE4;Q13098;A0A096LP07;A0A096LPJ3;A8K070;J3QQX0;J3QS88;J3KTB0;J3QLT0;J3KSA5;C9JFE4;Q13098;A0A096LP07;A0A096LPJ3;A8K070;J3QQX0;Q13098;C9JFE4;Q13098;C9JFE4;C9JFE4	GPS1;CSN1	82.1887	120.22	92.6437	427.151	109.324	41.4049
607	COP9 signalosome complex subunit 3 OS=Homo sapiens GN=COPS3 PE=1 SV=3	76.0964	132.097	169.902	185.035	125.223	105.731	159.626	101.875	167.853	93.6921	199.336	151.835	121.117	81.4846	95.244	148.319	88.2397	77.6523	C9JLV5;H7C3P9;J3KTQ1;J3QKR0;J3QL22;J3QS85;K7ELN6;Q9UNS2;H7C3P9;Q9UNS2;H7C3P9;J3QL22;J3QS85;K7ELN6;J3KTQ1;J3QKR0;C9JLV5;Q9UNS2;H7C3P9;Q9UNS2;H7C3P9;Q9UNS2;H7C3P9;H7C3P9	COPS3;CSN3	126.032	138.663	143.118	148.287	99.2818	104.737
608	COP9 signalosome complex subunit 7a OS=Homo sapiens GN=COPS7A PE=1 SV=1	94.6517	310.997	63.0558	30.6934	128.53	46.3294	123.029	394.685	63.0252	80.6306	149.786	63.8784	154.842	136.519	104.761	89.2114	114.29	54.8856	F5GXT7;F5GYF7;F5H3M6;F5H4U8;F5H4Z0;F5H7C6;G3XAP1;Q9UBW8;Q9UBW8;Q9UBW8;F5H7C6;F5GYF7;F5H4Z0;F5H3M6;G3XAP1;F5GXT7;F5H4U8;Q9UBW8;F5H7C6;F5GYF7;Q9UBW8;Q9UBW8	COPS7A;CSN7A	156.235	68.5174	193.58	98.0982	132.041	86.129
609	COP9 signalosome complex subunit 8 OS=Homo sapiens GN=COPS8 PE=1 SV=1	140.991	134.873	60.9923	87.2786	142.425	618.64	116.837	69.5778	56.5461	67.2404	84.6393	145.781	148.772	165.783	92.1911	117.78	66.7759	41.9313	E9PGT6;F8WEF2;H7C3S9;Q99627;E9PGT6;E9PGT6;Q99627;H7C3S9;F8WEF2;E9PGT6;Q99627;H7C3S9;Q99627;E9PGT6;Q99627;E9PGT6;E9PGT6	COPS8;CSN8	112.285	282.781	80.9871	99.2201	135.582	75.4959
610	Copine-1 OS=Homo sapiens GN=CPNE1 PE=1 SV=1	177.695	168.016	34.3623	226.326	65.5651	42.5933	13.5091	164.251	90.903	46.9176	14.3617	95	300.466	94.1152	92.2295	174.533	95.5151	92.2167	A6PVH9;B0QZ18;E7ENH5;F2Z2V0;H0Y524;Q5JX44;Q5JX54;Q5JX55;Q5JX56;Q5JX58;Q5JX59;Q5JX60;Q99829;B0QZ18;F2Z2V0;B0QZ18;Q99829;Q5JX55;Q5JX56;Q5JX58;Q5JX59;Q5JX60;Q5JX44;E7ENH5;A6PVH9;H0Y524;Q5JX54;F2Z2V0;B0QZ18;Q99829;Q5JX55;Q5JX56;Q5JX58;Q5JX59;Q5JX60;Q5JX44;E7ENH5;A6PVH9;Q99829;B0QZ18;F2Z2V0;Q99829;B0QZ18;B0QZ18;F2Z2V0;F2Z2V0	CPNE1;CPNE1	126.691	111.495	89.5543	52.0931	162.27	120.755
611	Core histone macro-H2A,1 OS=Homo sapiens GN=H2AFY PE=1 SV=4	112.537	93.8481	17.8711	38.6007	142.81	109.391	117.21	126.839	95.8134	104.986	28.7294	113.477	109.802	120.656	79.7524	93.7636	98.7396	55.9535	B4DJC3;D6RCF2;O75367;O75367;O75367;D6RCF2;B4DJC3;O75367;D6RCF2;B4DJC3;O75367;O75367	H2AFY;H2AY	74.7521	96.9342	113.288	82.3975	103.403	82.8189
612	Coronin OS=Homo sapiens GN=CORO7-PAM16 PE=3 SV=1	113.446	130.776	49.5721	35.1428	195.653	103.526	93.1676	34.9097	91.3895	149.9	112.303	105.592	179.514	216.04	81.7335	92.2039	82.8285	70.3294	A0A0A6YYL4;E7EP81;I3L0X9;I3L167;I3L1U7;I3L351;I3L3T0;I3L426;I3L442;P57737;Q9Y3D7;A0A0A6YYL4;A0A0A6YYL4;P57737;I3L1U7;I3L0X9;I3L3T0;I3L442;I3L167;Q9Y3D7;I3L351;I3L426;E7EP81;A0A0A6YYL4;P57737;A0A0A6YYL4;A0A0A6YYL4	CORO7-PAM16;CORO7;A0A0A6YYL4	97.9313	111.441	73.1556	122.598	159.096	81.7873
613	Coronin-1B OS=Homo sapiens GN=CORO1B PE=1 SV=1	104.131	122.519	171.594	273.17	147.908	212.741	75.5812	101.375	35.8613	203.722	2.52495	59.7827	97.5626	108.005	76.4665	80.6977	75.372	67.5862	A0A087WW53;F5H390;Q9BR76;Q9BR76;Q9BR76;A0A087WW53;F5H390;Q9BR76;Q9BR76;Q9BR76	CORO1B;COR1B	132.748	211.273	70.9391	88.6765	94.0114	74.552
614	CREB-binding protein OS=Homo sapiens GN=CREBBP PE=1 SV=3	52.4967	162.293	309.62	496.296	19.7401	115.373	97.2655	158.008	163.512	88.3866	160.826	122.179	107.549	170.728	131.987	64.5505	115.469	54.62	I3L3I5;I3L466;Q92793;Q92793;Q92793;I3L466;I3L3I5;Q92793;Q92793;Q92793	CREBBP;CBP	174.803	210.469	139.595	123.797	136.755	78.213
615	Crooked neck-like protein 1 OS=Homo sapiens GN=CRNKL1 PE=1 SV=4	62.7636	147.458	68.25	71.2124	20.9875	24.3602	171.689	95.0725	43.8364	78.6872	101.213	29.1547	283.098	62.7897	125.806	74.8825	97.7996	129.738	Q5JY65;Q9BZJ0;Q5JY65;Q5JY65;Q9BZJ0;Q5JY65;Q9BZJ0;Q9BZJ0;Q5JY65;Q9BZJ0;Q5JY65;Q5JY65	CRNKL1;CRNL1	92.8237	38.8534	103.533	69.6851	157.231	100.807
616	cTAGE family member 5 OS=Homo sapiens GN=CTAGE5 PE=1 SV=4	60.7561	54.5367	126.435	43.6333	85.2399	120.155	117.577	85.4647	75.5812	159.262	185.948	105.9	85.3522	150.723	224.949	134.062	380.738	351.786	A4D2H0;A4FU28;G3V599;O15320;Q86UF2;Q8IX95;Q96RT6;G3V599;G3V599;O15320;Q96RT6;Q86UF2;A4D2H0;Q8IX95;A4FU28;G3V599;O15320;O15320;G3V599;O15320;G3V599;G3V599	CTAGE5;CTGE5	80.576	83.0095	92.8741	150.37	153.675	288.862
617	CTP synthase 1 OS=Homo sapiens GN=CTPS1 PE=1 SV=2	148.113	52.0944	119.185	53.2074	792.659	156.971	233.513	156.027	69.5634	79.3114	100.111	82.4562	83.3758	85.2694	24.4668	78.4584	20.8411	28.3084	P17812;Q9NRF8;P17812;P17812;Q9NRF8;P17812;P17812;P17812	CTPS1;PYRG1	106.464	334.279	153.034	87.2929	64.3707	42.5359
618	Cullin-3 OS=Homo sapiens GN=CUL3 PE=1 SV=2	154.061	92.2359	110.374	52.0655	132.611	93.1224	166.856	285.126	46.5677	183.541	272.962	54.6881	169.784	69.2987	73.7288	74.5717	115.982	69.0685	A0A087WTG3;H7C399;Q13618;Q13618;Q13618;A0A087WTG3;H7C399;Q13618;A0A087WTG3;Q13618;Q13618	CUL3;CUL3	118.89	92.5996	166.183	170.397	104.27	86.5407
619	Cullin-4B OS=Homo sapiens GN=CUL4B PE=1 SV=4	143.286	198.798	67.124	31.2906	122.306	52.8289	98.1595	68.8152	117.365	143.376	61.289	121.251	172.56	44.68	95.1055	75.8436	90.8148	55.8024	A6NE76;K4DI93;Q13620;K4DI93;K4DI93;Q13620;A6NE76;K4DI93;Q13620;Q13620;K4DI93;Q13620;K4DI93;K4DI93	CUL4B;CUL4B	136.403	68.8086	94.7799	108.639	104.115	74.1536
620	Cullin-associated NEDD8-dissociated protein 1 OS=Homo sapiens GN=CAND1 PE=1 SV=2	108.298	140.503	93.6467	6.13199	862.485	79.3114	136.339	109.247	79.5867	94.9013	91.4465	81.0621	67.7034	81.079	145.811	78.7199	82.6565	154.639	A0A0C4DGH5;H0YH27;Q86VP6;Q86VP6;Q86VP6;A0A0C4DGH5;H0YH27;Q86VP6;A0A0C4DGH5;Q86VP6;Q86VP6	CAND1;CAND1	114.149	315.976	108.391	89.1367	98.1978	105.338
621	Cyclin-K OS=Homo sapiens GN=CCNK PE=1 SV=2	127.447	142.82	13.0815	72.8197	66.4297	30.9712	53.6519	119.657	55.0609	87.5149	5.98253	17.9481	131.997	50.4771	135.66	54.7716	57.7463	126.243	G3V235;G3V2Q3;G3V5E1;O75909;O75909;O75909;G3V5E1;G3V235;G3V2Q3;O75909;G3V5E1;O75909;O75909	CCNK;CCNK	94.4496	56.7402	76.1231	37.1485	106.045	79.5869
622	Cysteine desulfurase, mitochondrial OS=Homo sapiens GN=NFS1 PE=1 SV=3	107.088	75.7491	79.2839	13.7176	351.08	84.9803	62.3863	95.244	142.484	187.631	30.4624	185.562	178.584	73.7799	135.097	77.4158	175.248	130.044	F2Z2E7;H0YGN5;H7C0I5;Q9Y697;Q9Y697;Q9Y697;F2Z2E7;H7C0I5;H0YGN5;Q9Y697;F2Z2E7;Q9Y697;Q9Y697	NFS1;NFS1	87.3737	149.926	100.038	134.552	129.154	127.569
623	Cysteine--tRNA ligase, cytoplasmic	82.8802	120.882	44.7544	59.066	102.264	75.5812	112.959	126.418	93.1676	128.788	103.311	91.7258	156.374	85.5714	96.6003	94.1805	83.3873	125.31	B4DKY1;P49589;B4DKY1;B4DKY1;P49589;B4DKY1;P49589	CARS	82.8389	78.9705	110.848	107.942	112.849	100.959
624	Cytochrome b5 type B	139.32	57.3792	46.0796	47.9732	96.9693	127.112	89.3228	109.566	21.8514	112.257	392.366	58.4794	79.9738	40.0813	106.467	62.681	177.006	163.524	D6RFH4;H3BUX2;J3KNF8;O43169;D6RFH4;J3KNF8;D6RFH4;H3BUX2;O43169;J3KNF8;D6RFH4;H3BUX2;O43169	CYB5B	80.9262	90.6848	73.5801	187.701	75.5072	134.404
625	Cytochrome b-c1 complex subunit 1, mitochondrial OS=Homo sapiens GN=UQCRC1 PE=1 SV=3	54.859	126.208	114.902	389.98	52.9095	110.588	158.085	121.478	85.051	96.8887	45.5587	199.308	63.8917	53.4366	76.2812	101.53	107.118	129.477	P31930;P31930;P31930;P31930;P31930;P31930	UQCRC1;QCR1	98.6561	184.493	121.538	113.918	64.5365	112.708
626	Cytochrome b-c1 complex subunit Rieske, mitochondrial OS=Homo sapiens GN=UQCRFS1 PE=1 SV=2	14.0906	68.1271	33.6808	218.828	73.6318	55.0227	65.2116	36.8465	196.02	117.414	293.976	353.204	127.837	53.3589	64.4119	82.5191	61.9381	86.9104	P0C7P4;P47985;P47985;P47985;P0C7P4;P47985;P0C7P4;P47985;P47985	UQCRFS1;UQCRFS1P1;UCRI	38.6328	115.828	99.3593	254.865	81.8691	77.1225
627	Cytochrome c oxidase assembly factor 3 homolog, mitochondrial OS=Homo sapiens GN=COA3 PE=1 SV=1	85.9459	126.418	65.3836	67.7691	137.126	112.904	104.406	92.5689	203.341	110.634	136.216	289.367	74.4168	172.154	159.793	164.524	164.456	189.277	K7EPV0;Q9Y2R0;Q9Y2R0;Q9Y2R0;K7EPV0;Q9Y2R0;K7EPV0;Q9Y2R0;Q9Y2R0	COA3;COA3	92.5824	105.933	133.438	178.739	135.454	172.752
628	Cytochrome c oxidase protein 20 homolog OS=Homo sapiens GN=COX20 PE=1 SV=2	59.0824	107.148	254.189	189.934	82.4048	195.491	73.9591	67.1007	153.007	33.2863	306.46	103.857	76.5514	47.7641	138.482	103.419	188.91	169.302	Q5RI15;Q5RI15;Q5RI15;Q5RI15;Q5RI15;Q5RI15	COX20;COX20	140.14	155.943	98.0224	147.868	87.5992	153.877
629	Cytochrome c oxidase subunit 2 OS=Homo sapiens GN=MT-CO2 PE=1 SV=1	71.5092	67.4084	55.1985	20.024	131.358	191.999	94.2066	52.2173	139.107	97.0298	46.6193	272.754	158.601	19.0399	146.023	152.615	46.9534	319.386	P00403;P00403;P00403;P00403;P00403;P00403	MT-CO2;COX2	64.7053	114.46	95.1771	138.801	107.888	172.985
630	Cytochrome c oxidase subunit 4 isoform 1, mitochondrial OS=Homo sapiens GN=COX4I1 PE=1 SV=1	47.0674	192.987	69.2507	19.436	85.2576	180.813	149.557	192.026	417.391	54.9161	105.981	460.755	109.134	89.8817	110.191	111.142	47.6947	164.992	H3BN72;H3BNI5;H3BNV9;H3BPG0;P13073;Q86WV2;P13073;P13073;Q86WV2;H3BN72;H3BNV9;H3BNI5;H3BPG0;P13073;Q86WV2;H3BN72;H3BNV9;P13073;P13073	COX4I1;COX41	103.102	95.1689	252.991	207.217	103.069	107.943
631	Cytochrome c oxidase subunit 5B, mitochondrial OS=Homo sapiens GN=COX5B PE=1 SV=2	82.5649	30.1724	60.3489	45.9616	21.2068	111.667	150.014	80.6362	95.8599	45.2503	178.807	402.754	57.1332	26.0707	173.051	115.261	69.366	175.771	P10606;P10606;P10606;P10606;P10606;P10606	COX5B;COX5B	57.6954	59.6117	108.837	208.937	85.4184	120.133
632	Cytoplasmic dynein 1 heavy chain 1 OS=Homo sapiens GN=DYNC1H1 PE=1 SV=5	100.507	121.698	113.91	76.6204	174.569	43.3289	153.273	104.131	174.303	118.871	108.538	187.306	79.207	108.38	89.4033	104.435	106.518	91.5861	H0YJ21;Q14204;Q14204;Q14204;H0YJ21;Q14204;Q14204;Q14204	DYNC1H1;DYHC1	112.038	98.1728	143.902	138.239	92.3301	100.846
633	Cytoplasmic dynein 1 intermediate chain 2 OS=Homo sapiens GN=DYNC1I2 PE=1 SV=3	53.4774	136.86	105.256	168.343	114.544	216.07	134.183	93.7311	188.805	141.539	123.79	200.514	156.689	70.0667	113.571	159.394	76.4877	88.9767	E7EU01;Q13409;Q13409;Q13409;E7EU01;Q13409;Q13409;Q13409	DYNC1I2;DC1I2	98.531	166.319	138.906	155.281	113.442	108.286
634	Cytoplasmic dynein 1 light intermediate chain 1 OS=Homo sapiens GN=DYNC1LI1 PE=1 SV=3	86.7238	190.264	85.228	122.129	129.846	59.8615	93.0127	214.756	45.6409	55.5747	135.764	144.774	101.882	49.6959	63.9094	51.0046	112.537	98.6438	C9JGM7;E9PHI6;Q9Y6G9;Q9Y6G9;Q9Y6G9;E9PHI6;C9JGM7;Q9Y6G9;E9PHI6;Q9Y6G9;Q9Y6G9	DYNC1LI1;DC1L1	120.738	103.945	117.803	112.037	71.8291	87.3952
635	Cytoplasmic dynein 1 light intermediate chain 2 OS=Homo sapiens GN=DYNC1LI2 PE=1 SV=1	91.1175	175.309	104.826	125.336	40.0813	85.3404	144.183	167.795	107.162	103.14	327.229	231.29	184.216	76.6469	152.912	86.1367	82.9722	142.336	B4E2E0;H3BU48;J3KRI4;J3KRZ2;J3KSD2;J3QKK5;O43237;O43237;O43237;J3KRI4;J3KSD2;J3KRZ2;B4E2E0;J3QKK5;H3BU48;O43237;J3KRI4;O43237;O43237	DYNC1LI2;DC1L2	123.751	83.5858	139.713	220.553	137.925	103.815
636	Cytoplasmic FMR1-interacting protein 1 OS=Homo sapiens GN=CYFIP1 PE=1 SV=1	102.697	120.689	117.365	41.6503	339.827	63.3054	141.696	106.71	187.8	141.04	32.8394	221.468	98.7943	101.206	101.988	131.859	93.4133	96.8417	A0A087WTQ3;A0A087WU52;A0A087WV63;A0A087WVE1;A0A087WWL1;A0A087WWY5;A0A087WWZ1;A0A087WZL7;A0A0G2JQT1;A0A0G2JR96;A0A0G2JRF5;A0A0G2JRV9;A0A0G2JRX2;H0YL50;Q7L576;Q7L576;Q7L576;A0A0G2JR96;A0A0G2JQT1;A0A0G2JRX2;A0A087WU52;A0A0G2JRV9;A0A087WWL1;H0YL50;A0A087WVE1;A0A087WTQ3;A0A087WWZ1;A0A087WV63;A0A0G2JRF5;A0A087WWY5;A0A087WZL7;Q7L576;A0A0G2JR96;A0A0G2JQT1;Q7L576;Q7L576	CYFIP1;CYFP1	113.584	148.261	145.402	131.782	100.663	107.371
637	Cytoskeleton-associated protein 4 OS=Homo sapiens GN=CKAP4 PE=1 SV=2	117.601	84.3114	51.1569	59.8242	66.5265	136.481	94.3177	74.4839	168.366	74.3343	72.2565	211.374	148.011	56.2295	113.721	117.202	97.786	141.775	Q07065;Q07065;Q07065;Q07065;Q07065;Q07065	CKAP4;CKAP4	84.3564	87.6105	112.389	119.322	105.987	118.921
638	Cytoskeleton-associated protein 5 OS=Homo sapiens GN=CKAP5 PE=1 SV=3	79.2345	108.058	102.562	105.87	59.7371	85.6782	102.918	109.323	115.349	106.319	95	119.061	116.103	125.788	95.2902	94.8421	83.4509	69.9744	E9PQH5;H0YCF6;H0YDX5;H0YEK7;Q14008;Q14008;Q14008;H0YCF6;H0YEK7;E9PQH5;H0YDX5;Q14008;Q14008;Q14008	CKAP5;CKAP5	96.6181	83.7619	109.197	106.793	112.394	82.7558
639	Cytosolic 5'-nucleotidase 3A OS=Homo sapiens GN=NT5C3A PE=1 SV=3	180.55	105.358	218.434	44.2056	136.983	23.363	94.6976	146.703	658.143	83.5667	2.69401	527.437	57.6863	105.834	188.688	263.92	122.944	200.486	B9A035;Q9H0P0;X6RM59;Q9H0P0;X6RM59;Q9H0P0;B9A035;X6RM59;Q9H0P0;Q9H0P0;X6RM59;Q9H0P0;X6RM59;X6RM59	NT5C3A;5NT3A	168.114	68.184	299.848	204.566	117.403	195.783
640	Cytosolic non-specific dipeptidase OS=Homo sapiens GN=CNDP2 PE=1 SV=2	245.292	147.539	77.8571	37.8194	218.162	132.97	116.651	132.85	187.345	95.6078	132.51	220.473	91.6432	119.342	87.7457	108.103	144.794	98.2616	A0A087WVS2;A0A087WYZ1;J3KRD5;J3KSS4;J3KSV5;J3QKQ0;J3QKT2;J3QL02;J3QLU1;J3QQN6;J3QR27;J3QRA8;J3QRD0;J3QRH4;J3QRP4;Q96KP4;Q96KP4;Q96KP4;J3QKT2;J3KSV5;A0A087WYZ1;J3QQN6;J3QR27;J3QLU1;A0A087WVS2;J3QKQ0;J3QRD0;J3QL02;J3KRD5;J3QRA8;J3QRH4;J3KSS4;J3QRP4;Q96KP4;Q96KP4;Q96KP4	CNDP2;CNDP2	156.896	129.65	145.616	149.53	99.5769	117.053
641	Cytospin-B OS=Homo sapiens GN=SPECC1 PE=1 SV=1	110.911	72.2716	116.03	82.7023	102.484	144.683	91.0354	53.8157	77.7923	151.162	132.979	20.3303	108.103	104.812	80.9779	97.468	141.235	90.966	J3KRN9;J3KSG2;J3KTI9;J3QQM0;J3QRQ9;J3QS22;Q5M775;Q5M775;Q5M775;J3KSG2;J3QQM0;J3KRN9;J3KTI9;J3QRQ9;J3QS22;Q5M775;J3KSG2;Q5M775;Q5M775	SPECC1;CYTSB	99.7375	109.957	74.2145	101.491	97.964	109.89
642	D-3-phosphoglycerate dehydrogenase OS=Homo sapiens GN=PHGDH PE=1 SV=4	103.075	152.816	75.4661	76.8917	130.261	59.3039	102.392	118.353	161.945	61.6426	124.582	199.764	95.6873	67.3057	109.021	91.0102	73.7135	94.1152	O43175;Q5SZU1;O43175;O43175;Q5SZU1;O43175;Q5SZU1;O43175;O43175	PHGDH;SERA	110.453	88.8187	127.563	128.663	90.6712	86.2796
643	DBIRD complex subunit ZNF326 OS=Homo sapiens GN=ZNF326 PE=1 SV=2	126.62	67.802	221.207	177.892	55.8256	277.214	82.9837	101.854	6.05974	109.24	19.1511	12.0851	185.343	241.329	122.969	148.062	114.203	92.5176	A0A0A0MRN4;Q5BKZ1;Q5BKZ1;Q5BKZ1;A0A0A0MRN4;Q5BKZ1;A0A0A0MRN4;Q5BKZ1;Q5BKZ1	ZNF326;ZN326	138.543	170.31	63.6324	46.8254	183.214	118.261
644	DCC-interacting protein 13-beta OS=Homo sapiens GN=APPL2 PE=1 SV=3	35.4609	141.991	18.6804	356.549	5.72572	4111.81	1.19753	213.066	0.388734	147.683	25.6406	78.0786	131.212	3.1004	109.354	75.6599	4.64139	29.8107	F8VXB0;H0YH86;Q8NEU8;Q8NEU8;Q8NEU8;F8VXB0;H0YH86;Q8NEU8;Q8NEU8;Q8NEU8	APPL2;DP13B	65.3775	1491.36	71.5507	83.8006	81.222	36.704
645	DDRGK domain-containing protein 1 OS=Homo sapiens GN=DDRGK1 PE=1 SV=2	132.961	80.2126	38.9285	156.472	41.9778	84.7391	101.649	150.974	778.825	109.672	144.683	300.216	68.1838	140.737	85.1808	92.319	106.918	88.6627	A0A0A0MRX2;Q96HY6;Q96HY6;Q96HY6;A0A0A0MRX2;Q96HY6;A0A0A0MRX2;Q96HY6;Q96HY6	DDRGK1;DDRGK	84.0339	94.3962	343.816	184.857	98.0338	95.9665
646	Death-inducer obliterator 1 OS=Homo sapiens GN=DIDO1 PE=1 SV=5	81.8583	123.928	86.9224	243.496	44.6893	46.368	70.193	117.617	404.741	98.8628	110.061	503.363	134.35	120.189	188.465	88.5031	123.277	119.193	Q9BTC0;Q9BTC0;Q9BTC0;Q9BTC0;Q9BTC0;Q9BTC0	DIDO1;DIDO1	97.5695	111.518	197.517	237.429	147.668	110.324
647	Dehydrogenase;reductase SDR family member 1 OS=Homo sapiens GN=DHRS1 PE=1 SV=1	72.3869	62.261	36.8721	204.883	218.904	446.419	264.836	129.199	45.1188	892.468	80.1625	99.8822	397.981	200.875	32.8622	193.482	94.9935	35.4805	H0YNC2;Q96LJ7;Q96LJ7;Q96LJ7;H0YNC2;Q96LJ7;H0YNC2;Q96LJ7;Q96LJ7	DHRS1;DHRS1	57.1733	290.069	146.385	357.504	210.573	107.985
648	Dehydrogenase;reductase SDR family member 4 OS=Homo sapiens GN=DHRS4 PE=1 SV=3	52.9499	122.765	131.176	102.705	184.025	180.725	45.6219	85.1867	184.74	129.244	132.979	218.662	836.926	142.011	167.342	50.2153	48.8659	258.488	A0A087WSZ6;A0A087WXI8;D3YTE6;E9PFL3;F5GWZ1;F6TD35;H0YKN3;H0YLE1;H0YN69;P0CG22;Q6PKH6;Q9BTZ2;Q9BTZ2;Q9BTZ2;F5GWZ1;H0YN69;D3YTE6;Q6PKH6;P0CG22;H0YLE1;H0YKN3;A0A087WSZ6;F6TD35;E9PFL3;A0A087WXI8;Q9BTZ2;F5GWZ1;Q9BTZ2;Q9BTZ2	DHRS4;DHRS4	102.297	155.818	105.183	160.295	382.093	119.19
649	Dehydrogenase;reductase SDR family member 7 OS=Homo sapiens GN=DHRS7 PE=1 SV=1	64.287	79.4104	57.9829	23.9716	333.226	45.9297	58.2246	152.848	143.575	117.243	106.681	229.437	104.485	152.467	94.5468	107.423	196.156	85.9935	A0A087X0Z7;H0YJ66;H0YJE4;H0YJR8;Q9Y394;Q9Y394;Q9Y394;A0A087X0Z7;H0YJ66;H0YJE4;H0YJR8;Q9Y394;A0A087X0Z7;H0YJ66;H0YJE4;Q9Y394;Q9Y394	DHRS7;DHRS7	67.2268	134.376	118.216	151.12	117.166	129.857
650	Delta-1-pyrroline-5-carboxylate synthase OS=Homo sapiens GN=ALDH18A1 PE=1 SV=2	101.501	90.6074	151.771	21.8408	334.105	98.473	117.454	111.605	430.108	108.824	15.0726	303.332	141.412	127.421	108.598	109.634	121.394	94.3438	P54886;P54886;P54886;P54886;P54886;P54886	ALDH18A1;P5CS	114.627	151.473	219.723	142.41	125.81	108.457
651	Deoxynucleotidyltransferase terminal-interacting protein 2 OS=Homo sapiens GN=DNTTIP2 PE=1 SV=2	152.014	98.8765	466.701	305.4	35.9783	1114.02	56.288	76.202	28.3909	121.462	169.89	52.3333	124.306	148.38	81.5524	59.7827	65.3654	98.2821	E9PRB3;J3KP30;Q5QJE6;Q5QJE6;Q5QJE6;J3KP30;E9PRB3;Q5QJE6;J3KP30;Q5QJE6;Q5QJE6	DNTTIP2;TDIF2	239.197	485.132	53.627	114.562	118.08	74.4767
652	Desmoglein-2 OS=Homo sapiens GN=DSG2 PE=1 SV=2	84.5983	122.027	69.0972	173.219	154.51	107.646	95.5482	81.2534	140.299	91.8085	65.7699	136.898	103.025	130.921	155.283	74.9188	77.5339	115.245	J3KSI6;Q14126;Q14126;Q14126;J3KSI6;Q14126;Q14126;Q14126	DSG2;DSG2	91.9075	145.125	105.7	98.1588	129.743	89.2325
653	Deubiquitinating protein VCIP135 OS=Homo sapiens GN=VCPIP1 PE=1 SV=2	53.7151	242.335	74.2725	185.575	54.9008	18.7219	191.295	166.301	111.822	111.265	179.104	144.153	101.017	45.847	99.0068	62.2826	98.3843	71.2716	Q96JH7;Q96JH7;Q96JH7;Q96JH7;Q96JH7;Q96JH7	VCPIP1;VCIP1	123.441	86.3991	156.473	144.841	81.957	77.3128
654	Developmentally-regulated GTP-binding protein 1 OS=Homo sapiens GN=DRG1 PE=1 SV=1	74.2416	118.165	151.856	260.828	225.715	150.65	118.929	107.646	115.461	78.8291	505.917	95.3365	94.4354	69.1787	81.7392	91.4655	60.7771	83.2487	F8WEE0;H0YI06;Q9Y295;Q9Y295;Q9Y295;H0YI06;F8WEE0;Q9Y295;Q9Y295;Q9Y295	DRG1;DRG1	114.754	212.398	114.012	226.694	81.7844	78.4971
655	Diablo homolog, mitochondrial OS=Homo sapiens GN=DIABLO PE=1 SV=1	72.4069	52.4676	94.0044	214.191	67.9243	96.6003	79.7082	105.841	161.787	75.7963	130.378	178.782	93.7636	112.771	190.448	113.532	129.083	174.412	A0A024RBT2;F5GX50;F5GXT8;F5GYH3;F5H0Q4;F5H796;H7BZK7;H7BZQ7;Q9NR28;Q9NR28;Q9NR28;A0A024RBT2;F5GXT8;F5H796;F5GX50;F5GYH3;H7BZK7;F5H0Q4;H7BZQ7;Q9NR28;A0A024RBT2;F5GXT8;F5H796;Q9NR28;Q9NR28	DIABLO;DBLOH	72.9597	126.239	115.779	128.319	132.328	139.009
656	Digestive organ expansion factor homolog OS=Homo sapiens GN=DIEXF PE=1 SV=2	55.321	267.752	74.4477	154.832	85.4232	39.2238	148.288	73.1789	59.2423	39.6804	185.922	72.8651	109.604	55.6132	127.235	148.072	73.5298	135.126	H7C2R4;Q68CQ4;Q68CQ4;Q68CQ4;H7C2R4;Q68CQ4;Q68CQ4;Q68CQ4	DIEXF;DIEXF	132.507	93.1595	93.5697	99.4893	97.4842	118.909
657	Dihydrolipoyl dehydrogenase, mitochondrial OS=Homo sapiens GN=DLD PE=1 SV=2	55.8721	69.8823	294.425	65.4062	166.89	65.4788	489.395	130.459	434.062	91.9423	51.2776	358.904	59.5759	142.287	61.6426	115.133	1062.8	195.233	E9PEX6;F2Z2E3;F8WDM5;P09622;E9PEX6;E9PEX6;P09622;F8WDM5;F2Z2E3;E9PEX6;P09622;P09622;E9PEX6;P09622;E9PEX6;E9PEX6	DLD;DLDH	140.06	99.2584	351.305	167.375	87.835	457.723
658	Dihydrolipoyllysine-residue acetyltransferase component of pyruvate dehydrogenase complex, mitochondrial OS=Homo sapiens GN=DLAT PE=1 SV=3	144.153	76.3765	77.3086	84.4225	132.225	126.216	76.0331	95.4356	94.632	127.015	115.037	82.8228	203.835	169.525	95.4026	105.621	136.945	106.408	E9PEJ4;H0YDD4;P10515;E9PEJ4;H0YDD4;P10515;E9PEJ4;H0YDD4;P10515;E9PEJ4;P10515;E9PEJ4;H0YDD4;P10515;E9PEJ4;E9PEJ4;H0YDD4;H0YDD4	DLAT;ODP2	99.2793	114.288	88.7003	108.292	156.254	116.325
659	Dihydrolipoyllysine-residue succinyltransferase component of 2-oxoglutarate dehydrogenase complex, mitochondrial OS=Homo sapiens GN=DLST PE=1 SV=4	56.0583	98.5003	138.569	57.6983	240.561	226.954	71.524	90.2751	187.683	90.6074	28.529	149.423	150.901	139.881	187.332	117.601	163.365	246.161	G3V3F0;G3V5M3;H0YJF9;P36957;Q86SW4;P36957;P36957;Q86SW4;H0YJF9;G3V5M3;G3V3F0;P36957;P36957;P36957	DLST;ODO2	97.7091	175.071	116.494	89.5197	159.371	175.709
660	Dihydroorotate dehydrogenase (quinone), mitochondrial OS=Homo sapiens GN=DHODH PE=1 SV=3	73.1789	110.282	114.671	98.5071	70.2417	174.207	60.2486	159.682	81.7165	81.1915	145.66	123.816	221.852	168.273	99.5091	67.8396	153.89	125.362	I3L449;I3NI32;J3QRQ3;Q02127;I3NI32;Q02127;I3NI32;J3QRQ3;I3L449;Q02127;I3NI32;Q02127;I3NI32;Q02127;I3NI32;I3NI32	DHODH;PYRD	99.3774	114.319	100.549	116.889	163.211	115.697
661	Dihydropyrimidinase-related protein 2 OS=Homo sapiens GN=DPYSL2 PE=1 SV=1	86.4597	137.831	56.4521	44.3529	80.5301	109.718	78.9603	173.64	140.952	114.258	123.354	262.825	121.681	116.272	66.3561	128.485	82.863	116.377	E5RFU4;Q16555;Q16555;Q16555;E5RFU4;Q16555;Q16555;Q16555	DPYSL2;DPYL2	93.5809	78.2003	131.184	166.812	101.436	109.242
662	Dimethyladenosine transferase 2, mitochondrial OS=Homo sapiens GN=TFB2M PE=1 SV=1	16.4413	57.6863	523.939	114.33	168.892	150.838	392.067	226.64	1089.13	166.451	8.67856	526.999	100.028	86.5797	593.028	274.119	228.754	529.232	Q9H5Q4;Q9H5Q4;Q9H5Q4;Q9H5Q4;Q9H5Q4;Q9H5Q4	TFB2M;TFB2M	199.356	144.687	569.278	234.043	259.878	344.035
663	Dipeptidyl peptidase 3 OS=Homo sapiens GN=DPP3 PE=1 SV=2	70.3977	163.841	67.7128	86.6938	219.71	40.5226	171	75.5132	127.324	122.357	74.898	180.513	89.8257	110.023	76.3447	102.534	54.2464	105.981	E9PKK8;E9PNX5;E9PPK9;E9PQ14;G3V180;G3V1D3;Q9NY33;G3V180;G3V1D3;G3V180;Q9NY33;E9PQ14;E9PNX5;E9PKK8;E9PPK9;G3V1D3;G3V180;Q9NY33;Q9NY33;G3V180;G3V1D3;Q9NY33;G3V180;G3V180;G3V1D3;G3V1D3	DPP3;DPP3	100.651	115.642	124.612	125.923	92.0643	87.5869
664	Disintegrin and metalloproteinase domain-containing protein 10 OS=Homo sapiens GN=ADAM10 PE=1 SV=1	43.9307	66.3699	86.1606	13.2549	155.261	161.094	170.385	480.288	61.1235	49.1956	787.839	60.1944	78.7799	193.67	190.409	122.357	64.869	107.564	C9J9B4;H0YK87;H0YNC5;H3BS53;O14672;O14672;O14672;H3BS53;H0YK87;C9J9B4;H0YNC5;O14672;O14672;O14672	ADAM10;ADA10	65.487	109.87	237.266	299.076	154.286	98.2635
665	DNA (cytosine-5)-methyltransferase 1 OS=Homo sapiens GN=DNMT1 PE=1 SV=2	69.3179	70.1055	440.64	46.9013	34.5558	257.273	101.087	72.8803	219.345	73.3262	2.92119	124.186	118.904	73.184	106.888	185.922	66.1081	139.959	K7EIZ6;K7EJL0;K7EMU8;K7ENQ6;K7ENW7;P26358;P26358;P26358;K7ENW7;K7ENQ6;K7EJL0;K7EIZ6;K7EMU8;P26358;P26358;P26358	DNMT1;DNMT1	193.354	112.91	131.104	66.811	99.6587	130.663
666	DNA damage-binding protein 1 OS=Homo sapiens GN=DDB1 PE=1 SV=1	49.3527	70.7695	101.375	1983.94	923.556	94.0761	158.304	119.16	32.7439	88.8042	75.0748	28.8092	93.6792	125.64	163.026	199.834	105.812	90.3001	F5GWI0;F5GY55;F5GYG8;F5GZY8;F5H2L3;Q16531;Q16531;Q16531;F5GY55;F5GYG8;F5GWI0;F5GZY8;F5H2L3;Q16531;F5GY55;Q16531;Q16531	DDB1;DDB1	73.8324	1000.53	103.403	64.2294	127.448	131.982
667	DNA ligase 1;DNA ligase	135.849	296.576	145.811	22.2565	177.117	83.1968	47.149	166.278	143.078	85.601	23.8159	189.842	91.3958	111.242	160.848	68.1838	125.214	75.5341	B4E135;F5GZ28;M0QY71;M0R0Q7;M0R1G7;P18858;B4E135;P18858;F5GZ28;M0R0Q7;B4E135;M0QY71;M0R1G7;P18858;F5GZ28;M0R0Q7	LIG1	192.745	94.19	118.835	99.753	121.162	89.6441
668	DNA methyltransferase 1-associated protein 1 OS=Homo sapiens GN=DMAP1 PE=1 SV=1	43.0863	112.943	63.6706	57.5066	25.7617	52.9646	30.6084	102.99	77.1587	137.774	20.8931	45.793	131.704	498.295	64.4566	52.355	76.8757	149.33	Q5TG36;Q5TG37;Q5TG38;Q5TG39;Q5TG40;Q9NPF5;Q9NPF5;Q9NPF5;Q5TG40;Q5TG39;Q5TG38;Q5TG36;Q5TG37;Q9NPF5;Q5TG40;Q9NPF5;Q9NPF5	DMAP1;DMAP1	73.2334	45.411	70.2523	68.1533	231.485	92.8534
669	DNA mismatch repair protein Mlh1 OS=Homo sapiens GN=MLH1 PE=1 SV=1	73.954	89.0261	168.028	34.8613	40.293	88.0625	314.967	114.75	2930.75	83.8394	44.5316	1448.71	178.794	195.193	117.903	53.0454	41.1967	63.9316	A0A087WX20;E9PF25;F2Z298;H0Y4N0;H0Y806;H0Y818;P40692;H0Y818;P40692;H0Y818;A0A087WX20;F2Z298;E9PF25;H0Y4N0;H0Y806;P40692;H0Y818;P40692;H0Y818;P40692;H0Y818;H0Y818	MLH1;MLH1	110.336	54.4056	1120.16	525.695	163.963	52.7245
670	DNA mismatch repair protein Msh2 OS=Homo sapiens GN=MSH2 PE=1 SV=1	87.2847	137.307	130.143	4.22706	167.935	51.9322	113.721	94.4944	100.097	60.6046	166.856	131.987	107.796	85.601	107.133	111.551	104.456	83.1334	A0A087X078;A0A087X1E7;C9J809;E9PHA6;P43246;V9H015;V9H019;V9H0B2;P43246;P43246;E9PHA6;V9H019;A0A087X078;V9H0B2;A0A087X1E7;V9H015;C9J809;P43246;E9PHA6;V9H019;A0A087X078;P43246;P43246	MSH2;MSH2	118.245	74.698	102.771	119.816	100.177	99.7135
671	DNA mismatch repair protein Msh6 OS=Homo sapiens GN=MSH6 PE=1 SV=2	41.6937	112.654	70.5736	261.027	160.681	37.2342	114.615	115.821	85.5536	83.6015	81.7109	58.0875	71.8918	62.1187	100.347	68.4916	97.4274	54.4084	A0A087WWJ1;A0A087WYT6;C9J7Y7;C9J8Y8;C9JH55;F8W7G9;F8WAX8;P52701;U3KQ72;P52701;P52701;A0A087WWJ1;C9JH55;C9J8Y8;C9J7Y7;A0A087WYT6;F8WAX8;U3KQ72;F8W7G9;P52701;A0A087WWJ1;P52701;P52701	MSH6;MSH6	74.9738	152.981	105.33	74.4666	78.1192	73.4425
672	DNA polymerase delta subunit 2 OS=Homo sapiens GN=POLD2 PE=1 SV=1	236.444	119.325	60.8319	89.4529	123.208	53.2001	104.478	195.558	301.112	57.7703	300.903	631.858	72.8197	144.653	96.6137	93.9262	84.5279	87.3815	A0A087WWF6;C9IZD2;C9J8Z7;C9JHC7;C9JLE1;F8W8R3;H7C1B3;P49005;A0A087WWF6;F8W8R3;P49005;A0A087WWF6;C9IZD2;C9J8Z7;C9JLE1;C9JHC7;H7C1B3;F8W8R3;P49005;A0A087WWF6;C9IZD2;C9J8Z7;C9JLE1;C9JHC7;P49005;A0A087WWF6;F8W8R3;P49005;A0A087WWF6;A0A087WWF6;F8W8R3;F8W8R3	POLD2;DPOD2	138.867	88.6204	200.383	330.177	104.696	88.6119
673	DNA primase large subunit OS=Homo sapiens GN=PRIM2 PE=1 SV=2	106.017	167.133	185.536	126.47	43.0445	108.147	215.846	148.968	33.8142	56.3544	25.3209	7.75032	154.96	118.633	44.8195	89.7075	105.731	89.7821	A0A096LP51;P49643;P49643;P49643;A0A096LP51;P49643;P49643;P49643	PRIM2;PRI2	152.896	92.5541	132.876	29.8085	106.138	95.0736
674	DNA repair protein RAD50 OS=Homo sapiens GN=RAD50 PE=1 SV=1	70.4856	89.7883	142.662	102.904	48.4007	28.9734	88.1725	112.803	1557.33	111.969	27.9206	871.379	199.363	123.439	117.731	127.483	64.3138	104.297	C9JNH8;E7EN38;E7ESD9;E9PM98;H7C0P8;H7C0V2;Q92878;Q92878;Q92878;E7ESD9;E7EN38;H7C0P8;C9JNH8;E9PM98;H7C0V2;Q92878;Q92878;Q92878	RAD50;RAD50	100.979	60.0927	586.101	337.089	146.845	98.6978
675	DNA replication licensing factor MCM3 OS=Homo sapiens GN=MCM3 PE=1 SV=3	78.9932	126.12	112.397	77.3139	197.739	122.12	104.398	79.3389	117.04	78.9877	52.2427	103.097	74.0053	78.7635	86.1009	87.9405	67.0868	78.1382	J3KQ69;P25205;Q7Z6P5;P25205;P25205;J3KQ69;Q7Z6P5;P25205;J3KQ69;P25205;P25205	MCM3;MCM3	105.837	132.391	100.259	78.1091	79.6232	77.7218
676	DNA replication licensing factor MCM4 OS=Homo sapiens GN=MCM4 PE=1 SV=5	103.577	112.865	127.297	9.25707	308.934	27.8259	154.907	48.5115	276.312	72.7541	17.3607	245.598	65.647	111.003	60.6172	107.885	57.419	50.5786	E5RFJ8;E5RG31;P33991;Q9UJA3;P33991;P33991;E5RG31;E5RFJ8;Q9UJA3;P33991;P33991;P33991	MCM4;MCM4	114.58	115.339	159.91	111.904	79.0891	71.961
677	DNA replication licensing factor MCM5;DNA helicase	96.7075	180.788	126.094	28.8451	266.974	87.691	127.704	87.7153	614.196	72.3819	5.94368	665.805	64.9454	77.7115	77.2871	100.989	89.969	93.2839	B1AHA9;B1AHB1;B1AHB2;P33992;B1AHA9;P33992;B1AHB1;B1AHA9;B1AHB2;P33992;B1AHB1	MCM5	134.53	127.837	276.538	248.044	73.3147	94.7473
678	DNA replication licensing factor MCM6 OS=Homo sapiens GN=MCM6 PE=1 SV=1	56.6167	109.748	102.13	43.9063	131.139	36.5514	112.482	108.673	165.313	83.3064	58.6987	106.858	50.3548	66.9242	93.3421	73.1891	86.8622	65.8931	Q14566;Q14566;Q14566;Q14566;Q14566;Q14566	MCM6;MCM6	89.4982	70.5323	128.823	82.9545	70.207	75.3148
679	DNA replication licensing factor MCM7 OS=Homo sapiens GN=MCM7 PE=1 SV=4	115.213	121.05	156.602	92.8581	184.92	13.5776	133.034	106.636	160.114	73.4381	42.7175	100.042	63.5516	85.0333	88.8966	92.3766	65.2297	65.3111	C9J8M6;P33993;P33993;P33993;C9J8M6;P33993;P33993;P33993	MCM7;MCM7	130.955	97.1185	133.262	72.0657	79.1605	74.3058
680	DNA topoisomerase 1 OS=Homo sapiens GN=TOP1 PE=1 SV=2	595.582	146.246	94.9803	28.9734	12.6114	78.2846	101.22	129.846	61.9983	106.992	74.9552	63.5031	152.637	79.8852	132.832	109.225	45.2315	128.645	P11387;P11387;P11387;P11387;P11387;P11387	TOP1;TOP1	278.936	39.9565	97.6882	81.8167	121.784	94.3672
681	DNA topoisomerase 2-alpha OS=Homo sapiens GN=TOP2A PE=1 SV=3	240.011	314.814	12.5904	78.0354	59.9528	98.7669	114.203	240.411	122.162	34.6205	116.49	245.19	707.485	886.303	230.314	116.789	27.849	93.1224	J3KTB7;P11388;P11388;P11388;J3KTB7;P11388;P11388;P11388	TOP2A;TOP2A	189.138	78.9184	158.925	132.1	608.034	79.2534
682	DNA-directed RNA polymerase I subunit RPA1 OS=Homo sapiens GN=POLR1A PE=1 SV=2	70.1152	100.87	112.732	45.5998	77.2657	24.805	98.0983	93.6597	205.139	94.2001	13.4297	175.93	175.613	130.414	103.354	128.815	138.684	68.1082	B9ZVN9;O95602;O95602;O95602;B9ZVN9;O95602;B9ZVN9;O95602;O95602	POLR1A;RPA1	94.5726	49.2235	132.299	94.5199	136.461	111.869
683	DNA-directed RNA polymerase I subunit RPA2 OS=Homo sapiens GN=POLR1B PE=1 SV=2	37.0386	134.864	53.8717	208.305	211.946	84.5572	191.375	86.9586	115.621	43.6786	38.8989	101.052	59.8864	84.405	172.405	73.1941	398.616	111.829	C9JJG2;C9JS83;F8WAK7;F8WBB9;F8WCS3;F8WDS4;H7C0D9;Q9H9Y6;Q9H9Y6;Q9H9Y6;C9JJG2;C9JS83;F8WDS4;F8WAK7;F8WBB9;F8WCS3;H7C0D9;Q9H9Y6;Q9H9Y6;Q9H9Y6	POLR1B;RPA2	75.2579	168.27	131.318	61.2099	105.565	194.547
684	DNA-directed RNA polymerase I subunit RPA34 OS=Homo sapiens GN=CD3EAP PE=1 SV=1	105.497	92.319	108.207	169.513	71.415	25.835	53.1006	77.3622	289.909	89.6515	535.319	387.877	54.8096	83.3238	152.838	3065.82	121.344	174.219	O15446;O15446;O15446;O15446;O15446;O15446	CD3EAP;RPA34	102.008	88.9212	140.124	337.616	96.9903	1120.46
685	DNA-directed RNA polymerase I subunit RPA49 OS=Homo sapiens GN=POLR1E PE=1 SV=2	2087.78	112.693	242.083	87.3633	20.2024	54.6957	26.5466	84.0605	2.53548	92.6395	117.324	3.52581	116.385	47.0185	31.2537	40.8441	184.14	88.2581	Q9GZS1;Q9GZS1;Q9GZS1;Q9GZS1;Q9GZS1;Q9GZS1	POLR1E;RPA49	814.186	54.0872	37.7142	71.1632	64.8856	104.414
686	DNA-directed RNA polymerase II subunit RPB2 OS=Homo sapiens GN=POLR2B PE=1 SV=1	59.7289	114.25	96.0395	285.581	111.049	38.4565	151.079	152.838	74.6648	73.2601	149.931	69.7855	77.0304	85.7792	79.0918	77.4641	104.616	60.8235	C9J2Y9;C9J4M6;P30876;C9J2Y9;C9J2Y9;P30876;C9J4M6;C9J2Y9;P30876;C9J4M6;P30876;C9J2Y9;P30876;C9J2Y9;C9J2Y9	POLR2B;RPB2	90.0063	145.029	126.194	97.6589	80.6338	80.9678
687	DNA-directed RNA polymerase OS=Homo sapiens GN=POLR2A PE=1 SV=1	72.0864	89.9815	125.754	86.322	71.529	23.7056	115.797	153.794	98.6369	71.0595	22.7289	95.8932	100.347	96.976	107.602	103.677	148.535	87.6484	A0A087WWE2;A0A0C4DGZ0;P24928;A0A0C4DGZ0;A0A0C4DGZ0;P24928;A0A087WWE2;A0A0C4DGZ0;P24928;A0A087WWE2;A0A0C4DGZ0;A0A0C4DGZ0	POLR2A;A0A0C4DGZ0	95.9405	60.5189	122.743	63.2272	101.642	113.287
688	DNA-directed RNA polymerases I and III subunit RPAC1 OS=Homo sapiens GN=POLR1C PE=1 SV=1	543.093	117.3	68.4489	276.427	78.6544	42.1382	110.634	94.2915	98.8217	159.926	63.1301	53.2038	81.9093	118.847	82.6737	102.158	93.1159	29.533	D6RDJ3;E7EQB9;H0Y723;O15160;O15160;O15160;E7EQB9;D6RDJ3;H0Y723;O15160;E7EQB9;D6RDJ3;O15160;O15160	POLR1C;RPAC1	242.947	132.407	101.249	92.0865	94.4765	74.9356
689	DnaJ homolog subfamily A member 1 OS=Homo sapiens GN=DNAJA1 PE=1 SV=2	156.049	105.9	117.495	11.8923	142.356	59.7827	183.528	112.397	2702.83	130.958	28.5705	2162.01	107.661	49.7787	116.368	151.446	105.249	160.136	P31689;P31689;P31689;P31689;P31689;P31689	DNAJA1;DNJA1	126.481	71.3436	999.586	773.845	91.2695	138.943
690	DnaJ homolog subfamily A member 2 OS=Homo sapiens GN=DNAJA2 PE=1 SV=1	86.8261	104.478	111.837	37.4023	364.748	105.511	225.636	94.7501	112.14	83.6304	99.447	196.905	70.6078	55.6171	86.1069	161.004	108.779	164.16	A0A087WT48;I3L320;O60884;O60884;O60884;A0A087WT48;I3L320;O60884;O60884;O60884	DNAJA2;DNJA2	101.047	169.221	144.175	126.661	70.7773	144.648
691	DnaJ homolog subfamily A member 3, mitochondrial OS=Homo sapiens GN=DNAJA3 PE=1 SV=2	100.368	79.6309	206.179	106.614	88.356	25.9535	83.5377	139.687	246.331	122.078	144.353	209.319	93.3421	88.1236	156.179	90.9597	89.7572	165.841	Q96EY1;Q96EY1;Q96EY1;Q96EY1;Q96EY1;Q96EY1	DNAJA3;DNJA3	128.726	73.6412	156.519	158.583	112.548	115.519
692	DnaJ homolog subfamily B member 1 OS=Homo sapiens GN=DNAJB1 PE=1 SV=4	117.674	210.074	110.849	471.187	16.479	102.42	80.3127	71.6183	107.482	85.8625	49.3595	170.503	78.5727	76.5567	75.9488	117.04	74.9968	87.3633	M0QXK0;M0QYT3;M0QZD0;M0R080;M0R128;M0R1D6;P25685;P25685;P25685;M0R080;M0QYT3;M0QXK0;M0R128;M0R1D6;M0QZD0;P25685;P25685;P25685	DNAJB1;DNJB1	146.199	196.695	86.4711	101.908	77.0261	93.1333
693	DnaJ homolog subfamily B member 11 OS=Homo sapiens GN=DNAJB11 PE=1 SV=1	107.998	89.5584	72.6583	13.2595	311.364	64.2648	77.3193	73.4177	72.3417	96.4598	46.8039	44.5346	122.476	120.422	136.879	142.484	84.8979	168.506	H7C2Y5;Q9UBS4;Q9UBS4;Q9UBS4;H7C2Y5;Q9UBS4;H7C2Y5;Q9UBS4;Q9UBS4	DNAJB11;DJB11	90.0714	129.629	74.3596	62.5994	126.592	131.963
694	DnaJ homolog subfamily C member 1 OS=Homo sapiens GN=DNAJC1 PE=1 SV=1	84.1538	129.244	169.22	72.1514	43.0863	65.8155	76.977	70.6127	108.305	363.738	20.5242	184.92	205.409	208.71	101.171	44.4391	116.078	103.233	Q96KC8;Q96KC8;Q96KC8;Q96KC8;Q96KC8;Q96KC8	DNAJC1;DNJC1	127.539	60.3511	85.2983	189.727	171.763	87.9167
695	DnaJ homolog subfamily C member 3 OS=Homo sapiens GN=DNAJC3 PE=1 SV=1	178.794	96.0661	147.376	43.3289	50.4526	140.786	154.264	79.6143	420.498	115.501	71.7823	432.021	63.2878	107.252	118.863	113.092	144.183	117.406	Q13217;X6R9L0;Q13217;Q13217;X6R9L0;Q13217;X6R9L0;Q13217;Q13217	DNAJC3;DNJC3	140.745	78.189	218.125	206.434	96.4675	124.894
696	Dolichol-phosphate mannosyltransferase subunit 1 OS=Homo sapiens GN=DPM1 PE=1 SV=1	33.3833	70.4075	188.374	470.208	126.558	60.8825	97.4139	119.342	113.414	68.2121	180.751	154.842	90.6388	190.594	117.072	159.549	297.626	229.947	H0Y368;O60762;Q5QPJ9;Q5QPK2;H0Y368;Q5QPK2;O60762;H0Y368;Q5QPJ9;Q5QPK2;O60762;H0Y368;Q5QPJ9;O60762;H0Y368;Q5QPK2;O60762;H0Y368;H0Y368;Q5QPK2;Q5QPK2	DPM1;DPM1	97.3883	219.216	110.057	134.602	132.768	229.041
697	Dolichyl-diphosphooligosaccharide--protein glycosyltransferase subunit 1 OS=Homo sapiens GN=RPN1 PE=1 SV=1	119.731	67.357	113.359	48.8727	72.8904	69.3467	106.607	81.3154	104.124	78.8783	108.696	120.623	78.6108	76.2389	136.869	124.117	103.8	141.225	B7Z4L4;F8WF32;P04843;P04843;P04843;B7Z4L4;F8WF32;P04843;B7Z4L4;P04843;P04843	RPN1;RPN1	100.149	63.7033	97.3487	102.732	97.2397	123.047
698	Dolichyl-diphosphooligosaccharide--protein glycosyltransferase subunit 2 OS=Homo sapiens GN=RPN2 PE=1 SV=3	60.5123	55.2406	49.428	49.3014	191.428	35.2648	107.968	56.2334	151.246	115.485	25.0277	164.16	83.8452	90.7897	83.8917	94.573	108.058	102.052	F2Z3K5;P04844;Q5JYR4;Q5JYR7;P04844;P04844;Q5JYR4;Q5JYR7;F2Z3K5;P04844;P04844;P04844	RPN2;RPN2	55.0603	91.998	105.149	101.557	86.1755	101.561
699	Dolichyl-phosphate beta-glucosyltransferase OS=Homo sapiens GN=ALG5 PE=1 SV=1	65.4743	87.2665	67.7644	9.22057	326.821	14.113	138.963	118.026	18.9228	96.835	51.086	25.5235	177.104	110.435	148.226	167.505	196.02	137.821	Q9Y673;Q9Y673;Q9Y673;Q9Y673;Q9Y673;Q9Y673	ALG5;ALG5	73.5017	116.718	91.9705	57.8148	145.255	167.115
700	Double-strand break repair protein MRE11A OS=Homo sapiens GN=MRE11A PE=1 SV=3	152.119	138.761	61.323	143.575	63.3976	55.6904	118.797	72.5728	28.2359	104.391	135.981	36.4275	51.7991	101.811	164.08	79.8686	120.355	152.88	F5GXT0;F5H256;F5H742;F8W7U8;P49959;F8W7U8;F8W7U8;P49959;F5GXT0;F5H742;F5H256;F8W7U8;P49959;P49959;F8W7U8;P49959;F8W7U8;F8W7U8	MRE11A;MRE11	117.401	87.5542	73.2019	92.2664	105.897	117.701
701	Double-strand-break repair protein rad21 homolog OS=Homo sapiens GN=RAD21 PE=1 SV=2	107.841	59.0783	96.5869	112.81	52.7082	57.8705	99.4539	110.642	113.241	57.7383	126.357	57.7263	117.536	96.4531	87.5816	84.8331	117.113	66.4159	E5RFV8;E5RFZ5;E5RIN7;E5RJK5;E5RJW1;O60216;O60216;O60216;E5RFV8;E5RIN7;E5RFZ5;E5RJW1;E5RJK5;O60216;O60216;O60216	RAD21;RAD21	87.8353	74.463	107.779	80.607	100.524	89.454
702	Double-stranded RNA-binding protein Staufen homolog 1	93.6142	95.1846	149.485	17.368	53.3959	74.4994	98.1663	88.9089	237.907	125.05	29.1163	220.733	125.093	121.05	93.7051	103.864	89.1372	115.213	A0A087X1A5;F6UDC6;O95793;Q5JW30;A0A087X1A5;O95793;Q5JW30;A0A087X1A5;F6UDC6;O95793;Q5JW30;A0A087X1A5	STAU1	112.761	48.4211	141.661	124.966	113.283	102.738
703	Double-stranded RNA-specific adenosine deaminase OS=Homo sapiens GN=ADAR PE=1 SV=4	113.281	76.2389	64.3985	232.463	43.5879	69.2843	75.1841	95.0527	87.2181	110.428	67.9337	106.496	141.735	172.488	132.859	134.062	139.059	144.894	H0YCK3;P55265;P55265;P55265;H0YCK3;P55265;H0YCK3;P55265;P55265	ADAR;DSRAD	84.6393	115.112	85.8183	94.9524	149.028	139.338
704	Drebrin OS=Homo sapiens GN=DBN1 PE=1 SV=4	149.838	127.324	23.4003	14.2408	158.403	268.812	66.1953	38.138	48.6226	63.5912	22.8775	69.1979	136.481	66.2687	104.921	250.985	97.4409	147.58	D6R9Q9;D6R9W4;D6RCR4;D6RFI1;Q16643;Q16643;Q16643;D6R9W4;D6R9Q9;D6RFI1;D6RCR4;Q16643;D6R9W4;D6R9Q9;Q16643;Q16643	DBN1;DREB	100.187	147.152	50.9853	51.8889	102.557	165.335
705	Dynactin subunit 1 OS=Homo sapiens GN=DCTN1 PE=1 SV=1	58.3903	114.258	89.9004	71.4992	179.49	43.2209	140.162	124.928	1444.3	123.251	5.04955	1189.84	110.366	78.252	76.2654	76.5726	106.489	78.9056	C9J1B7;C9JJD0;C9JJN7;C9JKG6;C9JTE5;C9JUI8;C9JZA4;E7EWF7;E7EX90;E9PCY0;Q14203;Q6AWB1;E7EX90;E7EX90;Q14203;Q6AWB1;E7EWF7;C9JJD0;C9J1B7;C9JZA4;C9JTE5;C9JJN7;C9JKG6;E9PCY0;C9JUI8;E7EX90;Q14203;Q6AWB1;E7EX90;E7EX90	DCTN1;DKFZp686E0752;E7EX90	87.5164	98.0699	569.797	439.381	88.2946	87.3223
706	Dynactin subunit 2	91.6877	118.896	75.2467	95.9331	217.618	128.869	309.277	172.226	335.916	104.268	24.9879	541.214	102.776	85.9876	85.9578	74.4323	99.9584	106.666	F8VRV7;F8VW18;F8VX93;F8W0U6;F8W1I6;H0YHL1;H0YI98;Q13561;F8VRV7;Q13561;F8W1I6;F8VW18;F8VRV7;H0YI98;H0YHL1;F8VX93;F8W0U6;Q13561;F8W1I6;F8VW18;F8VRV7	DCTN2	95.2768	147.473	272.473	223.49	91.5737	93.6856
707	Dynamin-1-like protein OS=Homo sapiens GN=DNM1L PE=1 SV=2	180.188	125.919	116.457	28.4835	43.5487	14.3001	101.804	122.995	1098.45	122.969	65.4652	969.54	99.4815	115.717	80.4185	96.7545	72.9106	63.9803	B4DDQ3;B4DPZ9;F8VR28;F8VUJ9;F8VYL3;F8VZ52;F8W1W3;H0YHY4;O00429;O00429;O00429;F8VZ52;B4DPZ9;F8W1W3;B4DDQ3;F8VUJ9;F8VR28;F8VYL3;H0YHY4;O00429;O00429;O00429	DNM1L;DNM1L	140.855	28.7774	441.084	385.991	98.539	77.8818
708	Dynamin-like 120 kDa protein, mitochondrial OS=Homo sapiens GN=OPA1 PE=1 SV=1	169.021	80.2459	264.524	60.2319	309.835	29.7405	123.893	123.431	796.625	80.9723	47.1686	411.93	66.4665	166.509	91.3072	153.805	81.8866	110.742	E5KLJ5;E5KLJ6;E5KLJ9;E5KLK1;H7C141;H7C321;H7C3G2;O60313;E5KLJ5;E5KLK1;E5KLJ9;E5KLJ5;E5KLJ6;O60313;H7C3G2;H7C141;H7C321;E5KLK1;E5KLJ9;E5KLJ5;E5KLJ6;O60313;E5KLJ5;E5KLJ9;E5KLK1;E5KLJ5;E5KLJ9;E5KLJ9;E5KLK1;E5KLK1	OPA1;E5KLJ5	171.264	133.269	347.983	180.024	108.094	115.478
709	Dynein light chain roadblock-type 2 OS=Homo sapiens GN=DYNLRB2 PE=1 SV=1	158.733	110.734	82.7539	378.528	76.6948	161.563	176.639	168.95	64.9094	89.7199	326.708	106.047	111.396	77.5931	35.5322	118.157	155.089	81.5864	B1AKR6;H3BNG9;H3BPA0;H3BQI1;Q7Z4M1;Q8TF09;Q9NP97;H3BQI1;Q9NP97;B1AKR6;Q8TF09;H3BNG9;H3BPA0;Q7Z4M1;H3BQI1;Q9NP97;B1AKR6;Q8TF09;H3BQI1;H3BQI1	DYNLRB1;DYNLRB2;H3BQI1	117.407	205.595	136.833	174.158	74.8405	118.277
710	Dystonin	186.206	51.2598	156.287	258.757	85.9101	50.3059	258.327	73.2043	155.445	116.627	33.0335	85.3877	111.837	82.5134	64.9499	146.49	175.93	128.032	A0A0U1RQJ2;E7ERU0;E7ETB9;E9PHM6;F6QMI7;F8W9J4;H0YAT7;H0YC65;H0YC82;Q03001;Q6P0N6;A0A0U1RQJ2;Q03001;F8W9J4;E9PHM6;F6QMI7;E7ERU0;A0A0U1RQJ2;E7ETB9;Q6P0N6;H0YC82;H0YC65;H0YAT7;Q03001;F8W9J4;E9PHM6;F6QMI7;E7ERU0	DST	131.251	131.658	162.325	78.3493	86.4335	150.15
711	Dystroglycan OS=Homo sapiens GN=DAG1 PE=1 SV=2	131.595	31.5651	202.09	17.1728	261.752	327.683	227.868	61.8395	84.3406	69.9744	147.427	74.5407	110.965	74.7632	96.5401	68.6723	49.3903	95.0593	C9J196;C9JQL4;C9JYS1;Q14118;Q14118;Q14118;C9JYS1;C9J196;C9JQL4;Q14118;Q14118;Q14118	DAG1;DAG1	121.75	202.203	124.683	97.314	94.0893	71.0406
712	E1A-binding protein p400 OS=Homo sapiens GN=EP400 PE=1 SV=4	41.6446	101.291	125.536	70.0084	38.4725	23.9268	65.4516	79.9517	105.988	98.7396	27.7873	460.34	131.121	253.538	265.608	104.435	132.29	230.585	A0A0A0MR70;A0A0A0MR72;A0A0A0MR80;F2Z2G7;F5GWI7;F8WA08;H9KV84;Q6ZTU2;Q96L91;Q96L91;Q96L91;A0A0A0MR80;A0A0A0MR72;A0A0A0MR70;Q6ZTU2;H9KV84;F2Z2G7;F5GWI7;F8WA08;Q96L91;Q96L91;Q96L91	EP400;EP400	89.4903	44.1359	83.7971	195.622	216.756	155.77
713	E3 ubiquitin;ISG15 ligase TRIM25 OS=Homo sapiens GN=TRIM25 PE=1 SV=2	109.278	232.769	203.284	171.904	31.4319	153.443	87.2484	145.619	380.264	165.29	110.091	509.4	95.8732	84.0197	91.1744	102.712	137.688	93.9393	Q14258;Q14258;Q14258;Q14258;Q14258;Q14258	TRIM25;TRI25	181.777	118.926	204.377	261.594	90.3558	111.446
714	E3 UFM1-protein ligase 1 OS=Homo sapiens GN=UFL1 PE=1 SV=2	94.7107	65.8977	179.639	37.72	58.3094	45.9839	101.607	122.323	166.036	69.684	80.8993	103.778	100.563	195.139	148.319	98.9108	149.288	116.046	O94874;O94874;O94874;O94874;O94874;O94874	UFL1;UFL1	113.416	47.3377	129.989	84.7871	148.007	121.415
715	Early endosome antigen 1 OS=Homo sapiens GN=EEA1 PE=1 SV=2	85.7376	143.306	115.757	157.549	270.87	238.485	84.3699	117.422	214.191	107.162	69.5104	91.2819	166.002	81.4903	91.7449	94.8093	116.57	106.025	Q15075;Q15075;Q15075;Q15075;Q15075;Q15075	EEA1;EEA1	114.934	222.301	138.661	89.3182	113.079	105.801
716	Echinoderm microtubule-associated protein-like 4 OS=Homo sapiens GN=EML4 PE=1 SV=3	53.4403	128.744	58.3984	277.329	127.81	40.0868	75.5132	80.1959	160.458	80.335	40.4497	247.358	116.409	144.133	101.206	78.057	92.4599	98.4457	B5MBZ0;Q9HC35;Q9HC35;Q9HC35;B5MBZ0;Q9HC35;B5MBZ0;Q9HC35;Q9HC35	EML4;EMAL4	80.1941	148.409	105.389	122.714	120.583	89.6542
717	EF-hand domain-containing protein D2 OS=Homo sapiens GN=EFHD2 PE=1 SV=1	125.666	120.497	22.008	324.383	361.05	273.739	167.354	95.8334	344.929	41.5149	27.7104	340.086	77.4104	30.3212	109.49	171.642	78.366	183.579	A0A087X1Z2;H0Y4Y4;Q96C19;Q9BUP0;Q96C19;Q96C19;H0Y4Y4;A0A087X1Z2;Q9BUP0;Q96C19;Q96C19;Q96C19	EFHD2;EFHD2	89.3906	319.724	202.705	136.437	72.4072	144.529
718	Egl nine homolog 1 OS=Homo sapiens GN=EGLN1 PE=1 SV=1	104.203	158.096	69.5682	133.348	33.6622	42.8747	243.902	105.285	218.465	196.728	82.1538	389.494	110.473	995.83	1050.93	160.203	131.558	164.16	Q9GZT9;Q9GZT9;Q9GZT9;Q9GZT9;Q9GZT9;Q9GZT9	EGLN1;EGLN1	110.622	69.9618	189.217	222.792	719.079	151.974
719	EH domain-binding protein 1 OS=Homo sapiens GN=EHBP1 PE=1 SV=3	119.69	138.732	99.516	173.195	154.253	58.4065	198.618	91.0417	19.5007	84.792	262.242	45.42	120.597	47.5692	86.6817	114.735	244.816	91.0733	B5MC86;C9IYU2;C9J268;C9K0H9;H7BZ98;Q8NDI1;Q8NDI1;Q8NDI1;C9IYU2;B5MC86;C9J268;C9K0H9;H7BZ98;Q8NDI1;Q8NDI1;Q8NDI1	EHBP1;EHBP1	119.313	128.618	103.054	130.818	84.9495	150.208
720	eIF-2-alpha kinase activator GCN1 OS=Homo sapiens GN=GCN1 PE=1 SV=6	105.125	120.172	114.798	62.7636	192.906	30.6743	128.085	102.69	122.12	85.696	70.745	140.971	74.6337	76.1492	94.7304	84.9567	160.547	83.4683	Q92616;Q92616;Q92616;Q92616;Q92616;Q92616	GCN1L1;GCN1	113.365	95.448	117.632	99.1374	81.8378	109.657
721	EKC;KEOPS complex subunit LAGE3 OS=Homo sapiens GN=LAGE3 PE=1 SV=2	77.8679	210.351	131.394	190.924	16.2082	61.664	256.863	478.759	170.114	68.1129	88.3621	189.816	131.54	124.574	201.238	181.882	3.35464	115.533	Q14657;Q14657;Q14657;Q14657;Q14657;Q14657	LAGE3;LAGE3	139.871	89.5988	301.912	115.43	152.45	100.256
722	ELAV-like protein 1 OS=Homo sapiens GN=ELAVL1 PE=1 SV=2	99.0892	158.645	137.268	16.4049	57.9628	86.2383	72.8298	106.629	109.437	156.049	63.653	63.1257	159.394	187.944	83.3295	131.494	95.6741	164.627	A0A0A0MRX1;A0A0R4J2E6;B1AM48;B1APY8;B1APY9;M0QZR9;M0R055;P26378;Q12926;Q15717;Q15717;Q15717;M0QZR9;M0R055;B1AM48;B1APY9;B1APY8;A0A0A0MRX1;A0A0R4J2E6;Q12926;P26378;Q15717;M0QZR9;Q15717;Q15717	ELAVL1;ELAV1	131.667	53.5353	96.2986	94.2759	143.556	130.598
723	Electron transfer flavoprotein subunit alpha, mitochondrial	140.056	81.1296	103.226	22.8252	148.37	67.6049	57.7103	96.1727	117.137	85.3404	14.1424	128.458	53.2849	173.279	112.529	166.209	205.708	176.602	H0YK49;H0YKF0;H0YL12;H0YL83;H0YLU7;H0YM12;H0YNX6;P13804;H0YK49;P13804;H0YK49;H0YNX6;H0YL12;H0YLU7;H0YKF0;H0YL83;H0YM12;P13804;H0YK49;H0YNX6;H0YL12;H0YLU7	ETFA	108.137	79.6001	90.3401	75.9804	113.031	182.84
724	Electron transfer flavoprotein subunit beta OS=Homo sapiens GN=ETFB PE=1 SV=3	64.9139	87.7396	63.8341	158.37	40.3629	96.5401	51.9574	99.1992	162.349	99.2817	133.127	179.963	106.15	115.934	156.082	107.378	132.4	174.255	M0QY67;P38117;P38117;P38117;M0QY67;P38117;P38117;P38117	ETFB;ETFB	72.1626	98.4243	104.502	137.457	126.055	138.011
725	ELM2 and SANT domain-containing protein 1 OS=Homo sapiens GN=ELMSAN1 PE=1 SV=2	21.482	110.091	100.354	1415.76	31.8044	58.3579	43.3619	121.588	54.5027	111.443	120.773	193.858	182.184	163.546	156.244	105.988	187.073	145.055	A0A0A0MSU2;H7C1L3;Q6PJG2;A0A0A0MSU2;A0A0A0MSU2;Q6PJG2;H7C1L3;A0A0A0MSU2;Q6PJG2;H7C1L3;Q6PJG2;A0A0A0MSU2;Q6PJG2;A0A0A0MSU2;A0A0A0MSU2	ELMSAN1;EMSA1	77.3091	501.973	73.1508	142.025	167.325	146.039
726	Elongation factor 1-alpha 1;Putative elongation factor 1-alpha-like 3;Elongation factor 1-alpha	156.298	140.591	90.4379	34.7817	236.707	69.0063	208.811	90.7393	61.2338	115.373	112.311	72.1464	71.5042	102.052	50.9905	109.589	43.167	45.7899	A0A087WV01;A0A087WVQ9;A6PW80;P68104;Q5JR01;Q5VTE0;A0A087WV01;P68104;Q5VTE0;A0A087WVQ9;A0A087WV01;A6PW80;Q5JR01;P68104;Q5VTE0;A0A087WVQ9;A0A087WV01	EEF1A1;EEF1A1P5	129.109	113.498	120.261	99.9433	74.8488	66.1819
727	Elongation factor 1-beta OS=Homo sapiens GN=EEF1B2 PE=1 SV=3	99.206	66.0852	96.2061	6.43195	452.965	113.627	137.335	192.146	144.233	72.9662	303.753	279.452	133.201	126.077	59.0783	111.52	102.762	59.9321	C9JZW3;F2Z2G2;F8WF65;P24534;P24534;P24534;C9JZW3;F8WF65;F2Z2G2;P24534;P24534;P24534	EEF1B2;EF1B	87.1658	191.008	157.905	218.724	106.118	91.4045
728	Elongation factor 1-delta	119.831	132.042	106.245	31.7076	215.144	132.125	171.749	102.833	213.672	112.093	32.8303	326.232	123.979	78.8127	95.277	111.605	77.8085	102.854	A0A087X1X7;E9PI39;E9PIZ1;E9PK01;E9PL12;E9PMW7;E9PPR1;E9PQ49;E9PQC9;E9PQZ1;E9PRY8;H0YCK7;H0YE58;H0YE72;P29692;A0A087X1X7;P29692;E9PK01;E9PRY8;A0A087X1X7;E9PPR1;E9PL12;E9PQ49;E9PI39;E9PMW7;E9PIZ1;H0YCK7;E9PQZ1;H0YE72;E9PQC9;H0YE58;P29692;E9PK01;E9PRY8;A0A087X1X7;E9PPR1;E9PL12;E9PQ49;E9PI39;E9PMW7;E9PIZ1;H0YCK7;E9PQZ1	EEF1D	119.373	126.325	162.751	157.052	99.3564	97.4225
729	Elongation factor 1-gamma OS=Homo sapiens GN=EEF1G PE=1 SV=3	105.988	98.8354	167.215	34.9024	338.463	75.6232	112.717	108.922	241.613	123.08	7.29727	230.761	67.4505	61.5828	99.0412	120.572	110.045	114.846	P26641;P26641;P26641;P26641;P26641;P26641	EEF1G;EF1G	124.013	149.663	154.417	120.38	76.0248	115.155
730	Elongation factor 2 OS=Homo sapiens GN=EEF2 PE=1 SV=4	172.059	106.297	156.017	36.9616	212.344	169.513	101.847	69.6599	263.828	153.602	161.284	318.038	82.4333	58.7801	93.0321	177.362	103.319	117.072	P13639;P13639;P13639;P13639;P13639;P13639	EEF2;EF2	144.791	139.606	145.112	210.975	78.0818	132.584
731	Elongation factor Ts, mitochondrial OS=Homo sapiens GN=TSFM PE=1 SV=2	97.1106	104.081	35.6556	250.463	54.2427	25.3595	140.737	88.2153	20.9744	263.426	46.6937	29.8272	160.926	180.213	144.513	83.8743	227.395	118.814	C9JG32;C9JT21;F8VPA7;F8VS27;P43897;P43897;P43897;C9JT21;C9JG32;F8VPA7;F8VS27;P43897;C9JT21;P43897;P43897	TSFM;EFTS	78.9489	110.022	83.3088	113.316	161.884	143.361
732	Elongation factor Tu GTP-binding domain-containing protein 1 OS=Homo sapiens GN=EFTUD1 PE=1 SV=2	524.012	156.667	337.456	38.4432	70.6519	101.868	338.98	38.7885	120.589	135.2	313.225	225.699	31.4166	115.725	37.6364	86.9043	183.503	94.9474	Q7Z2Z2;Q7Z2Z2;Q7Z2Z2;Q7Z2Z2;Q7Z2Z2;Q7Z2Z2	EFTUD1;ETUD1	339.378	70.321	166.119	224.708	61.5927	121.785
733	Elongation factor Tu, mitochondrial OS=Homo sapiens GN=TUFM PE=1 SV=2	80.7201	81.7392	87.7761	42.5579	204.826	36.936	92.0634	95.2308	105.636	112.249	86.0532	110.122	103.785	92.9676	115.709	127.13	133.441	137.145	H3BNU3;P49411;P49411;P49411;H3BNU3;P49411;P49411;P49411	TUFM;EFTU	83.4118	94.7734	97.6434	102.808	104.154	132.572
734	Elongation of very long chain fatty acids protein 1 OS=Homo sapiens GN=ELOVL1 PE=1 SV=1	128.521	121.285	197.042	137.278	111.034	33.7814	46.0126	107.811	104.485	52.0619	591.304	43.0057	64.9454	137.05	103.663	77.7869	105.555	97.3802	Q9BW60;Q9BW60;Q9BW60;Q9BW60;Q9BW60;Q9BW60	ELOVL1;ELOV1	148.949	94.0311	86.1028	228.791	101.886	93.5742
735	Elongator complex protein 1 OS=Homo sapiens GN=IKBKAP PE=1 SV=3	347.617	52.1522	112.35	49.5893	208.927	70.6715	124.04	93.3227	101.692	107.333	399.806	146.307	115.869	132.749	90.9093	96.6539	146.846	74.8929	F5H2T0;H0YDF3;O95163;O95163;O95163;F5H2T0;H0YDF3;O95163;F5H2T0;O95163;O95163	IKBKAP;ELP1	170.707	109.729	106.351	217.816	113.176	106.131
736	Emerin OS=Homo sapiens GN=EMD PE=1 SV=1	52.8472	230.425	119.607	608.181	31.9813	157.822	79.1192	66.209	133.923	142.03	132.758	100.64	106.186	70.9267	118.23	132.198	113.768	122.978	F8WEQ1;P50402;Q5HY57;P50402;P50402;Q5HY57;F8WEQ1;P50402;Q5HY57;P50402;P50402	EMD;EMD	134.293	265.995	93.0836	125.143	98.4478	122.981
737	Endophilin-A2 OS=Homo sapiens GN=SH3GL1 PE=1 SV=1	167.83	97.0298	134.948	50.1249	159.737	133.672	160.347	98.6438	183.121	98.7875	20.3148	146.703	68.6342	87.0309	48.113	80.8321	97.306	51.1711	M0QYE0;M0R0I3;M0R2K6;Q99961;Q99961;Q99961;M0QYE0;M0R0I3;M0R2K6;Q99961;M0QYE0;M0R0I3;Q99961;Q99961	SH3GL1;SH3G1	133.269	114.511	147.371	88.6018	67.9261	76.4364
738	Endoplasmic reticulum aminopeptidase 1 OS=Homo sapiens GN=ERAP1 PE=1 SV=3	126.672	91.7385	28.2437	188.27	64.7521	115.781	102.669	86.796	124.298	112.187	2.47831	109.323	186.284	121.176	207.916	64.47	26.2502	139.513	Q9NZ08;Q9NZ08;Q9NZ08;Q9NZ08;Q9NZ08;Q9NZ08	ERAP1;ERAP1	82.2181	122.934	104.588	74.6627	171.792	76.7444
739	Endoplasmic reticulum lectin 1 OS=Homo sapiens GN=ERLEC1 PE=1 SV=1	120.422	104.283	99.1236	91.2249	155.833	142.741	182.222	141.255	240.411	98.9245	38.1644	224.14	125.518	121.226	138.434	102.52	188.936	215.233	Q96DZ1;Q96DZ1;Q96DZ1;Q96DZ1;Q96DZ1;Q96DZ1	ERLEC1;ERLEC	107.943	129.933	187.963	120.41	128.393	168.896
740	Endoplasmic reticulum resident protein 29 OS=Homo sapiens GN=ERP29 PE=1 SV=4	62.9509	99.903	372.515	15.3712	19.5603	114.266	104.943	115.245	87.2968	511.204	129.424	84.5514	89.0076	117.145	193.589	176.994	224.56	236.035	F8VY02;F8W1G0;P30040;P30040;P30040;F8VY02;F8W1G0;P30040;F8VY02;P30040;P30040	ERP29;ERP29	178.456	49.7326	102.495	241.726	133.247	212.53
741	Endoplasmic reticulum resident protein 44 OS=Homo sapiens GN=ERP44 PE=1 SV=1	4.00987	75.0592	102.562	301.53	262.279	205.894	91.2692	77.7546	116.894	94.174	142.168	90.796	47.7013	62.5985	126.514	114.814	57.6223	227.395	Q9BS26;Q9BS26;Q9BS26;Q9BS26;Q9BS26;Q9BS26	ERP44;ERP44	60.5438	256.567	95.3059	109.046	78.938	133.277
742	Endoplasmic reticulum-Golgi intermediate compartment protein 1 OS=Homo sapiens GN=ERGIC1 PE=1 SV=1	93.4068	87.0008	83.9382	16.7636	157.167	79.9461	88.5645	135.482	62.4252	57.9789	253.766	56.3661	61.1702	85.228	201.405	63.7678	143.983	265.314	Q969X5;Q969X5;Q969X5;Q969X5;Q969X5;Q969X5	ERGIC1;ERGI1	88.1153	84.6256	95.4905	122.704	115.934	157.688
743	Endoplasmin OS=Homo sapiens GN=HSP90B1 PE=1 SV=1	112.179	80.5692	112.381	59.2546	258.148	98.678	136.613	83.4625	87.7092	106.851	109.126	70.2174	74.9812	92.4791	99.9584	92.3638	123.593	126.077	H0YIV0;P14625;Q58FF3;Q96GW1;P14625;P14625;Q96GW1;H0YIV0;Q58FF3;P14625;P14625;P14625	HSP90B1;ENPL	101.71	138.694	102.595	95.3982	89.1396	114.011
744	Engulfment and cell motility protein 2 OS=Homo sapiens GN=ELMO2 PE=1 SV=2	151.1	207.772	41.711	60.8952	80.3851	12.3656	103.147	95.3232	68.7199	116.191	17.3908	71.6779	92.6203	126.453	99.6609	128.103	34.8348	41.2882	H0YCM7;Q5JVZ4;Q5JVZ5;Q5JVZ8;Q5JW01;Q96JJ3;Q5JVZ5;Q5JVZ5;Q96JJ3;H0YCM7;Q5JW01;Q5JVZ4;Q5JVZ8;Q5JVZ5;Q96JJ3;H0YCM7;Q5JW01;Q96JJ3;Q5JVZ5;Q96JJ3;Q5JVZ5;Q5JVZ5	ELMO2;ELMO2	133.527	51.2153	89.0633	68.42	106.245	68.0752
745	Enhancer of mRNA-decapping protein 4 OS=Homo sapiens GN=EDC4 PE=1 SV=1	1641.91	95.6674	93.9002	96.9693	160.392	51.4877	111.551	71.4299	142.652	79.6474	120.957	144.724	108.14	210.716	57.8585	81.5355	60.441	60.4662	I3L0V0;I3L2F4;I3L3M2;Q6P2E9;Q6P2E9;Q6P2E9;I3L2F4;I3L0V0;I3L3M2;Q6P2E9;Q6P2E9;Q6P2E9	EDC4;EDC4	610.491	102.95	108.544	115.11	125.571	67.4809
746	Enhancer of rudimentary homolog OS=Homo sapiens GN=ERH PE=1 SV=1	125.771	101.769	161.172	1000.19	15.6052	146.155	117.283	128.138	588.687	130.713	65.2161	402.95	174.327	180.275	263.975	86.4837	142.267	133.951	G3V279;P84090;G3V279;G3V279;P84090;G3V279;P84090;P84090;G3V279;P84090;G3V279;G3V279	ERH;ERH	129.571	387.316	278.036	199.626	206.192	120.9
747	Enoyl-CoA delta isomerase 1, mitochondrial OS=Homo sapiens GN=ECI1 PE=1 SV=1	80.1736	141.274	67.9102	135.896	107.49	82.2906	56.3153	20.3697	129.918	133.007	55.1182	115.894	67.9808	20.5826	169.902	81.3774	300.507	132.611	H3BS70;P42126;Q96DC0;P42126;P42126;Q96DC0;H3BS70;P42126;Q96DC0;P42126;P42126	ECI1;DCI;ECI1	96.4527	108.559	68.8677	101.34	86.155	171.499
748	Enoyl-CoA delta isomerase 2, mitochondrial OS=Homo sapiens GN=ECI2 PE=1 SV=4	109.779	81.3436	44.5686	146.185	215.218	48.4343	102.144	122.306	490.652	135.013	98.3093	433.761	130.468	113.469	96.8417	135.519	123.319	125.614	A0A0C4DGA2;C9JB63;F1LLU7;F8W6J1;F8WAW4;O75521;A0A0C4DGA2;A0A0C4DGA2;O75521;F1LLU7;F8WAW4;C9JB63;F8W6J1;A0A0C4DGA2;O75521;F1LLU7;F8WAW4;C9JB63;O75521;A0A0C4DGA2;O75521;A0A0C4DGA2;A0A0C4DGA2	ECI2;ECI2	78.5637	136.613	238.367	222.361	113.593	128.151
749	Enoyl-CoA hydratase, mitochondrial OS=Homo sapiens GN=ECHS1 PE=1 SV=4	169.678	94.4223	91.1049	19.6432	180.6	183.681	117.145	79.1357	68.3968	78.1815	209.304	57.7303	139.648	128.351	198.206	209.841	159.881	197.589	P30084;P30084;P30084;P30084;P30084;P30084	ECHS1;ECHM	118.402	127.975	88.2259	115.072	155.402	189.104
750	Epidermal growth factor receptor kinase substrate 8 OS=Homo sapiens GN=EPS8 PE=1 SV=1	116.481	90.6074	80.0016	62.8202	40.3237	15.1103	135.463	118.542	43.2538	223.736	22.6126	117.528	128.103	67.329	99.5229	43.809	172.465	83.0873	F5H0R8;H0YFG1;Q12929;Q12929;Q12929;H0YFG1;F5H0R8;Q12929;Q12929;Q12929	EPS8;EPS8	95.6968	39.418	99.0864	121.292	98.3182	99.787
751	Epoxide hydrolase 1 OS=Homo sapiens GN=EPHX1 PE=1 SV=1	93.9067	112.436	105.38	18.1961	230.362	98.9039	119.541	169.678	291.582	80.4353	4.59911	147.1	117.993	71.852	86.3818	245.751	68.4015	169.197	B1AQP8;B1AQP9;P07099;P07099;P07099;B1AQP8;B1AQP9;P07099;P07099;P07099	EPHX1;HYEP	103.907	115.821	193.6	77.3782	92.0756	161.117
752	Epsin-1 OS=Homo sapiens GN=EPN1 PE=1 SV=2	72.3819	74.52	61.6982	81.9491	53.237	68.7866	70.907	115.685	540.952	101.783	132.786	509.648	146.419	234.795	99.5091	70.0618	224.031	56.7031	D6R907;D6RBI9;D6RBR6;D6REL6;D6RFG3;I6L9I8;Q9H201;Q9Y6I3;Q9Y6I3;Q9Y6I3;D6R907;D6RBI9;D6RBR6;D6RFG3;D6REL6;I6L9I8;Q9H201;Q9Y6I3;Q9Y6I3;Q9Y6I3	EPN1;EPN1	69.5334	67.9909	242.515	248.072	160.241	116.932
753	ER membrane protein complex subunit 1 OS=Homo sapiens GN=EMC1 PE=1 SV=1	47.2013	36.0008	40.7084	475.617	79.6088	74.3446	117.585	104.398	63.5252	61.9167	101.136	73.2144	99.7784	48.9405	156.017	194.639	165.485	219.056	H7C4E3;Q5TG59;Q8N766;Q8N766;Q8N766;H7C4E3;Q5TG59;Q8N766;Q8N766;Q8N766	EMC1;EMC1	41.3035	209.857	95.1694	78.7558	101.579	193.06
754	ERO1-like protein alpha OS=Homo sapiens GN=ERO1A PE=1 SV=2	147.212	65.3066	94.9671	112.826	62.7549	162.563	50.3059	152.151	651.922	144.663	51.1569	6.90411	113.194	98.8765	24.2272	77.7277	156.786	19.9865	G3V3E6;G3V5B3;Q96HE7;Q96HE7;Q96HE7;G3V5B3;G3V3E6;Q96HE7;G3V5B3;G3V3E6;Q96HE7;Q96HE7	ERO1L;ERO1A	102.495	112.715	284.793	67.5748	78.766	84.8335
755	ESF1 homolog OS=Homo sapiens GN=ESF1 PE=1 SV=1	84.839	132.749	148.144	134.873	88.9336	196.769	128.236	68.8152	92.9354	74.701	34.8275	132.308	133.025	151.068	60.7982	203.059	100.758	70.7842	A0A087WX71;Q9H501;Q9H501;Q9H501;A0A087WX71;Q9H501;Q9H501;Q9H501	ESF1;ESF1	121.911	140.192	96.6622	80.6122	114.964	124.867
756	Eukaryotic initiation factor 4A-I OS=Homo sapiens GN=EIF4A1 PE=1 SV=1	108.05	110.359	130.315	33.9928	154.2	68.8582	136.5	106.356	694.464	104.899	48.4679	419.567	79.0808	89.6267	76.0858	133.709	81.0621	76.3976	J3KS25;J3KS93;J3KSN7;J3KSZ0;J3KT04;J3KT12;J3KTB5;J3KTN0;J3QL43;J3QL52;J3QQP0;J3QR64;J3QS69;P60842;P60842;P60842;J3KT12;J3QS69;J3KSZ0;J3KTB5;J3QL43;J3QR64;J3KS25;J3KTN0;J3QL52;J3KT04;J3KS93;J3QQP0;J3KSN7;P60842;J3KT12;J3QS69;P60842;P60842	EIF4A1;IF4A1	116.241	85.6836	312.44	190.978	81.5978	97.0564
757	Eukaryotic initiation factor 4A-III OS=Homo sapiens GN=EIF4A3 PE=1 SV=4	200.875	124.04	108.576	270.157	147.56	90.6513	89.9254	68.0516	78.0354	92.7166	249.044	81.5185	172.238	63.6265	82.909	105.416	73.4737	137.927	I3L3H2;P38919;P38919;P38919;I3L3H2;P38919;P38919;P38919	EIF4A3;IF4A3	144.497	169.456	78.6708	141.093	106.258	105.606
758	Eukaryotic peptide chain release factor GTP-binding subunit ERF3A OS=Homo sapiens GN=GSPT1 PE=1 SV=1	142.771	139.6	192.799	50.2223	123.251	219.436	111.675	121.108	148.082	115.974	315.098	200.82	76.165	99.7162	96.6137	128.574	91.206	90.2063	H3BR35;H3BSV8;P15170;P15170;P15170;H3BR35;H3BSV8;P15170;H3BR35;H3BSV8;P15170;P15170	GSPT1;ERF3A	158.39	130.97	126.955	210.63	90.8316	103.329
759	Eukaryotic peptide chain release factor GTP-binding subunit ERF3B OS=Homo sapiens GN=GSPT2 PE=1 SV=2	41.4976	60.4117	8.49172	9.39606	389.062	15.2576	64.3093	124.755	64.0069	148.144	449.462	119.657	127.553	98.4457	140.834	132.905	264.928	117.846	Q8IYD1;Q8IYD1;Q8IYD1;Q8IYD1;Q8IYD1;Q8IYD1	GSPT2;ERF3B	36.8003	137.905	84.3572	239.088	122.278	171.893
760	Eukaryotic translation elongation factor 1 epsilon-1	71.4349	103.276	132.381	104.775	92.8903	53.3071	75.2676	125.579	98.9588	85.803	131.403	131.905	157.44	70.7401	196.305	108.207	94.7698	277.445	C9J1V9;D6RBD7;D6RCQ0;H0YAL7;O43324;C9J1V9;D6RBD7;C9J1V9;O43324;H0YAL7;D6RCQ0;D6RBD7;C9J1V9;O43324;H0YAL7	EEF1E1;EEF1E1-BLOC1S5	102.364	83.6576	99.9353	116.37	141.495	160.141
761	Eukaryotic translation initiation factor 2 subunit 1 OS=Homo sapiens GN=EIF2S1 PE=1 SV=3	65.1122	107.661	155.865	194.127	41.0712	158.447	137.611	112.81	106.253	126.138	83.2026	114.124	97.7657	67.4692	74.6234	101.706	144.643	73.2855	G3V4T5;H0YJS4;P05198;P05198;P05198;G3V4T5;H0YJS4;P05198;G3V4T5;H0YJS4;P05198;P05198	EIF2S1;IF2A	109.546	131.215	118.892	107.821	79.9527	106.545
762	Eukaryotic translation initiation factor 2 subunit 2 OS=Homo sapiens GN=EIF2S2 PE=1 SV=2	96.6271	118.55	93.1676	29.3778	73.6777	112.07	119.615	91.2882	322.21	84.3582	117.985	261.244	92.1911	105.197	80.5859	141.706	117.471	100.898	P20042;P20042;P20042;P20042;P20042;P20042	EIF2S2;IF2B	102.782	71.7085	177.704	154.529	92.6582	120.025
763	Eukaryotic translation initiation factor 2 subunit 3 OS=Homo sapiens GN=EIF2S3 PE=1 SV=3	153.358	124.651	91.4782	36.7496	177.596	99.0961	132.427	100.898	235.169	109.832	78.54	251.194	81.0003	69.3035	50.7507	101.466	93.1224	49.2536	F8W810;H7BZU1;P41091;Q2VIR3;P41091;P41091;Q2VIR3;F8W810;H7BZU1;P41091;Q2VIR3;F8W810;P41091;P41091	EIF2S3;EIF2S3L;IF2G	123.162	104.481	156.165	146.522	67.0182	81.2807
764	Eukaryotic translation initiation factor 2D OS=Homo sapiens GN=EIF2D PE=1 SV=3	91.9869	129.325	110.742	66.7389	84.7509	33.2264	101.91	129.693	204.897	156.537	139.523	264.524	103.24	77.5501	83.1853	163.184	58.3377	56.8369	A0A087X1L6;P41214;Q5SY38;P41214;P41214;Q5SY38;A0A087X1L6;P41214;Q5SY38;P41214;P41214	EIF2D;EIF2D	110.685	61.572	145.5	186.861	87.9917	92.7862
765	Eukaryotic translation initiation factor 3 subunit A OS=Homo sapiens GN=EIF3A PE=1 SV=1	104.232	89.2361	132.547	45.2284	218.722	36.1583	141.402	107.998	102.804	92.5946	126.479	140.24	90.6011	107.684	90.3189	104.03	73.8823	116.32	Q14152;Q14152;Q14152;Q14152;Q14152;Q14152	EIF3A;EIF3A	108.672	100.036	117.401	119.771	96.2012	98.0775
766	Eukaryotic translation initiation factor 3 subunit B OS=Homo sapiens GN=EIF3B PE=1 SV=3	98.3843	111.574	56.5579	549.416	82.3991	19.0915	114.838	166.74	92.6524	148.555	91.7894	137.059	78.6926	98.4048	60.2987	80.7593	103.857	57.2283	C9JQN7;C9JZG1;P55884;P55884;P55884;C9JZG1;C9JQN7;P55884;P55884;P55884	EIF3B;EIF3B	88.8387	216.969	124.743	125.801	79.132	80.6149
767	Eukaryotic translation initiation factor 3 subunit D OS=Homo sapiens GN=EIF3D PE=1 SV=1	151.183	117.267	107.281	5.7444	454.538	28.7513	178.126	71.9267	6379.63	75.3563	6.84645	3886.5	82.7253	119.053	90.9787	115.629	53.8979	93.6986	B0QYA4;B0QYA5;B0QYA6;B0QYA8;O15371;O15371;O15371;B0QYA5;B0QYA4;B0QYA6;B0QYA8;O15371;B0QYA5;O15371;O15371	EIF3D;EIF3D	125.244	163.011	2209.89	1322.9	97.5855	87.7417
768	Eukaryotic translation initiation factor 3 subunit E OS=Homo sapiens GN=EIF3E PE=1 SV=1	194.396	116.103	78.9275	47.6517	197.356	32.2149	195.342	114.965	84.4694	116.878	167.888	77.3782	62.842	75.1633	129.711	134.733	115.221	110.29	E5RGA2;E5RHS5;E5RIT4;H0YAW4;H0YBR5;P60228;P60228;P60228;E5RGA2;E5RIT4;H0YAW4;H0YBR5;E5RHS5;P60228;E5RGA2;E5RIT4;H0YAW4;H0YBR5;P60228;P60228	EIF3E;EIF3E	129.809	92.4075	131.592	120.715	89.2387	120.081
769	Eukaryotic translation initiation factor 3 subunit F OS=Homo sapiens GN=EIF3F PE=1 SV=1	135.097	118.912	79.5206	9.86047	403.957	42.5049	178.67	122.561	397.209	129.684	31.0464	358.581	83.1334	104.377	97.7657	99.7784	102.854	121.302	A0A0D9SEZ9;E9PQV8;H0YDT6;O00303;O00303;O00303;E9PQV8;H0YDT6;A0A0D9SEZ9;O00303;O00303;O00303	EIF3F;EIF3F	111.177	152.107	232.814	173.104	95.0919	107.978
770	Eukaryotic translation initiation factor 3 subunit G	112.763	155.811	56.3192	30.8427	210.57	44.6893	172.584	109.036	101.565	97.9013	154.178	105.511	81.3492	110.78	85.2812	106.681	120.874	114.814	K7EL20;K7EL60;K7ENA8;K7EP16;K7ER90;O75821;K7EL20;O75821;K7EL20;K7ER90;K7ENA8;K7EP16;K7EL60;O75821;K7EL20;K7ER90;K7ENA8	EIF3G	108.298	95.3673	127.728	119.197	92.4702	114.123
771	Eukaryotic translation initiation factor 3 subunit H OS=Homo sapiens GN=EIF3H PE=1 SV=1	38.4858	87.5331	118.954	228.85	424.51	146.003	180.05	36.9514	6.36984	129.441	12662.3	2.4978	62.9248	183.999	120.874	244.681	115.821	369.353	A0A087WZK9;B3KS98;E5RFH0;E5RFW7;E5RGU4;E5RJT0;O15372;A0A087WZK9;B3KS98;O15372;A0A087WZK9;E5RJT0;E5RFW7;E5RFH0;E5RGU4;B3KS98;O15372;A0A087WZK9;E5RJT0;O15372;A0A087WZK9;B3KS98;O15372;A0A087WZK9;A0A087WZK9;B3KS98;B3KS98	EIF3H;EIF3H	81.6575	266.454	74.4572	4264.76	122.599	243.285
772	Eukaryotic translation initiation factor 3 subunit I OS=Homo sapiens GN=EIF3I PE=1 SV=1	59.152	90.8778	157.713	300.82	113.595	39.2102	108.787	118.255	255.992	73.5807	150.598	309.577	126.98	147.775	80.452	97.4409	79.9018	76.2495	Q13347;Q5TFK1;Q13347;Q13347;Q5TFK1;Q13347;Q13347;Q13347	EIF3I;EIF3I	102.581	151.208	161.011	177.919	118.402	84.5308
773	Eukaryotic translation initiation factor 3 subunit J OS=Homo sapiens GN=EIF3J PE=1 SV=2	47.0087	133.034	108.99	149.205	79.6033	103.864	82.9722	118.781	227.411	127.854	241.949	182.564	77.5554	75.3093	77.4426	129.621	129.433	70.2028	H0YGJ7;O75822;O75822;O75822;H0YGJ7;O75822;O75822;O75822	EIF3J;EIF3J	96.3445	110.891	143.055	184.122	76.7691	109.752
774	Eukaryotic translation initiation factor 3 subunit M OS=Homo sapiens GN=EIF3M PE=1 SV=1	80.452	117.683	286.831	272.263	355.858	195.721	94.3831	40.9462	189.487	95.1912	72.3819	208.089	77.9435	133.969	61.1617	61.6383	70.9267	70.2417	E7ESM3;E9PRI2;E9PRY0;H0YCQ8;J3KNJ2;Q7L2H7;H0YCQ8;Q7L2H7;H0YCQ8;E9PRI2;E9PRY0;E7ESM3;J3KNJ2;Q7L2H7;H0YCQ8;Q7L2H7;H0YCQ8;Q7L2H7;H0YCQ8;H0YCQ8	EIF3M;EIF3M	161.655	274.614	108.272	125.221	91.0247	67.6022
775	Eukaryotic translation initiation factor 4 gamma 2 OS=Homo sapiens GN=EIF4G2 PE=1 SV=1	100.654	106.733	123.971	206.494	117.952	53.1153	137.44	139.358	88.7119	77.2818	205.423	115.437	90.4254	100.982	95.5084	88.2397	96.2328	86.334	D3DQV9;H0Y3P2;H0YCF8;H0YCH5;H0YD77;H0YD99;H0YDC0;H0YE22;H0YEC5;H0YEN8;P78344;P78344;P78344;D3DQV9;H0Y3P2;H0YCH5;H0YEC5;H0YD77;H0YD99;H0YEN8;H0YDC0;H0YCF8;H0YE22;P78344;D3DQV9;H0Y3P2;P78344;P78344	EIF4G2;IF4G2	110.452	125.854	121.837	132.714	95.6387	90.2688
776	Eukaryotic translation initiation factor 4B OS=Homo sapiens GN=EIF4B PE=1 SV=2	448.964	129.199	143.724	214.905	65.3292	176.04	25.2788	105.555	67.53	314.77	67.9714	161.362	74.6855	49.4143	120.214	20.1968	96.1261	104.797	E7EX17;F8VP89;F8VRU1;F8VSC7;F8VX11;F8VYE9;F8W0K0;P23588;E7EX17;E7EX17;P23588;F8VSC7;F8VP89;F8W0K0;F8VX11;F8VYE9;F8VRU1;E7EX17;P23588;F8VSC7;F8VP89;P23588;E7EX17;P23588;E7EX17;E7EX17	EIF4B;IF4B	240.629	152.091	66.1214	181.368	81.4378	73.7067
777	Eukaryotic translation initiation factor 4H OS=Homo sapiens GN=EIF4H PE=1 SV=5	74.8877	988.266	87.0008	18.0654	15.8692	59.6833	136.084	138.876	113.422	282.529	106.629	231.643	163.535	91.6813	111.234	92.7745	124.92	67.4832	Q15056;Q15056;Q15056;Q15056;Q15056;Q15056	EIF4H;IF4H	383.385	31.206	129.461	206.934	122.15	95.0591
778	Eukaryotic translation initiation factor 5 OS=Homo sapiens GN=EIF5 PE=1 SV=2	95.8134	91.5226	101.459	51.4485	143.108	76.0911	150.723	102.847	100.298	73.8618	26.1268	96.3262	62.0456	80.8993	49.9411	83.2776	52.5769	42.004	H0YK11;H0YK29;H0YLZ1;H0YM54;H0YMJ8;H0YN40;P55010;P55010;P55010;H0YMJ8;H0YM54;H0YLZ1;H0YN40;H0YK11;H0YK29;P55010;P55010;P55010	EIF5;IF5	96.2651	90.2157	117.956	65.4382	64.2953	59.2862
779	Eukaryotic translation initiation factor 5A;Eukaryotic translation initiation factor 5A-1;Eukaryotic translation initiation factor 5A-2;Eukaryotic translation initiation factor 5A-1-like	402.392	89.5832	161.507	16.7485	1278.69	168.459	103.821	223.736	371.819	147.539	10.0837	334.267	80.5357	66.3285	82.7826	186.853	132.74	66.6742	C9J4W5;C9J7B5;F8WCJ1;I3L397;I3L504;P63241;Q6IS14;Q9GZV4;C9J4W5;I3L397;I3L504;P63241;F8WCJ1;C9J7B5;C9J4W5;Q9GZV4;Q6IS14;I3L397;I3L504;P63241;F8WCJ1;C9J7B5;C9J4W5;Q9GZV4;Q6IS14	EIF5A;EIF5A2;EIF5AL1	217.827	487.967	233.125	163.963	76.5489	128.755
780	Eukaryotic translation initiation factor 5B OS=Homo sapiens GN=EIF5B PE=1 SV=4	119.3	82.7081	62.694	32.8098	156.765	67.8114	224.731	122.408	129.765	114.774	81.0284	96.2861	119.956	108.802	90.3565	88.2091	74.9396	70.7107	A0A087WUT6;O60841;A0A087WUT6;A0A087WUT6;O60841;A0A087WUT6;O60841;O60841;A0A087WUT6;O60841;A0A087WUT6;A0A087WUT6	EIF5B;IF2P	88.2342	85.7953	158.968	97.363	106.371	77.9531
781	Exocyst complex component 4 OS=Homo sapiens GN=EXOC4 PE=1 SV=1	74.8461	112.795	120.205	68.8009	147.355	44.1474	130.74	105.526	48.4376	102.776	130.64	65.506	69.0829	79.3774	131.112	81.4564	110.719	82.7253	Q96A65;Q96A65;Q96A65;Q96A65;Q96A65;Q96A65	EXOC4;EXOC4	102.615	86.7679	94.9012	99.6407	93.1908	91.6335
782	Exonuclease 3'-5' domain-containing protein 2 OS=Homo sapiens GN=EXD2 PE=1 SV=2	36.8772	15.7105	159.859	589.177	41.4804	79.0973	151.856	75.6336	552.701	71.8122	17.0164	93.9979	138.386	516.153	557.859	194.154	234.974	59.2136	C9JLF4;Q9NVH0;Q9NVH0;Q9NVH0;C9JLF4;Q9NVH0;Q9NVH0;Q9NVH0	EXD2;EXD2	70.8156	236.585	260.064	60.9422	404.133	162.78
783	Exosome complex component MTR3 OS=Homo sapiens GN=EXOSC6 PE=1 SV=1	111.466	89.4653	99.2886	8.36843	49.7132	276.197	211.858	72.6231	68.5962	56.0466	198.618	77.2068	67.1798	185.087	89.9752	102.016	59.9487	80.4185	Q5RKV6;Q5RKV6;Q5RKV6;Q5RKV6;Q5RKV6;Q5RKV6	EXOSC6;EXOS6	100.073	111.426	117.693	110.624	114.081	80.7945
784	Exosome complex component RRP40 OS=Homo sapiens GN=EXOSC3 PE=1 SV=3	106.955	110.895	54.1825	380.106	39.6529	38.5312	88.0259	123.174	58.6255	57.7383	67.9573	59.3245	195.653	75.5079	145.801	86.8983	135.069	152.035	Q9NQT5;Q9NQT5;Q9NQT5;Q9NQT5;Q9NQT5;Q9NQT5	EXOSC3;EXOS3	90.6776	152.763	89.9419	61.6734	138.987	124.667
785	Exosome complex exonuclease RRP44	154.724	223.194	104.703	35.0285	87.4421	59.3286	201.559	94.6845	163.614	156.547	18.0641	257.006	93.9132	90.2751	88.3193	101.692	25.2525	101.84	F2Z2C0;G3V1J5;Q9Y2L1;F2Z2C0;Q9Y2L1;G3V1J5;F2Z2C0;Q9Y2L1;G3V1J5	DIS3	160.874	60.5997	153.286	143.872	90.8359	76.2613
786	Exosome component 10 OS=Homo sapiens GN=EXOSC10 PE=1 SV=2	209.406	85.7911	293.793	47.6616	11.6016	94.063	98.8902	38.0034	34.1486	75.576	387.501	51.5877	85.9995	93.0837	230.665	100.877	51.713	166.428	K7EJ37;Q01780;Q01780;Q01780;K7EJ37;Q01780;Q01780;Q01780	EXOSC10;EXOSX	196.33	51.1088	57.0141	171.555	136.583	106.339
787	Exportin-1 OS=Homo sapiens GN=XPO1 PE=1 SV=1	48.1831	93.5494	31.541	10.2835	489.395	13.4204	507.216	79.8741	89.8693	75.4975	22.9649	54.9922	55.1105	124.85	62.7245	107.669	85.607	51.3772	C9IYM2;C9IZS4;C9J673;C9JF49;C9JKM9;C9JQ02;C9JV99;F8WF71;H7BZC5;O14980;O14980;O14980;C9J673;C9JKM9;C9IZS4;C9JQ02;C9JV99;F8WF71;C9JF49;C9IYM2;H7BZC5;O14980;O14980;O14980	XPO1;XPO1	57.7578	171.033	225.653	51.1515	80.8951	81.551
788	Exportin-2 OS=Homo sapiens GN=CSE1L PE=1 SV=3	95.8666	148.319	139.997	222.283	269.484	89.1558	195.925	104.42	261.607	83.4567	47.3554	171.012	77.5985	69.892	69.7759	169.384	90.3314	64.869	P55060;P55060;P55060;P55060;P55060;P55060	CSE1L;XPO2	128.061	193.641	187.317	100.608	72.4221	108.195
789	Exportin-5 OS=Homo sapiens GN=XPO5 PE=1 SV=1	72.7995	127.58	37.5608	85.3936	1335.31	18.2138	110.221	42.6554	267.604	76.2442	6.33461	14.0564	81.3154	51.4342	56.4834	116.821	67.5019	20.4674	E2QRM3;H0Y9I3;Q9HAV4;Q9HAV4;Q9HAV4;E2QRM3;H0Y9I3;Q9HAV4;Q9HAV4;Q9HAV4	XPO5;XPO5	79.3134	479.638	140.16	32.2117	63.0777	68.2634
790	Extended synaptotagmin-1 OS=Homo sapiens GN=ESYT1 PE=1 SV=1	72.5225	90.2	112.975	64.6893	208.074	69.1547	91.5797	102.904	675.099	92.4663	62.3171	651.425	104.863	108.576	121.361	93.6662	117.764	103.778	F8VZB1;Q9BSJ8;Q9BSJ8;Q9BSJ8;F8VZB1;Q9BSJ8;Q9BSJ8;Q9BSJ8	ESYT1;ESYT1	91.8991	113.973	289.861	268.736	111.6	105.069
791	Extended synaptotagmin-2 (Fragment) OS=Homo sapiens GN=ESYT2 PE=1 SV=1	161.53	113.682	160.759	75.8174	73.0016	33.9245	58.3539	108.5	198.495	92.5882	23.8226	759.526	155.531	64.3405	102.52	152.214	107.878	208.797	A0A087WXU3;A0FGR8;H7BXI1;H7BXI1;H7BXI1;A0A087WXU3;A0FGR8;H7BXI1;A0A087WXU3;A0FGR8;H7BXI1;H7BXI1	ESYT2;H7BXI1	145.324	60.9145	121.783	291.979	107.464	156.296
792	Ezrin	188.283	107.52	138.405	4.6023	25.9517	195.613	79.653	199.253	245.649	101.656	219.893	286.215	240.727	94.632	106.282	123.302	123.765	98.6369	E7EQR4;E9PNP4;E9PNV3;E9PQ82;P15311;E7EQR4;E7EQR4;P15311;E9PQ82;E9PNV3;E9PNP4;E7EQR4;P15311	EZR	144.736	75.3889	174.852	202.588	147.214	115.235
793	FACT complex subunit SPT16 OS=Homo sapiens GN=SUPT16H PE=1 SV=1	105.431	229.899	35.1769	73.3974	65.438	106.267	109.855	137.688	107.87	75.2936	179.452	86.1128	125.597	44.7388	60.9881	95.7139	138.607	68.2689	G3V2X0;G3V401;G3V5A4;Q9Y5B9;Q9Y5B9;Q9Y5B9;G3V5A4;G3V401;G3V2X0;Q9Y5B9;Q9Y5B9;Q9Y5B9	SUPT16H;SP16H	123.502	81.7009	118.471	113.62	77.1079	100.863
794	F-actin-capping protein subunit alpha-1 OS=Homo sapiens GN=CAPZA1 PE=1 SV=3	96.4264	108.87	9.12457	270.72	620.487	168.121	102.662	45.6599	184.933	111.334	14.3071	183.515	85.2576	101.593	83.8336	110.65	92.8774	94.1152	P52907;P52907;P52907;P52907;P52907;P52907	CAPZA1;CAZA1	71.4735	353.109	111.085	103.052	90.228	99.2141
795	Far upstream element-binding protein 1 OS=Homo sapiens GN=FUBP1 PE=1 SV=3	93.0901	112.584	81.0902	37.4594	89.6702	111.675	98.5208	105.103	120.147	79.5702	91.2249	104.522	71.2667	97.7657	102.285	96.835	58.0191	86.3938	E9PEB5;Q96AE4;Q96AE4;Q96AE4;E9PEB5;Q96AE4;E9PEB5;Q96AE4;Q96AE4	FUBP1;FUBP1	95.5881	79.6014	107.923	91.7722	90.4393	80.416
796	Far upstream element-binding protein 2	99.2542	100.472	108.915	98.9245	47.0935	112.685	111.288	88.5706	79.8575	101.861	61.0558	82.7195	105.658	72.9965	90.9723	121.478	97.5355	85.1513	A0A087WTP3;M0QXW7;M0QYG1;M0QYH3;M0R0C6;M0R0I5;M0R251;M0R263;M0R3J3;Q92945;A0A087WTP3;Q92945;A0A087WTP3;M0R0I5;M0QYH3;M0QXW7;M0R3J3;M0R0C6;M0QYG1;M0R251;M0R263;Q92945;A0A087WTP3	KHSRP	102.88	86.2345	93.2388	81.8787	89.8756	101.388
797	Far upstream element-binding protein 3 OS=Homo sapiens GN=FUBP3 PE=1 SV=2	120.03	126.444	137.411	49.216	87.0913	107.968	115.349	123.422	139.949	133.053	59.9487	109.771	122.052	109.756	115.845	124.946	92.3126	118.888	Q96I24;Q96I24;Q96I24;Q96I24;Q96I24;Q96I24	FUBP3;FUBP3	127.962	81.425	126.24	100.924	115.885	112.049
798	FAS-associated factor 1	71.8122	125.466	117.389	30.0492	296.267	126.33	132.62	81.9093	80.296	95.6608	7.73208	156.504	29.3107	169.537	62.4728	173.039	203.863	61.0093	B1ANM7;B3KT28;Q9UNN5;B1ANM7;Q9UNN5;B1ANM7;B3KT28;Q9UNN5;B1ANM7;B3KT28	FAF1	104.889	150.882	98.2752	86.6323	87.1068	145.971
799	FAS-associated factor 2 OS=Homo sapiens GN=FAF2 PE=1 SV=2	128.931	81.2816	61.255	106.371	98.9588	9.40844	115.637	85.6485	180.613	111.25	171.202	234.128	95.7404	131.85	51.0612	165.726	231.177	100.723	D6RBG6;Q96CS3;Q96CS3;Q96CS3;D6RBG6;Q96CS3;Q96CS3;Q96CS3	FAF2;FAF2	90.4892	71.5793	127.299	172.193	92.884	165.876
800	FAST kinase domain-containing protein 2 OS=Homo sapiens GN=FASTKD2 PE=1 SV=1	153.103	99.0137	117.17	79.2125	59.8449	14.1013	66.3515	116.352	226.483	73.5909	37.2058	189.763	91.5099	138.242	148.947	145.397	197.506	116.902	Q9NYY8;Q9NYY8;Q9NYY8;Q9NYY8;Q9NYY8;Q9NYY8	FASTKD2;FAKD2	123.095	51.0529	136.395	100.187	126.233	153.269
801	FAST kinase domain-containing protein 5 OS=Homo sapiens GN=FASTKD5 PE=1 SV=1	90.2939	89.5211	83.3815	275.987	124.894	19.5115	104.369	113.398	41.1796	99.9515	314.073	23.3469	135.83	181.365	155.175	134.518	168.927	159.638	Q7L8L6;Q7L8L6;Q7L8L6;Q7L8L6;Q7L8L6;Q7L8L6	FASTKD5;FAKD5	87.7322	140.131	86.3158	145.79	157.457	154.361
802	Fatty acid synthase;[Acyl-carrier-protein] S-acetyltransferase;[Acyl-carrier-protein] S-malonyltransferase;3-oxoacyl-[acyl-carrier-protein] synthase;3-oxoacyl-[acyl-carrier-protein] reductase;3-hydroxyacyl-[acyl-carrier-protein] dehydratase;Enoyl-[acyl-carrier-protein] reductase;Oleoyl-[acyl-carrier-protein] hydrolase	99.7508	122.799	106.518	79.5978	314.683	87.037	150.859	119.267	169.749	105.146	80.8041	199.488	79.3499	72.7743	97.6979	91.9741	92.1336	103.526	A0A0U1RQF0;A0A0U1RRG3;P49327;A0A0U1RQF0;P49327;A0A0U1RQF0;A0A0U1RRG3;P49327;A0A0U1RQF0	FASN	109.689	160.439	146.625	128.479	83.274	95.8781
803	F-box only protein 22 OS=Homo sapiens GN=FBXO22 PE=1 SV=1	130.858	239.529	63.0208	187.151	618.083	25.6886	236.248	124.617	15.4642	185.408	25.3754	13.8821	114.655	111.381	38.9825	153.528	67.2497	30.6381	H3BTH6;H3BUC1;H3BVA4;Q8NEZ5;Q8NEZ5;Q8NEZ5;H3BTH6;H3BVA4;H3BUC1;Q8NEZ5;H3BTH6;Q8NEZ5;Q8NEZ5	FBXO22;FBX22	144.469	276.974	125.443	74.8883	88.3395	83.8052
804	F-box only protein 30 OS=Homo sapiens GN=FBXO30 PE=1 SV=3	5.84117	64.3628	199.073	6.03919	186.93	78.1653	180.175	93.8091	196.305	91.6623	10.7678	654.276	160.003	141.167	106.069	59.6957	92.7552	38.8504	Q8TB52;Q8TB52;Q8TB52;Q8TB52;Q8TB52;Q8TB52	FBXO30;FBX30	89.7591	90.3782	156.763	252.235	135.746	63.7671
805	FH1;FH2 domain-containing protein 1 OS=Homo sapiens GN=FHOD1 PE=1 SV=3	31.5388	85.3936	261.552	191.216	35.2966	27.9632	123.885	254.735	1126.21	58.6865	118.797	1259.17	57.1886	115.781	77.0785	56.8212	91.0796	31.8486	H3BVE7;J3KTH7;Q9Y613;Q9Y613;Q9Y613;J3KTH7;H3BVE7;Q9Y613;Q9Y613;Q9Y613	FHOD1;FHOD1	126.162	84.8251	501.609	478.884	83.3494	59.9164
806	Filamin-A	93.7701	105.541	106.555	85.7554	116.667	105.804	97.0433	121.504	174.183	123.799	98.6643	135.915	129.549	111.388	93.5818	137.946	119.267	114.703	F8WE98;H0Y5C6;H0Y5F3;H7C2E7;P21333;Q5HY54;F8WE98;P21333;Q5HY54;F8WE98;H0Y5C6;H0Y5F3;H7C2E7;P21333;Q5HY54	FLNA	101.955	102.742	130.91	119.459	111.506	123.972
807	Filamin-B OS=Homo sapiens GN=FLNB PE=1 SV=2	94.1413	75.0592	116.207	62.8812	148.71	141.392	94.4944	102.861	116.522	133.654	105.19	90.344	106.984	111.288	96.7545	132.988	113.053	112.272	A0A0A0MT44;A0A0C4DGA1;E7EN95;H7C5L4;O75369;O75369;O75369;E7EN95;A0A0A0MT44;H7C5L4;A0A0C4DGA1;O75369;E7EN95;O75369;O75369	FLNB;FLNB	95.1359	117.661	104.626	109.729	105.009	119.438
808	Filamin-C OS=Homo sapiens GN=FLNC PE=1 SV=3	23.4344	67.4551	58.658	448	66.9892	15.3074	42.614	50.5716	37.1826	360.051	1.62412	26.735	107.826	112.249	103.821	82.7539	77.0838	115.661	Q14315;Q14315;Q14315;Q14315;Q14315;Q14315	FLNC;FLNC	49.8492	176.766	43.4561	129.47	107.965	91.8329
809	FK506-binding protein 15 OS=Homo sapiens GN=FKBP15 PE=1 SV=2	62.7462	152.203	76.2337	250.359	63.6574	62.1403	212.344	192.466	98.6848	108.373	282.882	105.519	104.037	125.067	81.7675	147.519	35.6778	59.8822	A0A0A0MT60;Q5T1M5;X6RKW4;A0A0A0MT60;Q5T1M5;A0A0A0MT60;X6RKW4;Q5T1M5;A0A0A0MT60;Q5T1M5;A0A0A0MT60;Q5T1M5;A0A0A0MT60;A0A0A0MT60	FKBP15;FKB15	97.0611	125.386	167.831	165.591	103.624	81.0263
810	Flap endonuclease 1	142.612	122.019	78.8947	5.4101	76.0489	56.7346	91.3895	74.2776	164.787	59.107	60.0818	144.233	110.711	91.4021	130.233	116.91	49.1785	98.6301	F5H1Y3;I3L3E9;P39748;F5H1Y3;P39748;F5H1Y3;I3L3E9;P39748;F5H1Y3	FEN1	114.509	46.0645	110.151	87.8072	110.782	88.2396
811	Flotillin-1 OS=Homo sapiens GN=FLOT1 PE=1 SV=3	111.304	89.5025	84.3816	233.853	10.9325	100.926	63.6353	42.2669	83.9615	184.728	452.526	152.785	74.9448	124.66	87.6666	95.396	151.446	160.214	A0A0G2JJQ6;A2AB09;A2AB10;A2AB11;A2AB12;A2AB13;A2ABJ5;O75955;O75955;O75955;A2AB09;A2AB12;A2AB10;A2AB13;A0A0G2JJQ6;A2ABJ5;A2AB11;O75955;A2AB09;O75955;O75955	FLOT1;FLOT1	95.0626	115.237	63.2879	263.346	95.7572	135.685
812	Flotillin-2 OS=Homo sapiens GN=FLOT2 PE=1 SV=2	126.286	43.5094	41.0969	17.5045	34.2624	484.367	131.54	236.625	108.546	62.5985	185.639	93.504	140.075	121.26	114.084	273.91	185.356	40.4693	E7EMK3;J3QLD9;K7EKW9;Q14254;E7EMK3;J3QLD9;E7EMK3;Q14254;K7EKW9;J3QLD9;E7EMK3;Q14254;K7EKW9;Q14254;E7EMK3;J3QLD9;Q14254;E7EMK3;E7EMK3;J3QLD9;J3QLD9	FLOT2;FLOT2	70.2976	178.711	158.903	113.914	125.14	166.578
813	Forkhead box protein K1 OS=Homo sapiens GN=FOXK1 PE=1 SV=1	483.629	45.6662	54.2201	1379.05	27.5534	35.7026	54.175	25.437	348.027	454.286	33.3024	168.413	102.726	188.465	39.6777	75.8804	36.8925	47.7575	P85037;U3KQ26;P85037;P85037;U3KQ26;P85037;P85037;P85037	FOXK1;FOXK1	194.505	480.768	142.546	218.667	110.29	53.5102
814	Formin-binding protein 4 OS=Homo sapiens GN=FNBP4 PE=1 SV=3	121.302	117.756	119.185	221.054	43.4883	106.725	74.8929	141.431	58.9025	78.1382	306.8	75.3511	172.082	86.5077	102.933	47.4539	195.898	100.793	F5GXL1;Q8N3X1;Q8N3X1;Q8N3X1;F5GXL1;Q8N3X1;Q8N3X1;Q8N3X1	FNBP4;FNBP4	119.414	123.756	91.7422	153.43	120.508	114.715
815	Fragile X mental retardation syndrome-related protein 1	101.748	164.137	66.7343	151.142	37.5062	44.649	106.444	127.509	48.7137	86.9646	238.766	84.0663	111.52	106.947	87.4664	135.943	106.304	115.061	B4DXZ6;C9IZ22;C9JAJ4;C9JY20;C9JYQ6;C9JZE0;P51114;B4DXZ6;P51114;B4DXZ6;C9JAJ4;C9JYQ6;C9IZ22;C9JZE0;C9JY20;P51114;B4DXZ6	FXR1	110.873	77.7656	94.2224	136.599	101.978	119.103
816	Fragile X mental retardation syndrome-related protein 2 OS=Homo sapiens GN=FXR2 PE=1 SV=2	73.6215	149.278	73.3363	118.781	27.5801	46.6387	135.623	120.097	45.7359	111.62	59.415	95.5548	116.74	64.4521	137.411	75.4033	108.313	75.3459	I3L1Z2;P51116;P51116;P51116;I3L1Z2;P51116;P51116;P51116	FXR2;FXR2	98.7452	64.3332	100.485	88.8634	106.201	86.3539
817	Fructose-bisphosphate aldolase;Fructose-bisphosphate aldolase A	249.217	149.786	165.967	154.799	31.1219	170.87	92.1464	143.276	301.927	225.464	113.398	420.557	313.182	112.568	121.951	153.336	165.084	132.07	H3BMQ8;H3BPS8;H3BQN4;H3BR04;H3BR68;H3BU78;H3BUH7;J3KPS3;P04075;H3BMQ8;J3KPS3;P04075;H3BQN4;H3BUH7;H3BPS8;H3BR04;H3BMQ8;H3BU78;H3BR68;J3KPS3;P04075;H3BQN4;H3BUH7;H3BPS8;H3BR04	ALDOA	188.323	118.93	179.117	253.14	182.567	150.163
818	Fumarate hydratase, mitochondrial OS=Homo sapiens GN=FH PE=1 SV=3	539.529	117.422	60.592	13.1397	98.0371	61.818	64.6893	83.1219	107.602	123.499	161.922	106.334	116.611	127.624	242.15	209.115	151.341	350.667	P07954;P07954;P07954;P07954;P07954;P07954	FH;FUMH	239.181	57.6649	85.1376	130.585	162.128	237.041
819	FYVE and coiled-coil domain-containing protein 1 OS=Homo sapiens GN=FYCO1 PE=1 SV=3	61.6383	181.24	59.107	81.1015	64.9724	44.1719	176.982	122.62	80.4631	133.635	218.54	173.616	80.7593	126.278	86.4118	128.271	119.416	54.4763	C9J2W6;H7BZ74;Q9BQS8;Q9BQS8;Q9BQS8;C9J2W6;H7BZ74;Q9BQS8;Q9BQS8;Q9BQS8	FYCO1;FYCO1	100.662	63.4153	126.688	175.264	97.8163	100.721
820	G patch domain and KOW motifs-containing protein OS=Homo sapiens GN=GPKOW PE=1 SV=2	84.698	128.842	59.4398	11.7913	76.0226	42.958	94.6976	131.549	127.35	164.627	8.13226	211.199	107.326	111.512	93.9197	60.8614	70.023	71.6481	Q92917;Q92917;Q92917;Q92917;Q92917;Q92917	GPKOW;GPKOW	90.9932	43.5907	117.866	127.986	104.253	67.5108
821	G2;mitotic-specific cyclin-B1 OS=Homo sapiens GN=CCNB1 PE=1 SV=1	358.88	131.349	98.0847	72.4672	92.7166	21.69	81.5977	659.695	159.837	104.645	329.345	47.8934	210.891	138.674	56.2412	49.2331	82.6737	14.9395	D6RHI0;E9PC90;P14635;P14635;P14635;E9PC90;D6RHI0;P14635;E9PC90;D6RHI0;P14635;P14635	CCNB1;CCNB1	196.104	62.2913	300.377	160.628	135.269	48.9487
822	Gamma-interferon-inducible protein 16 OS=Homo sapiens GN=IFI16 PE=1 SV=3	117.536	182.058	191.507	145.226	17.7132	216.911	59.9736	83.3064	92.9289	161.799	209.058	147.325	80.1403	77.2389	121.554	110.145	99.9307	104.565	A0A0A0MRB1;H3BM18;H3BR65;H3BR88;H3BVE6;Q16666;Q6K0P9;X6RHM1;X6RHR0;Q16666;Q16666;H3BM18;X6RHM1;H3BR88;H3BR65;A0A0A0MRB1;H3BVE6;X6RHR0;Q6K0P9;Q16666;Q16666;Q16666	IFI16;IF16	163.7	126.617	78.7363	172.727	92.9778	104.88
823	Gamma-tubulin complex component 2 OS=Homo sapiens GN=TUBGCP2 PE=1 SV=2	207.585	92.871	285.166	75.9488	21.2083	143.177	205.908	194.369	167.725	111.412	187.203	156.743	69.3323	165.038	108.734	50.292	99.3781	116.199	B3KTU7;F2Z2B9;Q9BSJ2;R4GMM4;Q9BSJ2;Q9BSJ2;F2Z2B9;R4GMM4;B3KTU7;Q9BSJ2;F2Z2B9;Q9BSJ2;Q9BSJ2	TUBGCP2;GCP2	195.207	80.1114	189.334	151.786	114.368	88.6231
824	Gem-associated protein 4 OS=Homo sapiens GN=GEMIN4 PE=1 SV=2	113.847	150.483	349.066	215.442	222.006	261.154	39.2727	89.1805	69.5489	44.649	88.2153	40.8384	199.267	138.77	89.9378	87.6666	49.3561	120.656	E7EN12;I3L2C7;I3L399;I3L4A4;I3L4M4;P57678;I3L2C7;I3L2C7;P57678;I3L4A4;I3L399;E7EN12;I3L4M4;I3L2C7;P57678;P57678;I3L2C7;P57678;I3L2C7;I3L2C7	GEMIN4;GEMI4	204.465	232.867	66.0007	57.9009	142.658	85.8929
825	Gem-associated protein 5 OS=Homo sapiens GN=GEMIN5 PE=1 SV=3	131.185	132.143	81.5694	30.7637	136.936	84.7039	95.2374	118.501	194.693	117.137	32.9215	176.884	95.145	88.093	102.193	74.7062	147.611	87.1758	Q8TEQ6;Q8TEQ6;Q8TEQ6;Q8TEQ6;Q8TEQ6;Q8TEQ6	GEMIN5;GEMI5	114.966	84.1345	136.144	108.981	95.1438	103.164
826	General transcription factor 3C polypeptide 1 OS=Homo sapiens GN=GTF3C1 PE=1 SV=4	98.1323	86.3878	810.1	132.657	79.2839	210.541	75.2676	111.311	89.3971	113.832	174.267	73.7032	102.059	168.308	107.267	113.147	150.347	101.487	H3BRD0;H3BU37;Q12789;Q12789;Q12789;H3BRD0;H3BU37;Q12789;Q12789;Q12789	GTF3C1;TF3C1	331.54	140.827	91.992	120.601	125.878	121.661
827	General transcription factor 3C polypeptide 4 OS=Homo sapiens GN=GTF3C4 PE=1 SV=2	57.3355	184.971	60.4787	121.698	70.6813	22.2087	117.283	93.6921	44.0893	106.799	9.82363	46.1371	105.307	164.126	82.5477	72.6634	100.236	47.7641	F2Z356;Q9UKN8;Q9UKN8;Q9UKN8;F2Z356;Q9UKN8;Q9UKN8;Q9UKN8	GTF3C4;TF3C4	100.928	71.5292	85.0216	54.2533	117.327	73.5545
828	General transcription factor IIF subunit 1	111.365	112.303	120.916	161.205	105.373	152.52	100.479	100.208	85.9339	122.425	78.9002	59.5016	105.278	78.8509	93.9327	89.608	93.7506	109.809	M0QXD6;M0R0R9;M0R0Z3;P35269;M0QXD6;P35269;M0QXD6;M0R0R9;M0R0Z3;P35269;M0QXD6	GTF2F1	114.861	139.699	95.5405	86.9423	92.6871	97.7226
829	General transcription factor IIF subunit 2 OS=Homo sapiens GN=GTF2F2 PE=1 SV=2	98.0235	168.319	93.7896	17.8303	67.995	67.9667	215.367	33.5341	115.982	119.259	26.272	166.948	117.227	86.5737	102.498	92.8903	90.8085	70.5931	P13984;P13984;P13984;P13984;P13984;P13984	GTF2F2;T2FB	120.044	51.264	121.628	104.16	102.1	84.764
830	General transcription factor II-I OS=Homo sapiens GN=GTF2I PE=1 SV=2	52.2463	118.97	116.667	51.6951	77.7007	28.7553	83.4047	86.1546	130.903	132.869	54.4499	95.1516	82.7941	227.616	116.764	103.728	99.3712	99.1373	C9J6M0;P78347;P78347;P78347;C9J6M0;P78347;P78347;P78347	GTF2I;GTF2I	95.9612	52.7171	100.154	94.1567	142.391	100.745
831	General vesicular transport factor p115 OS=Homo sapiens GN=USO1 PE=1 SV=2	84.0023	133.182	89.1805	117.625	108.395	38.915	145.478	116.837	85.2635	98.7053	242.032	93.8677	130.206	108.719	102.449	89.6142	67.7269	78.0841	O60763;O60763;O60763;O60763;O60763;O60763	USO1;USO1	102.122	88.3119	115.86	144.868	113.791	78.4751
832	Glioma tumor suppressor candidate region gene 2 protein OS=Homo sapiens GN=GLTSCR2 PE=1 SV=2	138.118	105.687	168.401	144.193	13.8995	113.958	118.756	66.1448	69.3852	41.8297	83.5725	67.9761	104.514	123.688	66.5726	175.844	89.2733	61.6084	M0QX73;M0QZ34;Q9NZM5;Q9NZM5;Q9NZM5;M0QX73;M0QZ34;Q9NZM5;Q9NZM5;Q9NZM5	GLTSCR2;GSCR2	137.402	90.6834	84.762	64.4594	98.2581	108.909
833	Glucose-6-phosphate 1-dehydrogenase OS=Homo sapiens GN=G6PD PE=1 SV=4	108.651	102.342	127.086	75.6441	100.007	94.3373	143.276	106.659	105.241	134.062	208.638	109.786	81.079	111.412	100.076	131.576	71.653	111.613	E7EM57;E7EUI8;E9PD92;P11413;P11413;P11413;E7EUI8;E9PD92;E7EM57;P11413;E7EUI8;E9PD92;E7EM57;P11413;P11413	G6PD;G6PD	112.693	89.9961	118.392	150.829	97.5223	104.947
834	Glucosidase 2 subunit beta OS=Homo sapiens GN=PRKCSH PE=1 SV=2	57.9146	99.0686	113.855	61.7324	158.986	132.565	100.187	107.125	155.963	89.807	102.378	126.62	88.0747	93.4068	152.615	127.262	135.041	172.13	A0A0C4DGP4;K7EJ70;K7EKX1;K7ELL7;K7EPW7;P14314;K7ELL7;K7ELL7;P14314;K7EPW7;A0A0C4DGP4;K7EKX1;K7EJ70;K7ELL7;P14314;P14314;K7ELL7;P14314;K7ELL7;K7ELL7	PRKCSH;GLU2B	90.2795	117.761	121.092	106.268	111.366	144.811
835	Glutamate dehydrogenase 1, mitochondrial OS=Homo sapiens GN=GLUD1 PE=1 SV=2	102.441	74.0155	139.881	37.3816	247.581	140.406	75.991	67.6612	63.512	98.7669	101.995	87.0128	112.599	119.3	157.56	129.199	219.512	247.135	P00367;P00367;P00367;P00367;P00367;P00367	GLUD1;DHE3	105.446	141.789	69.0547	95.925	129.82	198.616
836	Glutaminase kidney isoform, mitochondrial OS=Homo sapiens GN=GLS PE=1 SV=1	85.6604	100	68.3399	57.8304	64.6042	34.9291	143.664	107.007	143.704	150.15	85.8506	102.059	164.399	66.7991	148.494	97.2116	109.718	126.857	B7Z509;C9JIJ6;H7BZD1;H7C201;O94925;O94925;O94925;H7BZD1;C9JIJ6;B7Z509;H7C201;O94925;O94925;O94925	GLS;GLSK	84.6668	52.4546	131.458	112.686	126.564	111.262
837	Glutamine--fructose-6-phosphate aminotransferase [isomerizing] 1 OS=Homo sapiens GN=GFPT1 PE=1 SV=3	70.6323	113.721	72.3317	155.909	146.591	41.1339	118.517	160.703	197.904	93.1805	1060.89	178.782	81.9661	122.859	77.9813	70.5834	82.4905	95.7537	Q06210;Q06210;Q06210;Q06210;Q06210;Q06210	GFPT1;GFPT1	85.5617	114.545	159.042	444.283	94.2687	82.9425
838	Glutamine-rich protein 1 OS=Homo sapiens GN=QRICH1 PE=1 SV=1	209.943	94.954	56.6324	301.948	64.247	55.4631	58.3377	79.3719	139.697	332.787	161.575	213.258	24.3653	91.8594	108.275	137.526	83.6246	85.11	C9JAL2;C9JIA8;Q2TAL8;Q2TAL8;Q2TAL8;C9JAL2;C9JIA8;Q2TAL8;Q2TAL8;Q2TAL8	QRICH1;QRIC1	120.51	140.553	92.4688	235.873	74.8332	102.087
839	Glutamine--tRNA ligase	53.9764	76.4241	283.785	49.9238	186.969	34.2387	115.317	84.839	314.443	168.506	173.063	365.001	72.0515	126.822	85.9637	143.247	140.756	68.8773	A0A0U1RQC3;A0A0U1RQE9;A0A0U1RQJ6;A0A0U1RQL2;A0A0U1RQM8;A0A0U1RQQ5;A0A0U1RQT0;A0A0U1RQU2;A0A0U1RQX5;A0A0U1RQX9;A0A0U1RR66;A0A0U1RR79;A0A0U1RRC8;A0A0U1RRI9;A0A0U1RRJ7;B4DDN1;C9J165;F2Z2V6;H7C0R3;P47897;A0A0U1RQC3;P47897;B4DDN1;C9J165;A0A0U1RQT0;H7C0R3;A0A0U1RR66;A0A0U1RQM8;A0A0U1RQU2;A0A0U1RRI9;A0A0U1RQE9;A0A0U1RQQ5;A0A0U1RRC8;A0A0U1RQX5;A0A0U1RQJ6;A0A0U1RQL2;F2Z2V6;A0A0U1RQC3;A0A0U1RRJ7;A0A0U1RQX9…	QARS	138.062	90.3772	171.533	235.523	94.9456	117.627
840	Glutamyl-tRNA(Gln) amidotransferase subunit B, mitochondrial	116.845	80.4631	477.731	71.1482	80.9498	102.257	167.272	71.094	65.1167	116.708	26.8855	40.8611	81.9832	162.214	202.455	200.43	231.209	138.684	B4E0P2;D6RDU9;D6REA0;D6RGY4;H0Y8G7;H0Y9F2;H0Y9W6;O75879;B4E0P2;O75879;D6RDU9;D6REA0;H0Y8G7;H0Y9F2;B4E0P2;D6RGY4;H0Y9W6;O75879;D6RDU9;D6REA0	GATB;PET112	225.013	84.785	101.161	61.4848	148.884	190.108
841	Glutaredoxin-3 OS=Homo sapiens GN=GLRX3 PE=1 SV=2	42.552	138.3	118.863	47.185	423.042	115.285	1172.16	1099.98	482.892	87.9893	55.6055	978.451	55.0914	32.8941	76.8597	279.103	24.2575	161.81	O76003;O76003;O76003;O76003;O76003;O76003	GLRX3;GLRX3	99.905	195.17	918.343	374.015	54.9484	155.057
842	Glyceraldehyde-3-phosphate dehydrogenase OS=Homo sapiens GN=GAPDH PE=1 SV=3	131.658	45.4767	50.5611	35.8887	284.475	74.1799	75.9488	51.3736	122.799	107.475	114.806	144.874	91.764	27.4029	58.4146	85.8327	70.9758	90.175	E7EUT5;P04406;P04406;P04406;E7EUT5;P04406;E7EUT5;P04406;P04406	GAPDH;G3P	75.8988	131.514	83.3739	122.385	59.1938	82.3279
843	Glycerol-3-phosphate acyltransferase 3 OS=Homo sapiens GN=GPAT3 PE=1 SV=2	167.481	84.5748	100.73	73.4482	437.809	59.5676	67.5206	59.6378	19.9201	101.84	305.845	53.924	348.027	155.563	80.4297	170.764	237.117	114.068	Q53EU6;Q53EU6;Q53EU6;Q53EU6;Q53EU6;Q53EU6	AGPAT9;GPAT3	117.596	190.275	49.0262	153.87	194.673	173.983
844	Glycerol-3-phosphate dehydrogenase, mitochondrial OS=Homo sapiens GN=GPD2 PE=1 SV=3	51.4948	82.7826	91.4148	37.3738	85.7971	120.105	69.39	97.05	357.143	84.7567	19.1538	310.05	57.5305	137.841	117.683	70.696	154.853	98.5276	E7EM56;F5GYK7;P43304;P43304;P43304;F5GYK7;E7EM56;P43304;P43304;P43304	GPD2;GPDM	75.2308	81.0921	174.528	137.987	104.351	108.026
845	Glycine--tRNA ligase OS=Homo sapiens GN=GARS PE=1 SV=3	101.656	154.071	99.9792	15.8231	169.702	114.918	106.563	124.427	189.343	115.317	78.9713	279.026	87.6545	154.264	80.5748	127.209	98.0711	92.0251	F8WCK4;H7C443;P41250;P41250;P41250;H7C443;F8WCK4;P41250;P41250;P41250	GARS;SYG	118.569	100.147	140.111	157.771	107.498	105.768
846	Glycogen phosphorylase, brain form OS=Homo sapiens GN=PYGB PE=1 SV=5	112.241	245.292	87.1758	18.3952	348.873	50.5962	80.1014	104.928	233.513	101.508	190.29	285.66	143.415	77.8355	100.612	58.5037	132.639	131.741	H0Y4Z6;P11216;P11216;P11216;H0Y4Z6;P11216;P11216;P11216	PYGB;PYGB	148.236	139.288	139.514	192.486	107.288	107.628
847	GMP synthase [glutamine-hydrolyzing] OS=Homo sapiens GN=GMPS PE=1 SV=1	160.737	138.674	165.531	26.5043	103.476	161.127	126.269	65.0355	995.692	209.667	84.3699	658.918	124.902	62.9553	57.0738	91.7767	59.2382	62.4555	P49915;P49915;P49915;P49915;P49915;P49915	GMPS;GUAA	154.981	97.0359	395.666	317.652	81.6438	71.1568
848	Golgi integral membrane protein 4 OS=Homo sapiens GN=GOLIM4 PE=1 SV=1	163.309	160.926	73.3618	35.547	35.5002	119.615	117.772	150.17	127.952	82.8745	69.0877	302.66	142.989	91.4909	146.724	52.1703	92.3766	202.665	F8W785;O00461;O00461;O00461;F8W785;O00461;F8W785;O00461;O00461	GOLIM4;GOLI4	132.532	63.5541	131.965	151.541	127.068	115.737
849	Golgi membrane protein 1 OS=Homo sapiens GN=GOLM1 PE=1 SV=1	42.848	162.676	118.296	220.656	43.0057	170.291	295.283	290.875	89.094	212.712	9.7099	182.311	26.1358	35.7298	20.9482	33.9245	160.57	88.8042	C9J941;C9JYM4;F8WAT9;Q8NBJ4;Q8NBJ4;Q8NBJ4;F8WAT9;C9JYM4;C9J941;Q8NBJ4;Q8NBJ4;Q8NBJ4	GOLM1;GOLM1	107.94	144.651	225.084	134.911	27.6046	94.4328
850	Golgi reassembly-stacking protein 2 OS=Homo sapiens GN=GORASP2 PE=1 SV=3	120.139	72.0165	140.6	278.311	33.6575	125.946	108.568	119.127	117.495	61.5402	30.0284	90.344	105.49	60.0527	144.814	60.011	61.9167	177.031	Q9H8Y8;Q9H8Y8;Q9H8Y8;Q9H8Y8;Q9H8Y8;Q9H8Y8	GORASP2;GORS2	110.918	145.971	115.063	60.6375	103.452	99.6528
851	Golgi resident protein GCP60 OS=Homo sapiens GN=ACBD3 PE=1 SV=4	103.598	103.713	61.921	88.3805	103.627	66.7112	87.5513	149.755	42.6465	103.498	77.9435	70.4172	164.536	75.7911	106.356	103.04	96.9223	98.0983	Q9H3P7;Q9H3P7;Q9H3P7;Q9H3P7;Q9H3P7;Q9H3P7	ACBD3;GCP60	89.7442	86.2396	93.3175	83.9528	115.561	99.3534
852	Golgi SNAP receptor complex member 2 OS=Homo sapiens GN=GOSR2 PE=1 SV=2	22.1841	48.6462	127.121	66.0166	43.4823	88.8104	21.2009	483.093	135.679	85.5417	351.591	214.295	179.639	149.744	120.648	176.516	182.754	170.527	E7EQ34;I3L0K1;I3L1K7;I3L3V4;I3L4Z6;O14653;E7EQ34;E7EQ34;O14653;I3L1K7;I3L4Z6;I3L0K1;I3L3V4;E7EQ34;O14653;I3L1K7;I3L4Z6;I3L0K1;O14653;E7EQ34;O14653;E7EQ34;E7EQ34	GOSR2;GOSR2	65.9837	66.1031	213.324	217.143	150.01	176.599
853	Golgin subfamily A member 1 OS=Homo sapiens GN=GOLGA1 PE=1 SV=3	50	83.979	110.16	134.574	83.0067	116.272	122.383	148.741	1369.14	78.6381	66.1677	1452.94	111.011	96.3128	29.821	111.288	39.2319	19.5481	H0YE54;Q5T165;Q92805;R4GNH1;Q92805;Q92805;Q5T165;H0YE54;R4GNH1;Q92805;Q92805;Q92805	GOLGA1;GOGA1	81.3796	111.284	546.755	532.581	79.0482	56.6894
854	Golgin subfamily A member 2 OS=Homo sapiens GN=GOLGA2 PE=1 SV=3	79.8022	86.2562	111.196	65.7426	206.766	120.33	116.586	61.3655	137.411	84.288	55.4247	97.1509	108.493	117.691	87.2665	53.5627	77.8193	93.0643	A0A087WYC0;A0A0C4DGS5;Q08379;R4GND7;A0A0C4DGS5;Q08379;A0A0C4DGS5;A0A087WYC0;R4GND7;Q08379;A0A0C4DGS5;Q08379;A0A0C4DGS5;Q08379;A0A0C4DGS5;A0A0C4DGS5	GOLGA2;GOGA2	92.418	130.946	105.121	78.9546	104.483	74.8154
855	Golgin subfamily A member 3 OS=Homo sapiens GN=GOLGA3 PE=1 SV=2	1283.58	79.1521	82.3363	43.386	131.321	260.359	187.475	118.042	409.227	122.987	129.379	346.055	50.9516	93.7246	25.8888	226.608	36.2185	21.9836	A0A087WV43;Q08378;Q08378;Q08378;A0A087WV43;Q08378;Q08378;Q08378	GOLGA3;GOGA3	481.689	145.022	238.248	199.473	56.855	94.9368
856	Golgin subfamily A member 4	95.8599	124.565	134.742	23.806	72.2866	345.647	132.317	128.271	240.477	105.132	123.713	461.682	192.052	158.282	97.9081	72.3969	67.4645	314.814	A0A087WTW2;C9JHJ5;E7EVX2;H0Y6I0;Q13439;A0A087WTW2;H0Y6I0;Q13439;C9JHJ5;E7EVX2;A0A087WTW2;H0Y6I0;Q13439	GOLGA4	118.389	147.247	167.022	230.176	149.414	151.558
857	Golgin subfamily A member 5 OS=Homo sapiens GN=GOLGA5 PE=1 SV=3	61.2168	77.2229	88.9582	88.8904	73.826	46.9111	131.997	105.263	158.689	102.669	78.6108	129.531	103.025	71.4448	432.8	176.259	253.45	272.905	H0YK03;Q8TBA6;Q8TBA6;Q8TBA6;H0YK03;Q8TBA6;Q8TBA6;Q8TBA6	GOLGA5;GOGA5	75.7993	69.8758	131.983	103.604	202.423	234.205
858	Golgin subfamily A member 7 OS=Homo sapiens GN=GOLGA7 PE=1 SV=2	25.0329	156.017	163.558	71.3804	726.066	62.5768	101.22	23.9351	145.276	72.3768	40.3796	488.209	158.326	143.266	178.2	58.2084	104.435	784.732	M0R0R5;Q2TAP0;Q7Z5G4;Q7Z5G4;Q7Z5G4;M0R0R5;Q2TAP0;Q7Z5G4;Q7Z5G4;Q7Z5G4	GOLGA7;GOGA7	114.869	286.674	90.144	200.322	159.931	315.792
859	Golgin subfamily B member 1 OS=Homo sapiens GN=GOLGB1 PE=1 SV=2	32.9946	80.9667	97.725	39.2673	108.802	372.102	98.6369	85.4528	657.96	251.56	35.6482	264.561	167.33	162.845	45.8089	99.8892	128.449	83.2545	C9J8Q0;E7EU81;F8WF12;H0Y867;Q14789;REV__Q8N884;Q14789;Q14789;E7EU81;H0Y867;F8WF12;C9J8Q0;REV__Q8N884;Q14789;E7EU81;Q14789;Q14789	GOLGB1;GOGB1	70.5621	173.39	280.683	183.923	125.328	103.864
860	Golgi-specific brefeldin A-resistance guanine nucleotide exchange factor 1 OS=Homo sapiens GN=GBF1 PE=1 SV=2	77.3622	81.8696	84.7098	164.444	78.0029	54.5216	153.347	143.834	31.3014	81.2928	222.253	70.4123	56.9158	125.015	124.048	99.6609	70.1152	117.919	Q92538;Q92538;Q92538;Q92538;Q92538;Q92538	GBF1;GBF1	81.3138	98.9896	109.494	124.653	101.993	95.8985
861	GPN-loop GTPase 1 OS=Homo sapiens GN=GPN1 PE=1 SV=1	967.325	134.807	101.847	798.781	66.5034	28.146	117.438	158.216	25.8422	90.6702	144.153	49.1785	138.156	108.711	91.7449	84.4576	69.0733	47.0348	F8WD09;Q9HCN4;Q9HCN4;Q9HCN4;F8WD09;Q9HCN4;Q9HCN4;Q9HCN4	GPN1;GPN1	401.326	297.81	100.499	94.6672	112.871	66.8552
862	G-rich sequence factor 1 OS=Homo sapiens GN=GRSF1 PE=1 SV=3	84.5807	81.7052	126.866	147.662	119.3	50.9622	83.8568	94.9276	47.6154	107.631	299.862	51.3879	113.084	126.488	106.614	170.432	106.216	129.9	F5H5I6;H0Y8R1;H0YAK1;H0YAM1;Q12849;F5H5I6;F5H5I6;Q12849;H0Y8R1;H0YAK1;H0YAM1;F5H5I6;Q12849;H0Y8R1;H0YAK1;Q12849;F5H5I6;Q12849;F5H5I6;F5H5I6	GRSF1;GRSF1	97.7171	105.975	75.4666	152.961	115.396	135.516
863	GRIP and coiled-coil domain-containing protein 2 OS=Homo sapiens GN=GCC2 PE=1 SV=4	108.103	95.2836	70.7205	63.6574	129.495	160.904	105.555	73.4177	101.241	69.863	185.613	112.99	169.807	129.361	130.152	100.257	99.3506	127.509	A0A087WZR8;B8ZZA5;B8ZZW2;H7BYJ9;Q8IWJ2;Q8IWJ2;Q8IWJ2;B8ZZW2;A0A087WZR8;H7BYJ9;B8ZZA5;Q8IWJ2;Q8IWJ2;Q8IWJ2	GCC2;GCC2	91.3689	118.019	93.4048	122.822	143.107	109.039
864	GRIP1-associated protein 1 OS=Homo sapiens GN=GRIPAP1 PE=1 SV=1	196.251	117.422	72.1514	41.1767	248.131	95.7271	74.221	130.514	4.03497	98.9451	335.706	11.3842	90.8841	110.091	57.0066	74.52	48.0497	31.7252	A0A075B793;A0A087WT45;A0A087WW92;A0A087WWF2;A0A087WXA6;A0A087WZF5;Q4V328;Q4V328;Q4V328;A0A087WT45;A0A075B793;A0A087WXA6;A0A087WZF5;A0A087WW92;A0A087WWF2;Q4V328;A0A087WT45;A0A075B793;Q4V328;Q4V328	GRIPAP1;GRAP1	128.608	128.345	69.5899	148.679	85.994	51.4316
865	Growth arrest and DNA damage-inducible proteins-interacting protein 1 OS=Homo sapiens GN=GADD45GIP1 PE=1 SV=1	81.2534	84.9449	175.333	64.7297	131.668	97.4747	63.3844	98.3298	439.207	55.2061	298.039	337.924	127.978	262.279	77.9543	137.278	157.822	122.332	Q8TAE8;Q8TAE8;Q8TAE8;Q8TAE8;Q8TAE8;Q8TAE8	GADD45GIP1;G45IP	113.844	97.9573	200.307	230.39	156.07	139.144
866	GrpE protein homolog 1, mitochondrial OS=Homo sapiens GN=GRPEL1 PE=1 SV=2	94.4485	103.104	61.1193	53.9988	78.6054	64.2158	103.843	143.177	65.6561	193.657	272.263	70.0327	152.806	110.995	81.5185	121.917	162.507	152.52	Q9HAV7;Q9HAV7;Q9HAV7;Q9HAV7;Q9HAV7;Q9HAV7	GRPEL1;GRPE1	86.2239	65.6067	104.225	178.651	115.107	145.648
867	GTP:AMP phosphotransferase AK3, mitochondrial OS=Homo sapiens GN=AK3 PE=1 SV=4	98.3229	145.821	115.157	10.265	41.443	54.7678	81.7619	102.243	33.6598	220.381	228.263	83.8684	112.42	177.203	157.113	134.77	223.132	239.479	Q9UIJ7;Q9UIJ7;Q9UIJ7;Q9UIJ7;Q9UIJ7;Q9UIJ7	AK3;KAD3	119.767	35.4919	72.5549	177.504	148.912	199.127
868	GTPase Era, mitochondrial OS=Homo sapiens GN=ERAL1 PE=1 SV=2	124.169	73.7288	113.383	50.0069	77.3836	41.0741	77.1854	128.405	136.718	119.416	54.6881	140.046	151.278	136.207	136.434	84.0663	129.63	204.613	J3QRV9;J3QSB2;J3QT61;K7EQJ8;O75616;O75616;O75616;J3QSB2;J3QRV9;K7EQJ8;J3QT61;O75616;J3QSB2;J3QRV9;O75616;O75616	ERAL1;ERAL1	103.76	56.1549	114.103	104.717	141.306	139.437
869	GTPase KRas OS=Homo sapiens GN=KRAS PE=1 SV=1	77.2978	74.4787	61.4933	34.2435	81.881	61.2168	60.186	81.7222	117.454	92.7552	51.2385	120.014	109.748	84.218	107.684	116.675	134.901	131.194	P01116;P01116;P01111;P01116;G3V4K2;G3V5T7;P01111;P01116;P01116;P01116	NRAS;KRAS;RASK	71.0899	59.1137	86.4542	88.0025	100.55	127.59
870	GTPase NRas OS=Homo sapiens GN=NRAS PE=1 SV=1;GTPase KRas OS=Homo sapiens GN=KRAS PE=1 SV=1	77.2978	74.4787	61.4933	34.2435	81.881	61.2168	60.186	81.7222	117.454	92.7552	51.2385	120.014	109.748	84.218	107.684	116.675	134.901	131.194	G3V4K2;G3V5T7;P01111;P01116;P01111;P01111;P01116;G3V4K2;G3V5T7;P01111;P01116;P01111;P01116;P01111;P01116;RASK	NRAS;KRAS;RASN	71.0899	59.1137	86.4542	88.0025	100.55	127.59
871	GTP-binding nuclear protein Ran OS=Homo sapiens GN=RAN PE=1 SV=3	110.305	132.033	101.248	47.1131	54.8172	56.3974	109.863	132.299	93.9914	187.774	172.142	114.798	79.5481	76.5779	130.333	109.46	131.905	134.555	A0A087X0W0;B4DV51;B5MDF5;F5H018;H0YFC6;J3KQE5;P62826;B5MDF5;B5MDF5;P62826;J3KQE5;F5H018;H0YFC6;B4DV51;A0A087X0W0;B5MDF5;P62826;J3KQE5;F5H018;H0YFC6;P62826;B5MDF5;J3KQE5;P62826;B5MDF5;B5MDF5;J3KQE5;J3KQE5	RAN;RAN	114.529	52.7759	112.051	158.238	95.4863	125.307
872	Guanine nucleotide-binding protein G(i) subunit alpha-2 OS=Homo sapiens GN=GNAI2 PE=1 SV=3	93.9262	88.1725	78.9056	15.1281	67.3243	21.9775	88.093	90.4066	131.367	87.5027	72.8449	158.469	173.051	92.0698	154.285	117.324	142.435	201.112	A0A087WTB6;A0A087WZE5;A2A2R6;A8MTJ3;H0Y7F4;P04899;P11488;P19087;P38405;P04899;P04899;P11488;P19087;A8MTJ3;A0A087WTB6;A2A2R6;A0A087WZE5;H0Y7F4;P38405;P04899;P04899;P04899	GNAI2;GNAI2	87.0014	34.81	103.289	106.272	139.802	153.624
873	Guanine nucleotide-binding protein G(k) subunit alpha OS=Homo sapiens GN=GNAI3 PE=1 SV=3	132.528	103.807	168.098	26.4529	73.3262	64.7477	90.4379	68.5819	101.185	44.6831	43.0952	117.78	151.047	203.538	94.1609	112.288	167.33	91.2629	P08754;P08754;P08754;P08754;P08754;P08754	GNAI3;GNAI3	134.811	54.8423	86.7351	68.5196	149.582	123.627
874	Guanine nucleotide-binding protein subunit alpha-11 OS=Homo sapiens GN=GNA11 PE=1 SV=2	220.503	148.73	81.592	1361.19	301.154	46.7293	77.0304	75.6336	198.784	102.42	24.3687	167.783	88.6013	68.1649	169.984	93.5948	106.003	393.292	A0A087WVZ3;K7EL62;O95837;P29992;P29992;P29992;A0A087WVZ3;K7EL62;O95837;P29992;A0A087WVZ3;K7EL62;O95837;P29992;P29992	GNA11;GNA14;GNA11	150.275	569.692	117.149	98.1908	108.917	197.63
875	Guanine nucleotide-binding protein subunit beta-2-like 1;Guanine nucleotide-binding protein subunit beta-2-like 1, N-terminally processed	96.2328	77.5339	78.8072	24.1417	49.9342	176.467	90.3252	103.433	65.5424	88.6689	340.652	165.313	155.197	40.2958	122.027	187.839	91.7195	202.315	D6R909;D6R9L0;D6R9Z1;D6RAC2;D6RAU2;D6RBD0;D6RDI0;D6REE5;D6RF23;D6RFX4;D6RFZ9;D6RGK8;D6RHH4;D6RHJ5;E9PD14;H0Y8R5;H0Y8W2;H0Y9P0;H0YAF8;H0YAM7;J3KPE3;P63244;D6R909;P63244;D6RAC2;J3KPE3;D6RHH4;D6REE5;D6RAU2;E9PD14;H0YAF8;D6RFZ9;H0Y8W2;D6RGK8;D6RF23;D6R909;D6RBD0;D6RFX4;D6R9Z1;H0YAM7;D6R9L0;H0Y9P0;D6RHJ5;D6RDI0;H0Y8R5;P63244;D6RAC2;J3KPE3;D6RHH4;D6REE5;D6RAU2;E9PD14;H0YAF8;D6RFZ9;H0Y8W2	GNB2L1	84.1913	83.5144	86.4336	198.211	105.84	160.624
876	Guanine nucleotide-binding protein-like 1 OS=Homo sapiens GN=GNL1 PE=1 SV=2	97.2251	240.211	139.881	87.0309	37.4698	95.5283	104.088	267.641	132.088	109.764	100.166	119.02	95.9464	96.8283	72.4069	73.5756	34.6349	51.8027	A2AB27;P36915;P36915;P36915;A2AB27;P36915;A2AB27;P36915;P36915	GNL1;GNL1	159.106	73.343	167.939	109.65	88.3939	53.3378
877	Guanine nucleotide-binding protein-like 3 OS=Homo sapiens GN=GNL3 PE=1 SV=2	110.711	64.5953	93.3486	74.6907	52.7484	65.0806	158.788	56.3075	433.55	91.5607	30.2499	258.435	78.9384	265.112	66.7343	118.255	114.838	71.5637	B4DMU5;C9JYH9;C9JZT7;Q9BVP2;Q9BVP2;Q9BVP2;C9JYH9;C9JZT7;B4DMU5;Q9BVP2;Q9BVP2;Q9BVP2	GNL3;GNL3	89.5516	64.1732	216.215	126.748	136.928	101.552
878	Guanosine-3',5'-bis(diphosphate) 3'-pyrophosphohydrolase MESH1 OS=Homo sapiens GN=HDDC3 PE=1 SV=3	113.863	306.036	84.8273	76.961	62.5291	88.1908	89.6453	139.262	280.792	71.0989	84.4986	272.508	103.836	199.695	129.244	95.5879	85.293	58.8413	H0YKT9;H0YNP9;Q8N4P3;H0YNP9;H0YNP9;Q8N4P3;H0YKT9;H0YNP9;Q8N4P3;H0YKT9;Q8N4P3;H0YNP9;Q8N4P3;H0YNP9;H0YNP9	HDDC3;MESH1	168.242	75.8936	169.9	142.702	144.258	79.9074
879	H;ACA ribonucleoprotein complex non-core subunit NAF1 OS=Homo sapiens GN=NAF1 PE=1 SV=2	173.712	71.9966	243.361	31.8353	1697.34	160.57	146.277	248.199	186.116	71.5687	394.438	46.7877	56.4521	31.3992	299.696	85.7673	11.5647	52.355	Q96HR8;Q96HR8;Q96HR8;Q96HR8;Q96HR8;Q96HR8	NAF1;NAF1	163.023	629.914	193.531	170.932	129.182	49.8957
880	H;ACA ribonucleoprotein complex subunit 4 OS=Homo sapiens GN=DKC1 PE=1 SV=3	93.7376	95.1846	49.8063	94.4158	64.9454	82.6737	93.0708	56.9079	62.842	96.9021	116.473	71.5141	113.847	118.608	88.0381	190.501	60.6256	85.9578	C9IYT0;H7BZF2;H7C0M1;H7C2Q2;H7C2Q9;O60832;O60832;O60832;C9IYT0;H7C0M1;H7C2Q9;H7C2Q2;H7BZF2;O60832;O60832;O60832	DKC1;DKC1	79.5762	80.6783	70.9402	94.9632	106.831	112.362
881	HCLS1-associated protein X-1 OS=Homo sapiens GN=HAX1 PE=1 SV=2	86.2861	91.3641	66.1173	140.007	39.0447	35.0188	132.869	92.9161	164.33	65.3247	20.7517	238.138	116.207	356.895	136.955	78.6708	231.081	119.234	E9PIQ7;O00165;Q5VYD6;O00165;O00165;E9PIQ7;Q5VYD6;O00165;E9PIQ7;Q5VYD6;O00165;O00165	HAX1;HAX1	81.2559	71.3569	130.038	108.072	203.352	142.995
882	HCLS1-binding protein 3 OS=Homo sapiens GN=HS1BP3 PE=1 SV=1	186.09	405.949	240.661	89.9503	133.589	275.815	395.534	96.7075	540.652	210.22	122.663	848.139	75.6913	70.6421	123.465	80.9891	62.2567	94.4354	A0A0D9SFN1;B5MC96;F6TR53;F8WDN8;H7BZZ1;H7C0Y9;Q53T59;Q53T59;Q53T59;F6TR53;B5MC96;A0A0D9SFN1;H7C0Y9;F8WDN8;H7BZZ1;Q53T59;F6TR53;B5MC96;Q53T59;Q53T59	HS1BP3;H1BP3	277.567	166.451	344.298	393.674	89.9327	79.2271
883	HD domain-containing protein 2 OS=Homo sapiens GN=HDDC2 PE=1 SV=1	215.741	140.708	188.622	134.686	171.155	187.918	54.1563	152.383	44.6986	83.168	636.562	65.6333	56.9079	128.619	148.926	132.565	82.2108	123.508	Q7Z4H3;V9GYS5;V9GZ04;Q7Z4H3;Q7Z4H3;V9GYS5;V9GZ04;Q7Z4H3;Q7Z4H3;Q7Z4H3	HDDC2;HDDC2	181.69	164.586	83.7459	261.788	111.484	112.761
884	HEAT repeat-containing protein 1 OS=Homo sapiens GN=HEATR1 PE=1 SV=3	91.1617	105.629	154.382	16.8533	189.947	25.9193	86.6637	97.8945	158.832	109.217	38.3793	154.296	73.4941	142.88	147.601	147.212	116.183	203.538	Q5T3Q7;Q6P664;Q9H583;Q5T3Q7;Q9H583;Q5T3Q7;Q6P664;Q9H583;Q5T3Q7;Q9H583;Q5T3Q7;Q9H583;Q5T3Q7;Q5T3Q7	HEATR1;HEAT1	117.057	77.5733	114.463	100.631	121.325	155.645
885	Heat shock 70 kDa protein 1B;Heat shock 70 kDa protein 1A	110.443	124.306	145.629	16.0874	101.227	91.7513	140.347	114.568	179.129	122.697	87.436	240.094	111.922	95.0923	94.7042	149.755	109.111	83.1853	A0A0G2JIW1;P0DMV8;P0DMV9;V9GZ37;A0A0G2JIW1;A0A0G2JIW1;P0DMV9;P0DMV8;V9GZ37;A0A0G2JIW1;P0DMV9;P0DMV8;V9GZ37	HSPA1B;HSPA1A	126.793	69.6887	144.681	150.076	100.573	114.017
886	Heat shock 70 kDa protein 4 OS=Homo sapiens GN=HSPA4 PE=1 SV=4	91.7068	136.216	75.2363	6.28214	164.615	115.541	114.862	80.3294	161.328	107.878	62.916	164.764	106.977	91.9869	102.64	123.268	121.386	113.131	A0A087WTS8;A0A087WYC1;P34932;P34932;P34932;A0A087WYC1;A0A087WTS8;P34932;A0A087WYC1;P34932;P34932	HSPA4;HSP74	101.053	95.4794	118.84	111.853	100.535	119.262
887	Heat shock 70 kDa protein 6 OS=Homo sapiens GN=HSPA6 PE=1 SV=2	147.284	104.703	77.4641	52.6352	58.7109	83.8452	78.2086	101.08	60.8952	76.1439	204.5	103.605	106.496	93.2451	107.512	156.678	75.9646	76.4983	P17066;P48741;P17066;P17066;P48741;P17066;P17066;P17066	HSPA6;HSP76	109.817	65.0638	80.0613	128.083	102.418	103.047
888	Heat shock cognate 71 kDa protein	88.0442	137.05	156.623	39.5212	157.713	168.623	88.9644	72.0115	173.267	111.907	105.621	241.999	123.285	88.3315	99.1167	121.445	83.9848	105.533	E9PI65;E9PKE3;E9PLF4;E9PM13;E9PN25;E9PNE6;E9PPY6;E9PQQ4;E9PS65;P11142;E9PI65;P11142;E9PKE3;E9PNE6;E9PLF4;E9PQQ4;E9PPY6;E9PI65;E9PN25;E9PS65;E9PM13;P11142;E9PKE3;E9PNE6	HSPA8	127.239	121.952	111.414	153.176	103.578	103.654
889	Heat shock protein 105 kDa	103.972	162.046	188.479	54.07	74.9396	172.25	109.969	160.314	334.568	106.091	173.279	545.735	100.139	135.163	95.6807	108.53	110.451	100.278	A0A0A0MSM0;Q5TBM3;Q92598;R4GN69;A0A0A0MSM0;Q92598;A0A0A0MSM0;R4GN69;Q5TBM3;Q92598;A0A0A0MSM0	HSPH1	151.499	100.42	201.617	275.035	110.327	106.42
890	Heat shock protein 75 kDa, mitochondrial OS=Homo sapiens GN=TRAP1 PE=1 SV=3	174.098	91.2629	100.926	5.25852	262.806	85.7733	101.861	125.719	123.662	106.231	168.927	96.2061	70.3733	112.311	94.9342	133.978	96.6405	126.883	I3L0K7;I3L239;I3L253;I3L2D5;Q12931;Q12931;Q12931;I3L0K7;I3L239;I3L253;I3L2D5;Q12931;I3L0K7;Q12931;Q12931	TRAP1;TRAP1	122.096	117.946	117.08	123.788	92.5395	119.167
891	Heat shock protein beta-1 OS=Homo sapiens GN=HSPB1 PE=1 SV=2	94.6779	140.766	103.886	178.361	127.952	102.335	95.6608	104.109	175.382	122.671	217.845	462.675	94.514	69.6454	76.9877	74.0309	62.0585	61.0854	C9J3N8;F8WE04;P04792;P04792;P04792;F8WE04;C9J3N8;P04792;P04792;P04792	HSPB1;HSPB1	113.11	136.216	125.051	267.73	80.3824	65.7249
892	Heat shock protein HSP 90-alpha OS=Homo sapiens GN=HSP90AA1 PE=1 SV=5	126.576	122.357	112.67	12.6079	366.624	99.4263	149.495	118.337	192.546	83.001	119.036	155.898	90.2313	73.3312	77.8895	113.705	68.5534	68.62	G3V2J8;P07900;Q58FG0;P07900;P07900;G3V2J8;Q58FG0;P07900;P07900;P07900	HSP90AA1;HS90A	120.534	159.553	153.459	119.312	80.484	83.6262
893	Heat shock protein HSP 90-beta OS=Homo sapiens GN=HSP90AB1 PE=1 SV=4	76.8118	132.061	138.118	22.4813	453.468	122.052	166.775	124.522	180.826	92.0634	243.767	126.532	85.4943	73.642	74.3755	86.7178	94.05	77.5608	P08238;Q58FF6;Q58FF7;P08238;P08238;Q58FF7;Q58FF6;P08238;P08238;P08238	HSP90AB1;HS90B	115.663	199.334	157.374	154.121	77.8373	86.1095
894	Helicase SKI2W OS=Homo sapiens GN=SKIV2L PE=1 SV=3	97.0971	70.2758	720.701	63.3712	257.952	70.0375	186.413	58.829	116.756	83.1737	65.013	121.251	120.681	88.9212	110.412	106.903	114.798	97.3869	B4E0B4;F8WDE8;H7C4L3;H7C5N0;Q15477;Q15477;Q15477;H7C5N0;F8WDE8;H7C4L3;B4E0B4;Q15477;Q15477;Q15477	SKIV2L;SKIV2	296.024	130.453	120.666	89.8127	106.672	106.363
895	Helicase SRCAP OS=Homo sapiens GN=SRCAP PE=1 SV=3	42.0973	56.8724	159.229	729.597	40.576	135.773	110.857	74.0977	43.9642	111.891	54.3518	31.0421	140.114	76.1069	65.5787	121.251	78.9877	69.2555	A0A087X0E3;A0A0A0MS59;A0A0C4DFX4;Q6ZRS2;A0A0A0MS59;A0A0A0MS59;A0A0C4DFX4;Q6ZRS2;A0A087X0E3;A0A0A0MS59;A0A0C4DFX4;Q6ZRS2;A0A087X0E3;Q6ZRS2;A0A0A0MS59;A0A0C4DFX4;Q6ZRS2;A0A0A0MS59;A0A0A0MS59;A0A0C4DFX4;A0A0C4DFX4	SRCAP;SRCAP	86.0661	301.982	76.3063	65.7618	93.9332	89.8315
896	Heme oxygenase 1 OS=Homo sapiens GN=HMOX1 PE=1 SV=1	79.6143	108.764	151.645	79.1466	47.0446	121.142	110.198	158.601	109.111	158.997	282.921	222.731	134.453	89.6764	114.806	174.497	113.674	214.622	B1AHA8;P09601;P09601;P09601;B1AHA8;P09601;B1AHA8;P09601;P09601	HMOX1;HMOX1	113.341	82.4444	125.97	221.55	112.978	167.598
897	Heme oxygenase 2	97.9692	111.157	47.1033	142.06	109.391	53.5144	108.177	145.448	331.958	82.0628	32.5448	341.717	98.9108	118.304	191.136	98.5276	342.713	222.777	I3L159;I3L1F5;I3L1Y2;I3L276;I3L463;I3L4P8;P30519;I3L159;P30519;I3L159;I3L1F5;I3L1Y2;I3L276;I3L4P8;I3L463;P30519;I3L159;I3L1F5	HMOX2	85.4099	101.655	195.194	152.108	136.117	221.339
898	Hemoglobin subunit alpha OS=Homo sapiens GN=HBA1 PE=1 SV=2	28.9935	171.535	192.186	182.5	196.333	159.593	58.2569	71.415	1689.71	67.6377	3.32685	863.861	241.446	58.4024	54.431	113.745	89.4653	278.099	CON__P01966;G3V1N2;P69905;P69905;CON__P01966;G3V1N2;P69905;CON__P01966;G3V1N2;P69905;P69905;P69905	HBA2;HBA1;HBA	130.905	179.475	606.459	311.609	118.093	160.436
899	Hepatoma-derived growth factor OS=Homo sapiens GN=HDGF PE=1 SV=1	114.536	112.998	95.8134	31.4057	271.942	191.667	113.116	125.24	70.9709	92.3446	187.332	70.2904	105.11	89.5211	73.1992	88.4847	141.392	28.2927	P51858;P51858;P51858;P51858;P51858;P51858	HDGF;HDGF	107.783	165.005	103.109	116.656	89.2768	86.0564
900	Heterochromatin protein 1-binding protein 3 OS=Homo sapiens GN=HP1BP3 PE=1 SV=1	159.948	63.3624	93.4068	565.842	100.243	53.8717	92.1209	121.285	77.7708	75.3302	295.96	71.9417	172.345	129.504	154.435	149.185	245.139	77.0251	B0QZK4;B0QZK8;B0QZK9;Q5SSJ5;Q5SWC8;X6RGJ2;Q5SSJ5;Q5SSJ5;X6RGJ2;B0QZK4;Q5SWC8;B0QZK9;B0QZK8;Q5SSJ5;X6RGJ2;B0QZK4;Q5SSJ5;X6RGJ2;Q5SSJ5;X6RGJ2;X6RGJ2	HP1BP3;HP1B3	105.572	239.986	97.0589	147.744	152.095	157.116
901	Heterogeneous nuclear ribonucleoprotein A/B	157.233	69.8001	82.2678	35.4486	136.737	93.8872	112.179	49.1717	116.732	77.5178	93.8156	138.645	48.7441	101.692	110.282	131.103	166.832	72.2215	A0A087WZV1;D6R9P3;D6RBZ0;D6RD18;Q99729;A0A087WZV1;D6R9P3;D6RD18;D6RBZ0;A0A087WZV1;Q99729;D6R9P3;D6RD18;D6RBZ0;A0A087WZV1;Q99729	HNRNPAB	103.1	88.6908	92.6942	103.326	86.906	123.386
902	Heterogeneous nuclear ribonucleoprotein A0 OS=Homo sapiens GN=HNRNPA0 PE=1 SV=1	147.683	97.0769	163.422	580.14	83.671	48.9371	84.6452	133.302	300.611	153.315	26.4603	461.522	166.567	105.197	104.717	178.757	92.0762	57.7983	Q13151;Q13151;Q13151;Q13151;Q13151;Q13151	HNRNPA0;ROA0	136.06	237.583	172.853	213.766	125.494	109.544
903	Heterogeneous nuclear ribonucleoprotein A1 OS=Homo sapiens GN=HNRNPA1 PE=1 SV=5	148.278	45.7169	94.5664	177.695	60.2486	114.33	123.568	93.4198	84.0023	93.4651	79.207	135.886	78.0354	106.223	61.5018	157.658	66.0898	86.1964	F8VTQ5;F8VYN5;F8VZ49;F8W646;F8W6I7;P09651;Q32P51;P09651;P09651;F8W6I7;F8VZ49;Q32P51;F8VTQ5;F8W646;F8VYN5;P09651;F8W6I7;F8VZ49;P09651;P09651	HNRNPA1;ROA1	96.187	117.424	100.33	102.853	81.9201	103.315
904	Heterogeneous nuclear ribonucleoprotein A3 OS=Homo sapiens GN=HNRNPA3 PE=1 SV=2	123.388	68.028	121.807	97.5355	64.7656	147.601	155.261	120.957	188.818	87.1698	66.9613	190.739	143.853	104.406	69.1308	131.458	108.358	86.3399	H7C1J8;P51991;P51991;P51991;H7C1J8;P51991;P51991;P51991	HNRNPA3;ROA3	104.408	103.301	155.012	114.957	105.797	108.718
905	Heterogeneous nuclear ribonucleoprotein D0	285.027	112.233	114.584	38.3633	54.5481	151.898	64.4924	59.8615	146.937	102.144	107.998	152.753	83.851	91.567	148.741	161.217	118.649	103.118	D6RAF8;D6RBQ9;D6RD83;D6RF44;H0Y8G5;H0YA96;Q14103;D6RAF8;H0YA96;H0Y8G5;Q14103;D6RAF8;D6RF44;D6RBQ9;D6RD83;H0YA96;H0Y8G5;Q14103;D6RAF8;D6RF44;D6RBQ9	HNRNPD	170.615	81.603	90.4304	120.965	108.053	127.661
906	Heterogeneous nuclear ribonucleoprotein F OS=Homo sapiens GN=HNRNPF PE=1 SV=3	140.211	101.67	60.4201	16.4231	210.716	70.1979	90.4944	68.4205	181.932	124.126	138.29	136.993	115.133	79.8022	86.9827	133.821	66.9613	113.124	P52597;P52597;P52597;P52597;P52597;P52597	HNRNPF;HNRPF	100.767	99.1123	113.616	133.136	93.9726	104.635
907	Heterogeneous nuclear ribonucleoprotein H;Heterogeneous nuclear ribonucleoprotein H, N-terminally processed	121.26	106.275	75.4295	27.7796	226.671	57.054	74.4477	79.4655	189.829	139.997	65.0445	161.597	95.1648	111.103	102.37	98.3775	117.316	108.26	D6R9D3;D6R9T0;D6RAM1;D6RBM0;D6RDL0;D6RDU3;D6RF17;D6RFM3;D6RIH9;D6RIT2;D6RIU0;D6RJ04;E5RGH4;E5RGV0;E5RJ94;E7EN40;E7EQJ0;E9PCY7;G8JLB6;H0YAQ2;H0YB39;H0YBD7;H0YBG7;P31943;D6R9D3;G8JLB6;P31943;E9PCY7;H0YB39;D6RIU0;D6RBM0;E7EQJ0;D6RAM1;E5RGV0;D6R9T0;D6RFM3;D6RIT2;D6RDU3;D6RJ04;D6RIH9;H0YBD7;E7EN40;D6RDL0;E5RGH4;H0YBG7;E5RJ94;D6R9D3;D6RF17;H0YAQ2;G8JLB6;P31943;E9PCY7;H0YB39;D6RIU0;D6RBM0	HNRNPH1	100.988	103.835	114.581	122.213	102.879	107.984
908	Heterogeneous nuclear ribonucleoprotein H2 OS=Homo sapiens GN=HNRNPH2 PE=1 SV=1	120.372	83.9266	85.2458	42.261	186.516	38.8908	53.5033	93.6207	109.058	134.397	163.376	118.723	65.8566	160.993	77.8679	135.426	67.8914	119.16	P55795;P55795;P55795;P55795;P55795;P55795	HNRNPH2;HNRH2	96.5148	89.2226	85.3941	138.832	101.573	107.492
909	Heterogeneous nuclear ribonucleoprotein H3 OS=Homo sapiens GN=HNRNPH3 PE=1 SV=2	78.0786	80.6027	109.695	64.3182	73.7595	43.9185	77.389	53.1853	130.215	131.759	179.117	131.376	98.5003	82.7023	81.1521	96.3796	102.84	122.044	P31942;P31942;P31942;P31942;P31942;P31942	HNRNPH3;HNRH3	89.4588	60.6654	86.9299	147.417	87.4516	107.088
910	Heterogeneous nuclear ribonucleoprotein K OS=Homo sapiens GN=HNRNPK PE=1 SV=1	122.442	95.5415	103.764	66.8871	56.0933	85.7852	127.103	110.405	165.095	101.811	106.518	159.638	144.593	88.4111	94.4747	120.289	98.2957	88.0869	P61978;Q5T6W2;S4R457;P61978;P61978;Q5T6W2;S4R457;P61978;Q5T6W2;P61978;P61978	HNRNPK;HNRPK	107.249	69.5885	134.201	122.656	109.16	102.224
911	Heterogeneous nuclear ribonucleoprotein L OS=Homo sapiens GN=HNRNPL PE=1 SV=2	156.71	62.4338	134.081	4.09129	129.927	47.1327	98.0099	54.8286	2359.98	148.38	5.23597	1527.71	149.9	116.28	95.8666	182.21	107.639	114.14	B4DVF8;M0QXS5;M0QYL7;M0R076;M0R1W6;P14866;P14866;P14866;M0QXS5;M0QYL7;M0R1W6;M0R076;B4DVF8;P14866;M0QXS5;P14866;P14866	HNRNPL;HNRPL	117.742	60.3836	837.605	560.443	120.682	134.663
912	Heterogeneous nuclear ribonucleoprotein L-like OS=Homo sapiens GN=HNRNPLL PE=1 SV=1	50.6874	105.256	83.1449	169.208	93.8026	48.1698	119.185	95.0659	170.752	143.913	316.411	83.5609	101.72	204.047	93.7896	111.388	108.192	57.0026	B7WPG3;C9IYN3;C9JJZ7;D6W592;H7C464;Q8WVV9;B7WPG3;B7WPG3;C9IYN3;D6W592;Q8WVV9;H7C464;C9JJZ7;B7WPG3;C9IYN3;D6W592;Q8WVV9;Q8WVV9;B7WPG3;C9IYN3;D6W592;Q8WVV9;B7WPG3;B7WPG3;C9IYN3;C9IYN3;D6W592;D6W592	HNRNPLL;HNRPLL;HNRLL	79.6961	103.727	128.334	181.295	133.185	92.1945
913	Heterogeneous nuclear ribonucleoprotein M (Fragment) OS=Homo sapiens GN=HNRNPM PE=1 SV=1	8.11537	83.2083	89.7013	366.446	10.7024	191.163	118.067	85.2103	54.4046	133.978	162.969	25.9499	642.591	132.134	154.125	157.789	74.5924	140.25	M0QZM1;M0QZM1;M0QZM1;M0QZM1;M0QZM1;M0QZM1	HNRNPM;M0QZM1	60.3417	189.437	85.8938	107.633	309.616	124.211
914	Heterogeneous nuclear ribonucleoprotein M OS=Homo sapiens GN=HNRNPM PE=1 SV=3	105.117	92.7552	139.223	45.5082	30.6339	40.9916	89.7821	109.429	182.134	104.398	108.17	169.349	102.038	108.2	129.173	117.764	127.121	120.983	A0A087X0X3;M0QY96;M0QYL3;M0QYQ7;M0R0N3;M0R0Y6;M0R2I7;M0R2T0;P52272;A0A087X0X3;A0A087X0X3;P52272;M0R2T0;M0R0N3;M0QYQ7;M0R2I7;M0R0Y6;M0QY96;M0QYL3;A0A087X0X3;P52272;P52272;A0A087X0X3;P52272;A0A087X0X3;A0A087X0X3	HNRNPM;HNRPM	112.365	39.0446	127.115	127.306	113.137	121.956
915	Heterogeneous nuclear ribonucleoprotein R OS=Homo sapiens GN=HNRNPR PE=1 SV=1	160.581	76.5567	59.9528	56.8093	137.573	125.327	97.7454	61.5402	266.771	111.165	12.992	219.39	93.1676	94.5861	94.9013	142.445	81.7505	132.593	B4DT28;O43390;O43390;O43390;B4DT28;O43390;B4DT28;O43390;O43390	HNRNPR;HNRPR	99.0301	106.57	142.019	114.516	94.2183	118.929
916	Heterogeneous nuclear ribonucleoprotein U OS=Homo sapiens GN=HNRNPU PE=1 SV=6	93.5753	89.1002	106.039	53.0454	109.817	69.8533	86.2741	75.4347	101.804	111.211	43.155	101.811	125.188	146.673	128.254	113.753	147.172	139.223	Q00839;Q5RI18;Q00839;Q00839;Q5RI18;Q00839;Q00839;Q00839	HNRNPU;HNRPU	96.2383	77.5719	87.8377	85.3925	133.372	133.383
917	Heterogeneous nuclear ribonucleoprotein U-like protein 1	71.2865	114.496	111.45	96.7142	61.4634	74.6907	83.5204	131.094	340.7	130.161	20.8064	242.923	169.678	144.754	103.663	152.869	93.8677	95.2044	A0A0A0MRA5;B7Z4B8;M0QYI8;M0QYM5;M0QYZ0;M0QZV6;M0R0K8;M0R203;M0R3F1;Q9BUJ2;A0A0A0MRA5;A0A0A0MRA5;B7Z4B8;Q9BUJ2;M0QYZ0;M0R3F1;M0R203;M0QZV6;M0R0K8;M0QYI8;M0QYM5;A0A0A0MRA5;B7Z4B8;Q9BUJ2;M0QYZ0;M0R3F1	HNRNPUL1	99.0776	77.6228	185.105	131.297	139.365	113.98
918	Heterogeneous nuclear ribonucleoprotein U-like protein 2 OS=Homo sapiens GN=HNRNPUL2 PE=1 SV=1	137.621	106.039	60.6298	42.7057	49.2467	70.0909	98.5413	108.508	83.3353	141.568	148.751	75.8541	249.562	95.4224	181.919	109.157	225.355	142.919	H3BQZ7;Q1KMD3;H3BQZ7;H3BQZ7;Q1KMD3;H3BQZ7;Q1KMD3;Q1KMD3;H3BQZ7;Q1KMD3;H3BQZ7;H3BQZ7	HNRNPUL2-BSCL2;HNRNPUL2;HNRL2	101.43	54.0145	96.7948	122.058	175.635	159.144
919	Heterogeneous nuclear ribonucleoproteins A2;B1 OS=Homo sapiens GN=HNRNPA2B1 PE=1 SV=2	177.325	61.8395	82.1652	342.475	37.8194	86.5137	92.9032	109.338	82.4905	107.878	52.3877	109.081	141.814	115.725	79.5978	154.414	107.133	91.6051	A0A087WUI2;P22626;P22626;P22626;A0A087WUI2;P22626;A0A087WUI2;P22626;P22626	HNRNPA2B1;ROA2	107.11	155.603	94.9107	89.7822	112.379	117.717
920	Heterogeneous nuclear ribonucleoproteins C1/C2;Heterogeneous nuclear ribonucleoprotein C-like 1;Heterogeneous nuclear ribonucleoprotein C-like 2	189.08	91.0607	85.7614	64.4075	106.349	262.042	105.724	92.0379	184.382	134.136	273.53	197.042	140.639	112.943	75.5079	137.383	87.3512	118.945	A0A0G2JNQ3;A0A0G2JPF8;B2R5W2;B2RXH8;B4DSU6;B4DY08;B7ZW38;G3V251;G3V2H6;G3V2Q1;G3V3K6;G3V4C1;G3V4M8;G3V4W0;G3V555;G3V575;G3V576;G3V5X6;O60812;P07910;P0DMR1;A0A0G2JNQ3;G3V4W0;B4DY08;B2R5W2;G3V4C1;P07910;G3V576;G3V2Q1;G3V555;G3V575;A0A0G2JNQ3;O60812;B2RXH8;A0A0G2JPF8;P0DMR1;B7ZW38;G3V5X6;G3V3K6;G3V251;B4DSU6;G3V4M8;G3V2H6;G3V4W0;B4DY08;B2R5W2;G3V4C1;P07910;G3V576;G3V2Q1;G3V555;G3V575;A0A0G2JNQ3;O608…	HNRNPC;HNRNPCL1;HNRNPCL2	121.967	144.266	127.381	201.569	109.697	114.56
921	Hexokinase-1 OS=Homo sapiens GN=HK1 PE=1 SV=3	95.4158	95.3431	77.9165	101.607	93.8351	55.8179	89.5522	82.9722	220.015	141.372	94.8947	214.132	92.3382	110.183	125.458	144.794	104.377	189.08	B1AR61;B1AR62;B1AR63;P19367;P52790;P19367;P19367;B1AR63;B1AR62;B1AR61;P52790;P19367;P19367;P19367	HK1;HXK1	89.5584	83.7534	130.846	150.133	109.326	146.084
922	Histone deacetylase complex subunit SAP130 OS=Homo sapiens GN=SAP130 PE=1 SV=1	122.629	399.64	122.052	67.6471	21.2672	163.921	86.4717	737.836	200.75	5.07728	176.492	284.83	124.272	145.569	191.149	235.218	42.8629	162.687	H7BXF5;Q9H0E3;H7BXF5;H7BXF5;Q9H0E3;H7BXF5;Q9H0E3;Q9H0E3;H7BXF5;Q9H0E3;H7BXF5;H7BXF5	SAP130;SP130	214.774	84.2784	341.686	155.466	153.663	146.923
923	Histone H1,0 OS=Homo sapiens GN=H1F0 PE=1 SV=3	24.3788	128.699	65.4652	100.744	488.548	69.7372	69.8872	97.8131	77.5125	116.7	123.473	107.945	165.554	49.8616	105.139	110.015	118.427	109.005	P07305;P07305;P07305;P07305;P07305;P07305	H1F0;H10	72.8476	219.677	81.7376	116.039	106.851	112.483
924	Histone H1,2 OS=Homo sapiens GN=HIST1H1C PE=1 SV=2	81.0509	55.969	97.847	42.1674	16.0807	29.6787	234.323	73.2094	201.475	97.0634	95.6012	153.602	133.422	59.82	152.14	102.697	110.076	83.1334	P16403;P22492;P16403;P16403;P22492;P16403;P16403;P16403	HIST1H1C;H12	78.289	29.3089	169.669	115.422	115.127	98.6356
925	Histone H1,4 OS=Homo sapiens GN=HIST1H1E PE=1 SV=2	77.5017	137.545	43.888	75.8279	131.294	43.2868	110.351	71.3804	292.736	96.0062	100.535	249.545	166.532	82.4048	131.467	110.397	147.335	121.125	P10412;P10412;P10412;P10412;P10412;P10412	HIST1H1E;H14	86.3115	83.4695	158.156	148.695	126.801	126.286
926	Histone H1x OS=Homo sapiens GN=H1FX PE=1 SV=1	60.441	75.0227	205.125	108.854	90.5885	96.8283	78.5781	15.4717	95.5151	121.176	54.9275	611.054	68.8773	13.002	82.3249	87.043	67.3057	95.9996	Q92522;Q92522;Q92522;Q92522;Q92522;Q92522	H1FX;H1X	113.529	98.7571	63.1883	262.386	54.7347	83.4494
927	Histone H2A type 1-J;Histone H2A type 1-H;Histone H2A,J;Histone H2A type 2-C;Histone H2A type 2-A;Histone H2A type 1-D;Histone H2A type 1;Histone H2A;Histone H2A type 1-A;Histone H2AX	113.124	66.6788	56.3427	14.0301	366.7	159.461	185.832	39.9039	444.474	136.037	69.1404	480.888	146.104	97.7996	91.6305	76.1967	53.6072	103.476	A0A0U1RR32;A0A0U1RRH7;H0YFX9;P0C0S8;P16104;P20671;Q16777;Q6FI13;Q96KK5;Q96QV6;Q99878;Q9BTM1;A0A0U1RR32;A0A0U1RR32;A0A0U1RRH7;Q99878;Q96KK5;Q9BTM1;Q16777;Q6FI13;P20671;P0C0S8;H0YFX9;Q96QV6;P16104;A0A0U1RR32;A0A0U1RRH7;Q99878;Q96KK5;Q9BTM1;Q16777;Q6FI13;P20671;P0C0S8;H0YFX9;Q96QV6;P16104	HIST1H2AJ;HIST1H2AH;H2AFJ;HIST2H2AC;HIST2H2AA3;HIST1H2AD;HIST1H2AG;HIST1H2AA;H2AFX	78.715	180.064	223.403	228.688	111.845	77.7601
928	Histone H2A,V;Histone H2A,Z;Histone H2A	120.899	67.8208	33.2171	7.73744	374.795	269.148	159.162	83.613	533.948	59.0619	4.3441	384.584	192.799	164.524	63.556	85.0156	78.2141	86.5257	C9J0D1;C9J386;P0C0S5;Q71UI9;C9J0D1;Q71UI9;P0C0S5;C9J0D1;C9J386;Q71UI9;P0C0S5;C9J0D1;C9J386	H2AFV;H2AFZ	73.9789	217.227	258.908	149.33	140.293	83.2518
929	Histone H2B;Histone H2B type 1-M;Histone H2B type 1-N;Histone H2B type 1-H;Histone H2B type 2-F;Histone H2B type 1-C/E/F/G/I;Histone H2B type 1-D;Histone H2B type 1-L;Histone H2B type 1-A	146.185	84.4459	48.7272	124.16	154.403	152.425	72.7389	105.358	127.562	58.927	27.2948	145.186	116.845	48.6935	96.1194	108.267	122.112	86.4837	B2R4S9;P58876;P62807;Q5QNW6;Q93079;Q96A08;Q99877;Q99879;Q99880;U3KQK0;B2R4S9;B2R4S9;U3KQK0;Q99879;Q99877;Q93079;Q5QNW6;P62807;P58876;Q99880;Q96A08;B2R4S9;U3KQK0;Q99879;Q99877;Q93079;Q5QNW6;P62807;P58876;Q99880;Q96A08	HIST1H2BI;HIST1H2BN;HIST1H2BM;HIST1H2BH;HIST2H2BF;HIST1H2BC;HIST1H2BD;HIST1H2BL;HIST1H2BA	93.1195	143.663	101.886	77.1359	87.2194	105.621
930	Histone H3,1t OS=Homo sapiens GN=HIST3H3 PE=1 SV=3	175.358	44.5161	111.86	47.2865	96.3329	338.229	87.7943	85.9518	129.128	5.38205	5.39625	124.816	123.765	45.5493	96.0795	179.477	56.1867	113.713	B4DEB1;K7EK07;K7EMV3;K7EP01;K7ES00;P68431;P84243;Q16695;Q6NXT2;Q71DI3;Q16695;Q71DI3;Q16695;P68431;K7EK07;P84243;K7EMV3;B4DEB1;K7ES00;Q6NXT2;K7EP01;Q71DI3;Q16695;P68431;K7EK07;P84243;K7EMV3;B4DEB1;K7ES00;Q6NXT2;Q16695;Q16695	HIST2H3A;HIST3H3;HIST1H3A;H3F3B;H3F3A;H3F3C;H31T	110.578	160.616	100.958	45.198	88.4645	116.459
931	Histone H4 OS=Homo sapiens GN=HIST1H4A PE=1 SV=2	112.553	72.1564	76.4612	14.8867	82.8343	285.264	84.7156	62.2221	660.061	120.949	25.5696	280.986	154.403	84.5983	66.5172	100.619	50	51.7381	P62805;P62805;P62805;P62805;P62805;P62805	HIST1H4A;H4	87.0568	127.662	269	142.502	101.839	67.4523
932	Histone-binding protein RBBP7 OS=Homo sapiens GN=RBBP7 PE=1 SV=1	113.753	121.504	66.2779	108.658	242.822	68.6104	111.512	73.9079	200.055	67.2544	30.2415	147.683	80.1736	62.3906	101.607	124.79	68.968	123.328	E9PC52;Q16576;Q5JNZ6;Q5JP01;Q5JP02;E9PC52;E9PC52;Q16576;Q5JP02;Q5JP01;Q5JNZ6;E9PC52;Q16576;Q16576;E9PC52;Q16576;E9PC52;E9PC52	RBBP7;RBBP7	100.511	140.03	128.492	81.7262	81.3904	105.695
933	Histone-lysine N-methyltransferase EHMT1	44.6119	54.5821	657.595	65.6652	37.8562	68.6009	49.7994	86.9766	160.949	85.3049	278.331	64.0424	194.612	70.6617	707.583	45.4736	75.7281	642.145	A0A0C4DGF8;A0A0D9SEP2;A0A0D9SEQ1;A0A0D9SER3;A0A0D9SER9;A0A0D9SFG7;A0A0D9SFS4;A0A0D9SFX4;Q9H9B1;A0A0C4DGF8;Q9H9B1;A0A0C4DGF8;A0A0D9SEQ1;A0A0D9SFX4;A0A0D9SEP2;A0A0D9SFS4;A0A0D9SER3;A0A0D9SFG7;A0A0D9SER9;Q9H9B1;A0A0C4DGF8	EHMT1	252.263	57.3741	99.2415	142.559	324.286	254.449
934	Histone-lysine N-methyltransferase EHMT2 OS=Homo sapiens GN=EHMT2 PE=1 SV=3	156.743	109.232	75.2519	237.874	87.0611	34.9121	146.439	141.363	1296.45	122.019	184.216	1448.01	163.932	131.094	56.0195	83.2083	478.295	39.9371	A0A0G2JIR1;A0A0G2JIS2;A0A0G2JK64;A0A0G2JRN8;A0A0G2JRR0;A2ABF8;A2ABF9;H0Y4K5;Q96KQ7;A0A0G2JIR1;A0A0G2JIS2;Q96KQ7;A2ABF8;A0A0G2JIR1;A2ABF9;A0A0G2JK64;A0A0G2JRR0;A0A0G2JRN8;H0Y4K5;A0A0G2JIS2;Q96KQ7;A2ABF8;A0A0G2JIR1;A2ABF9;A0A0G2JK64;A0A0G2JRR0;Q96KQ7;A0A0G2JIR1;A0A0G2JIS2;A0A0G2JK64;A2ABF8;A2ABF9;Q96KQ7;A0A0G2JIR1;A0A0G2JIR1;A0A0G2JIS2;A0A0G2JIS2;A0A0G2JK64;A0A0G2JK64;A2ABF8;A2ABF8;A2ABF9;A2ABF9	EHMT2;EHMT2	113.742	119.949	528.085	584.748	117.015	200.48
935	Histone-lysine N-methyltransferase SETD1A OS=Homo sapiens GN=SETD1A PE=1 SV=3	51.1321	100.431	97.725	74.7269	50.8035	30.954	82.582	178.807	72.4923	243.631	360.175	81.0509	89.807	94.9079	157.68	84.4401	81.4508	85.9816	C9J2Z9;O15047;O15047;O15047;C9J2Z9;O15047;O15047;O15047	SETD1A;SET1A	83.0959	52.1615	111.294	228.286	114.132	83.9575
936	HIV Tat-specific factor 1 OS=Homo sapiens GN=HTATSF1 PE=1 SV=1	57.2322	97.6573	91.7385	442.538	68.7628	59.762	135.689	155.477	64.8734	76.1914	245.786	64.5684	82.1994	151.603	105.132	78.8837	194.612	20.1186	O43719;Q5H918;Q5H919;O43719;O43719;Q5H919;Q5H918;O43719;Q5H919;Q5H918;O43719;O43719	HTATSF1;HTSF1	82.2094	190.354	118.68	128.848	112.978	97.8714
937	HLA class I histocompatibility antigen, A-24 alpha chain;HLA class I histocompatibility antigen, A-23 alpha chain;HLA class I histocompatibility antigen, A-36 alpha chain;HLA class I histocompatibility antigen, A-1 alpha chain	68.5486	83.6884	36.5438	51.5806	135.454	54.2652	320.828	90.2563	132.326	93.7441	18.5154	60.3029	163.558	50.9128	148.999	112.662	124.781	106.179	A0A0G2JI36;A0A0G2JIF2;A0A0G2JL56;P05534;P30443;P30447;P30455;Q09160;Q29960;A0A0G2JI36;P05534;P30447;A0A0G2JI36;A0A0G2JIF2;A0A0G2JL56;P30455;P30443;Q09160;Q29960;P05534;P30447;A0A0G2JI36;A0A0G2JIF2;A0A0G2JL56;P30455;P30443	HLA-A	62.927	80.4332	181.137	57.5208	121.156	114.541
938	Host cell factor 1 OS=Homo sapiens GN=HCFC1 PE=1 SV=2	142.326	122.12	139.214	60.9459	25.0121	73.4381	68.7962	104.522	141.726	137.021	107.915	226.341	133.7	108.854	130.885	97.0298	94.9408	128.494	A6NEM2;A6NEM2;A6NEM2;A6NEM2;A6NEM2;A6NEM2	HCFC1;A6NEM2	134.553	53.132	105.014	157.093	124.48	106.822
939	Hsp90 co-chaperone Cdc37;Hsp90 co-chaperone Cdc37, N-terminally processed	119.102	85.7852	116.967	13.7805	146.795	117.292	173.111	86.1546	84.3173	83.243	22.1703	94.7239	89.2176	83.2718	67.6237	79.7192	69.9841	27.2665	K7EKQ2;K7EQA9;Q16543;K7EKQ2;Q16543;K7EQA9;K7EKQ2;Q16543;K7EQA9;K7EKQ2	CDC37	107.285	92.6223	114.528	66.7124	80.0377	58.99
940	Huntingtin-interacting protein 1 OS=Homo sapiens GN=HIP1 PE=1 SV=5	46.7779	95.6078	76.9877	43.4522	30.8491	68.2878	159.416	131.741	112.623	96.2594	74.324	115.485	107.066	111.597	99.5298	60.7476	114.219	437.051	C9JMG5;O00291;O00291;O00291;C9JMG5;O00291;O00291;O00291	HIP1;HIP1	73.1245	47.5297	134.593	95.356	106.064	204.006
941	Huntingtin-interacting protein 1-related protein OS=Homo sapiens GN=HIP1R PE=1 SV=2	55.9651	564.98	64.5684	70.0958	113.375	62.6506	140.299	270.513	107.646	104.601	269.073	133.219	97.3734	135.416	92.9612	79.0151	123.55	41.7862	H0YH66;O75146;O75146;O75146;H0YH66;O75146;O75146;O75146	HIP1R;HIP1R	228.505	82.0404	172.819	168.965	108.584	81.4506
942	Hydroxymethylglutaryl-CoA synthase, cytoplasmic OS=Homo sapiens GN=HMGCS1 PE=1 SV=2	117.462	82.8458	34.4076	188.4	488.785	50.0624	195.667	220.473	26.5558	72.8146	57.7543	41.6879	97.2722	115.91	64.851	124.031	77.9759	65.4788	D6RIW1;P54868;Q01581;Q01581;Q01581;D6RIW1;P54868;Q01581;Q01581;Q01581	HMGCS1;HMCS1	78.2386	242.416	147.565	57.4189	92.6776	89.1619
943	Hydroxysteroid dehydrogenase-like protein 2 OS=Homo sapiens GN=HSDL2 PE=1 SV=1	88.5399	86.2144	123.842	70.2028	129.352	169.584	125.492	51.2385	199.834	145.528	40.5367	168.413	88.7058	168.67	92.9161	132.079	63.9493	100.222	Q6YN16;Q6YN16;Q6YN16;Q6YN16;Q6YN16;Q6YN16	HSDL2;HSDL2	99.5321	123.046	125.522	118.159	116.764	98.7501
944	Hypoxia up-regulated protein 1 OS=Homo sapiens GN=HYOU1 PE=1 SV=1	103.814	86.0711	123.319	22.2951	108.35	70.9758	109.612	82.5591	170.055	113.91	145.015	187.787	90.9408	123.833	107.356	106.992	115.333	121.875	A0A087WW13;A0A087WWI4;A0A087X054;A0A087X214;E9PJ21;J3KTF1;J3QL06;J3QLE9;J3QQH7;K7EQK2;Q9BST8;Q9Y4L1;Q9Y4L1;Q9Y4L1;A0A087X054;E9PJ21;A0A087WWI4;K7EQK2;Q9BST8;J3QQH7;J3QLE9;J3QL06;J3KTF1;A0A087X214;A0A087WW13;Q9Y4L1;A0A087X054;E9PJ21;A0A087WWI4;K7EQK2;Q9Y4L1;Q9Y4L1	HYOU1;HYOU1	104.401	67.207	120.742	148.904	107.377	114.733
945	Importin subunit alpha-1 OS=Homo sapiens GN=KPNA2 PE=1 SV=1	139.156	111.744	141.824	90.9345	145.569	47.038	197.479	66.591	132.832	84.2413	39.0583	152.816	67.6002	126.672	112.078	80.8601	47.5494	70.2222	J3KS65;J3QL07;J3QLL0;P52292;P52292;P52292;J3QLL0;J3KS65;J3QL07;P52292;J3QLL0;J3KS65;P52292;P52292	KPNA2;IMA1	130.908	94.5137	132.301	92.0387	102.117	66.2106
946	Importin subunit beta-1 OS=Homo sapiens GN=KPNB1 PE=1 SV=2	112.35	106.511	102.697	34.0329	708.811	105.68	108.885	79.7137	291.359	87.3633	220.641	291.824	83.7871	93.7701	88.2519	98.1595	110.183	84.078	J3KS06;J3KTM9;J3QKQ5;J3QR48;Q14974;Q14974;Q14974;J3QR48;J3KTM9;J3QKQ5;J3KS06;Q14974;Q14974;Q14974	KPNB1;IMB1	107.186	282.841	159.986	199.943	88.6031	97.4735
947	Importin-7 OS=Homo sapiens GN=IPO7 PE=1 SV=1	146.459	123.055	62.5248	14.896	168.086	89.0261	119.135	58.451	41.1111	149.216	27.3175	16.4083	35.6828	87.5877	37.8483	72.2515	221.545	74.3498	E9PLB2;E9PLJ0;O95373;O95373;O95373;E9PLJ0;E9PLB2;O95373;O95373;O95373	IPO7;IPO7	110.68	90.6694	72.8991	64.3139	53.7063	122.715
948	Importin-9 OS=Homo sapiens GN=IPO9 PE=1 SV=3	135.332	103.211	117.446	26.7442	340.44	33.9457	186.555	245.19	205.082	94.737	118.863	133.858	53.812	86.2921	46.1147	62.9466	230.09	43.803	Q96P70;Q96P70;Q96P70;Q96P70;Q96P70;Q96P70	IPO9;IPO9	118.663	133.71	212.276	115.819	62.0729	112.28
949	Inner nuclear membrane protein Man1 OS=Homo sapiens GN=LEMD3 PE=1 SV=2	108.794	111.767	81.8129	90.7268	85.3108	56.3935	44.8911	102.441	74.0053	117.308	12.3253	122.298	75.9646	74.7891	119.127	85.9339	130.36	93.8872	Q9Y2U8;Q9Y2U8;Q9Y2U8;Q9Y2U8;Q9Y2U8;Q9Y2U8	LEMD3;MAN1	100.791	77.477	73.7793	83.9771	89.9602	103.394
950	Inosine-5-monophosphate dehydrogenase 2	140.007	121.537	114.91	4.76427	277.118	138.223	174.702	123.089	114.148	91.3388	31.9724	140.367	90.5257	100.521	89.3352	88.8165	54.025	83.7406	E7ETK5;H0Y4R1;P12268;E7ETK5;H0Y4R1;P12268;E7ETK5;H0Y4R1;P12268	IMPDH2	125.485	140.035	137.313	87.8926	93.4607	75.5274
951	Inositol 1,4,5-trisphosphate receptor type 3 OS=Homo sapiens GN=ITPR3 PE=1 SV=2	16.6581	52.163	36.747	40.0924	24.8273	68.5486	75.5655	90.2626	109.157	139.088	28.6777	11.0414	290.17	115.974	18.796	162.372	318.303	24.0232	Q14573;Q14573;Q14573;Q14573;Q14573;Q14573	ITPR3;ITPR3	35.1894	44.4894	91.6616	59.6024	141.647	168.233
952	Inositol hexakisphosphate and diphosphoinositol-pentakisphosphate kinase 2 OS=Homo sapiens GN=PPIP5K2 PE=1 SV=3	40.5086	5.29619	89.994	25.6761	76.2442	6.09301	217.031	17.3981	100.007	39.5541	42.9908	108.373	34.8468	83.1161	98.719	358.457	94.7698	18.3837	A0A087WWN8;A0A087WZV0;B7WPL9;D6RBU4;D6RFG4;F8W9A8;H0Y9M0;O43314;Q6PFW1;A0A087WZV0;A0A087WZV0;O43314;D6RBU4;A0A087WWN8;F8W9A8;B7WPL9;Q6PFW1;D6RFG4;H0Y9M0;A0A087WZV0;O43314;O43314;A0A087WZV0;O43314;A0A087WZV0;A0A087WZV0	PPIP5K2;VIP2	45.2662	36.0045	111.479	63.6392	72.2273	157.204
953	Insulin-like growth factor 2 mRNA-binding protein 1 OS=Homo sapiens GN=IGF2BP1 PE=1 SV=2	162.439	92.3382	70.5149	94.5533	55.7329	27.9845	63.0864	148.761	338.722	156.428	118.995	212.52	94.3569	124.522	89.5956	58.3579	138.597	133.969	Q9NZI8;Q9NZI8;Q9NZI8;Q9NZI8;Q9NZI8;Q9NZI8	IGF2BP1;IF2B1	108.431	59.4236	183.523	162.648	102.825	110.308
954	Insulin-like growth factor 2 mRNA-binding protein 3 OS=Homo sapiens GN=IGF2BP3 PE=1 SV=2	219.254	68.1932	67.5909	24.2591	33.7837	87.4239	109.748	67.8867	112.397	107.111	162.518	137.373	77.2603	176.945	21.307	57.149	77.76	37.0386	F8WD15;O00425;O00425;O00425;F8WD15;O00425;O00425;O00425	IGF2BP3;IF2B3	118.346	48.4889	96.6773	135.667	91.8374	57.3158
955	Integrator complex subunit 3 OS=Homo sapiens GN=INTS3 PE=1 SV=1	66.8593	220.564	118.847	130.749	63.152	38.7912	123.602	193.845	137.898	118.403	63.8518	103.534	141.716	244.681	103.605	117.617	72.7894	110.842	A0A096LNW8;Q68E01;Q68E01;Q68E01;A0A096LNW8;Q68E01;Q68E01;Q68E01	INTS3;INT3	135.423	77.5641	151.781	95.2627	163.334	100.416
956	Integrator complex subunit 4 OS=Homo sapiens GN=INTS4 PE=1 SV=2	112.928	121.664	56.6599	782.722	100.772	177.055	94.737	70.9168	276.561	74.3652	207.039	267.678	108.403	62.261	161.911	118.304	196.591	104.023	E9PIM3;F8WAA7;Q96HW7;Q96HW7;Q96HW7;E9PIM3;F8WAA7;Q96HW7;Q96HW7;Q96HW7	INTS4;INT4	97.0838	353.517	147.405	183.027	110.858	139.639
957	Integrator complex subunit 7 OS=Homo sapiens GN=INTS7 PE=1 SV=1	51.8422	110.842	59.791	314.247	66.7806	19.6037	132.436	80.9386	35.1818	78.6708	210.716	55.8953	185.884	109.323	72.412	72.5929	89.2485	44.8413	A0A087WXK3;Q9NVH2;Q9NVH2;Q9NVH2;A0A087WXK3;Q9NVH2;Q9NVH2;Q9NVH2	INTS7;INT7	74.1583	133.544	82.8523	115.094	122.54	68.8942
958	Integrin alpha-5 OS=Homo sapiens GN=ITGA5 PE=1 SV=2	149.848	62.1273	478.461	1451.23	72.2165	35.6976	7.12138	115.661	209	156.678	498.364	295.324	5.78596	1273.92	93.517	128.922	54.397	191.057	H0YIV7;P08648;P08648;P08648;H0YIV7;P08648;P08648;P08648	ITGA5;ITA5	230.145	519.713	110.594	316.789	457.74	124.792
959	Integrin alpha-6 OS=Homo sapiens GN=ITGA6 PE=1 SV=5	59.8656	77.5393	183.63	62.4858	96.3462	719.652	97.1712	92.5369	30.7829	82.5077	96.3195	48.7137	519.275	249.268	177.092	116.248	27.1929	446.946	C9JXX7;H7BZ97;P23229;P23229;P23229;C9JXX7;H7BZ97;P23229;P23229;P23229	ITGA6;ITA6	107.012	292.828	73.497	75.847	315.212	196.795
960	Integrin beta-1 OS=Homo sapiens GN=ITGB1 PE=1 SV=2	62.4295	85.9161	63.0077	1063.1	167.052	56.3896	153.241	128.922	54.6275	399.778	130.568	54.7109	116.296	127.996	105.937	88.6996	138.684	101.438	C9JPK5;E7EQW5;E7ERX5;E7EUI6;E9PLR6;P05556;Q5T3E6;P05556;P05556;C9JPK5;Q5T3E6;E9PLR6;E7EUI6;E7EQW5;E7ERX5;P05556;P05556;P05556	ITGB1;ITB1	70.4511	428.846	112.263	195.019	116.743	109.607
961	Interferon regulatory factor 2-binding protein 2 OS=Homo sapiens GN=IRF2BP2 PE=1 SV=2	95.767	53.6742	155.208	96.52	17.1705	122.578	103.133	103.706	83.3584	45.6283	92.1336	90.576	140.036	62.7941	126.707	62.2523	106.585	97.976	Q7Z5L9;Q7Z5L9;Q7Z5L9;Q7Z5L9;Q7Z5L9;Q7Z5L9	IRF2BP2;I2BP2	101.55	78.7562	96.7323	76.1126	109.846	88.9377
962	Interferon regulatory factor 2-binding protein-like OS=Homo sapiens GN=IRF2BPL PE=1 SV=1	134.957	79.3169	207.47	69.3227	54.5329	93.3421	33.1435	43.6877	237.265	41.9197	91.3388	93.7051	53.4736	174.158	119.848	72.8651	71.4349	97.725	Q9H1B7;Q9H1B7;Q9H1B7;Q9H1B7;Q9H1B7;Q9H1B7	IRF2BPL;I2BPL	140.581	72.3993	104.699	75.6545	115.827	80.675
963	Interleukin enhancer-binding factor 2 OS=Homo sapiens GN=ILF2 PE=1 SV=2	160.314	100.772	146.267	31.1996	128.129	144.413	62.2782	139.571	99.0686	119.989	107.14	122.027	109.134	94.3438	94.4616	153.581	89.2238	113.942	A0A0A0MRL0;B4DY09;Q12905;X6R6Z1;B4DY09;B4DY09;Q12905;X6R6Z1;A0A0A0MRL0;B4DY09;Q12905;X6R6Z1;Q12905;B4DY09;Q12905;B4DY09;B4DY09	ILF2;ILF2	135.784	101.247	100.306	116.385	99.3131	118.916
964	Interleukin enhancer-binding factor 3 OS=Homo sapiens GN=ILF3 PE=1 SV=3	157.385	87.1577	72.0815	42.851	79.0754	86.5557	98.6438	88.1419	197.411	126.059	47.293	201.503	144.383	121.504	112.865	141.069	115.589	116.57	K7EJ09;K7EKJ9;K7EKY0;K7ELV3;K7EM82;K7ENK6;K7EPG3;K7EQ75;K7EQR9;K7ER69;K7ERM6;Q12906;Q12906;Q12906;K7EKJ9;K7EM82;K7EJ09;K7ER69;K7EQR9;K7EPG3;K7ERM6;K7ENK6;K7EKY0;K7EQ75;K7ELV3;Q12906;Q12906;Q12906	ILF3;ILF3	105.541	69.494	128.065	124.952	126.251	124.409
965	Interleukin-18 OS=Homo sapiens GN=IL18 PE=1 SV=1	244.359	68.2216	138.473	572.708	496.365	1080.03	54.7526	5.66021	1241.66	190.951	121.723	655.866	100.465	82.5363	33.2079	116.934	131.832	26.6443	Q14116;Q14116;Q14116;Q14116;Q14116;Q14116	IL18;IL18	150.351	716.368	434.025	322.846	72.0699	91.8036
966	Intron-binding protein aquarius OS=Homo sapiens GN=AQR PE=1 SV=4	212.226	102.933	46.003	129.173	136.358	50.191	173.688	79.218	92.9096	66.1127	46.5451	99.6057	118.863	172.584	172.836	89.4963	156.808	185.189	H0YH15;O60306;O60306;O60306;H0YH15;O60306;O60306;O60306	AQR;AQR	120.387	105.241	115.272	70.7545	154.761	143.831
967	Inverted formin-2 OS=Homo sapiens GN=INF2 PE=1 SV=2	86.6817	107.818	83.7639	46.0636	115.317	53.5033	135.849	147.07	94.875	72.6533	84.0372	106.157	120.305	79.0808	86.4777	89.3847	150.431	75.9173	A0A0A0MQU1;Q27J81;Q27J81;Q27J81;A0A0A0MQU1;Q27J81;A0A0A0MQU1;Q27J81;Q27J81	INF2;INF2	92.7546	71.6278	125.931	87.6158	95.2879	105.244
968	Isocitrate dehydrogenase [NAD] subunit beta, mitochondrial OS=Homo sapiens GN=IDH3B PE=1 SV=2	97.4207	74.9968	159.438	9.62546	247.838	53.6258	97.5829	94.5795	159.781	126.138	11.2695	265.204	119.524	176.859	78.9603	84.8743	138.127	108.103	A0A087WZN1;A0A087X2E5;A0A0D9SG66;O43837;A0A087WZN1;A0A087WZN1;O43837;A0A087X2E5;A0A0D9SG66;A0A087WZN1;O43837;A0A087X2E5;O43837;A0A087WZN1;O43837;A0A087WZN1;A0A087WZN1	IDH3B;IDH3B	110.619	103.697	117.315	134.204	125.114	110.368
969	Isocitrate dehydrogenase [NAD] subunit gamma, mitochondrial OS=Homo sapiens GN=IDH3G PE=1 SV=1	85.7317	112.295	135.304	37.9323	119.251	139.581	69.4911	75.2623	110.988	138.569	182.071	71.0054	90.125	231.482	57.5106	78.3714	220.137	55.5554	E7EQB8;E9PF84;G5E9Q7;H0Y5Q7;H7C1W2;P51553;P51553;P51553;E9PF84;E7EQB8;G5E9Q7;H7C1W2;H0Y5Q7;P51553;E9PF84;E7EQB8;G5E9Q7;H7C1W2;P51553;P51553	IDH3G;IDH3G	111.11	98.9213	85.247	130.548	126.373	118.021
970	Isocitrate dehydrogenase [NADP] cytoplasmic OS=Homo sapiens GN=IDH1 PE=1 SV=2	175.552	89.9628	11.02	220.855	54.5897	19.751	101.565	123.251	25.7225	205.409	364.9	40.6154	85.6544	27.8606	198.467	67.5019	80.1125	251.02	C9J4N6;C9JJE5;C9JLU6;O75874;O75874;O75874;C9J4N6;C9JLU6;C9JJE5;O75874;O75874;O75874	IDH1;IDHC	92.1783	98.3986	83.5128	203.641	103.994	132.878
971	Isocitrate dehydrogenase [NADP], mitochondrial OS=Homo sapiens GN=IDH2 PE=1 SV=2	244.799	96.9895	54.2728	193.871	12.8532	17.4924	55.1105	57.8184	100.591	260.449	20.0963	238.485	88.6689	648.048	183.363	67.371	181.945	114.743	H0YL11;P48735;P48735;P48735;H0YL11;P48735;H0YL11;P48735;P48735	IDH2;IDHP	132.021	74.739	71.1733	173.01	306.693	121.353
972	Isoleucine--tRNA ligase, cytoplasmic	145.307	95.8865	69.8678	48.113	177.473	29.3901	138.751	117.462	458.112	103.498	66.1311	701.333	141.794	80.8937	100.919	87.8918	116.797	64.1535	A0A0A0MSX9;J3KR24;P41252;Q5TCC6;Q5TCC9;Q5TCD1;A0A0A0MSX9;P41252;J3KR24;A0A0A0MSX9;Q5TCC6;Q5TCD1;Q5TCC9;P41252;J3KR24;A0A0A0MSX9	IARS	103.687	84.9921	238.109	290.321	107.869	89.614
973	Isoleucine--tRNA ligase, mitochondrial OS=Homo sapiens GN=IARS2 PE=1 SV=2	74.7787	80.7537	113.124	63.2308	84.9803	69.4044	100.25	103.426	189.212	119.053	195.464	177.203	77.3943	121.218	110.642	149.247	102.37	151.561	Q9NSE4;Q9NSE4;Q9NSE4;Q9NSE4;Q9NSE4;Q9NSE4	IARS2;SYIM	89.552	72.5385	130.962	163.906	103.085	134.393
974	Junction plakoglobin OS=Homo sapiens GN=JUP PE=1 SV=3	126.234	89.2794	58.6377	25.685	187.034	43.3769	97.4815	109.68	101.628	93.9067	126.514	71.8669	101.234	92.351	108.643	99.516	97.9013	151.121	C9J826;C9JK18;C9JKY1;C9JPI2;C9JTX4;K7ERP3;P14923;P14923;P14923;C9JK18;C9JKY1;C9JTX4;C9J826;C9JPI2;K7ERP3;P14923;C9JK18;C9JKY1;C9JTX4;C9J826;P14923;P14923	JUP;PLAK	91.3837	85.3653	102.93	97.4293	100.743	116.179
975	Kanadaptin OS=Homo sapiens GN=SLC4A1AP PE=1 SV=1	361.677	108.23	67.0031	551.056	176.052	148.854	121.934	51.7525	141.216	86.6037	50.4771	145.276	101.889	100.472	70.3197	95.1252	58.4146	74.6648	A0A087WWF4;A0A087X0M4;H7C256;Q9BWU0;A0A087X0M4;A0A087X0M4;Q9BWU0;A0A087WWF4;H7C256;A0A087X0M4;Q9BWU0;Q9BWU0;A0A087X0M4;Q9BWU0;A0A087X0M4;A0A087X0M4	SLC4A1AP;NADAP	178.97	291.987	104.967	94.119	90.8937	76.0682
976	Keratin, type I cytoskeletal 18 OS=Homo sapiens GN=KRT18 PE=1 SV=2	150.775	88.0747	189.711	87.0792	107.676	76.7373	81.1633	100.173	215.397	91.4085	124.894	167.365	101.53	112.912	129.137	155.337	112.039	216.82	C4AM86;CON__A2A5Y0;CON__A2AB72;CON__H-INV:HIT000015463;CON__O76014;CON__O76015;CON__Q14525;CON__Q14532;CON__Q15323;CON__Q2M2I5;CON__Q92764;CON__Q9UE12;CON__REFSEQ:XP_986630;F8VZY9;O76014;O76015;P05783;Q14525;Q14532;Q15323;Q2M2I5;Q92764;P05783;P05783;F8VZY9;CON__H-INV:HIT000015463;CON__Q14525;CON__Q9UE12;CON__Q15323;CON__A2A5Y0;CON__Q92764;C4AM86;CON__Q14532;CON__A2AB72;CON__O76015;CON__O76014;CON…	KRT18;K1C18	142.854	90.4976	132.245	127.889	114.526	161.399
977	Keratin, type I cytoskeletal 19 OS=Homo sapiens GN=KRT19 PE=1 SV=4	102.378	129.173	265.222	17.8513	179.378	83.6304	99.268	87.9344	275.93	66.901	23.2903	192.146	36.1082	48.9133	145.841	172.692	110.588	105.841	A8MT21;C9JM50;CON__P19012;CON__Q61782;CON__Q8N1A0;CON__Q9D312;P08727;P19012;Q8N1A0;P08727;P08727;C9JM50;CON__P19012;P19012;A8MT21;CON__Q61782;CON__Q8N1A0;CON__Q9D312;Q8N1A0;P08727;C9JM50;P08727;P08727	KRT19;K1C19	165.591	93.6198	154.377	94.1123	76.9543	129.707
978	Keratin, type II cytoskeletal 1 OS=Homo sapiens GN=KRT1 PE=1 SV=6	73.9335	18.6403	98.8012	759.737	193.294	66.0394	36.9719	7905.04	81.4846	148.195	747.566	99.9446	80.0016	34.3219	168.658	22.5375	1712.34	211.741	CON__ENSEMBL:ENSBTAP00000038253;CON__P04264;P04264;P04264;P04264;CON__P04264;CON__ENSEMBL:ENSBTAP00000038253;P04264;CON__P04264;P04264;P04264	KRT1;K2C1	63.7917	339.69	2674.5	331.902	94.3271	648.874
979	Keratin, type II cytoskeletal 7 OS=Homo sapiens GN=KRT7 PE=1 SV=5	114.417	79.1137	197.506	53.3441	97.8877	139.658	211.052	118.74	217.905	186.645	10.5353	101.48	90.0626	364.622	32.32	27.8085	188.675	303.164	CON__P08729;CON__Q3KNV1;CON__Q9DCV7;P08729;P08729;CON__Q3KNV1;P08729;CON__P08729;CON__Q9DCV7;CON__Q3KNV1;P08729;CON__P08729;P08729;P08729	KRT7;K2C7	130.346	96.9633	182.566	99.5537	162.335	173.216
980	Keratin, type II cytoskeletal 8 OS=Homo sapiens GN=KRT8 PE=1 SV=7	110.236	88.3254	160.436	32.2685	165.267	99.5781	107.319	109.832	175.455	92.5689	70.2855	174.086	108.08	97.7115	108.088	139.416	122.222	178.807	CON__H-INV:HIT000016045;CON__P05787;CON__P07744;CON__P12035;CON__Q01546;CON__Q3SY84;CON__Q7RTS7;CON__Q9H552;CON__REFSEQ:XP_092267;F8VP67;F8VQY3;F8VS61;F8VUG2;F8W1S1;F8W1U3;H0YHD9;H0YIB2;K7EJU1;P05787;P12035;P14136;Q01546;Q3SY84;Q7RTS7;P05787;CON__P05787;P05787;F8VUG2;F8W1U3;F8VP67;CON__Q9H552;CON__REFSEQ:XP_092267;CON__H-INV:HIT000016045;H0YIB2;F8VQY3;CON__P07744;CON__P12035;CON__Q01546;P12035;Q0…	KRT8;K2C8	119.666	99.0379	130.869	112.313	104.626	146.815
981	KH domain-containing, RNA-binding, signal transduction-associated protein 1 OS=Homo sapiens GN=KHDRBS1 PE=1 SV=1	199.557	50.4561	70.4953	2408.9	74.8461	63.1783	83.9557	147.304	30.8042	125.571	169.619	50.8317	112.638	125.893	80.7593	97.8606	144.043	120.957	Q07666;Q5VWX1;Q07666;Q07666;Q5VWX1;Q07666;Q07666;Q07666	KHDRBS1;KHDR1	106.836	848.973	87.3548	115.341	106.43	120.954
982	Kinectin OS=Homo sapiens GN=KTN1 PE=1 SV=1	77.7061	88.6689	97.7047	99.7992	55.5246	146.013	121.681	97.9217	120.364	90.9976	178.373	96.2728	124.617	111.868	121.858	138.357	124.436	154.146	B7Z6P3;G3V4Y7;G3V5G2;G3V5P0;H0YJP2;H0YJV5;H0YJZ8;Q86UP2;Q86UP2;Q86UP2;G3V4Y7;B7Z6P3;H0YJZ8;H0YJP2;G3V5G2;G3V5P0;H0YJV5;Q86UP2;Q86UP2;Q86UP2	KTN1;KTN1	88.0266	100.446	113.322	121.881	119.448	138.98
983	Kinesin light chain 1	104.333	200.444	88.2581	176.345	108.44	143.048	116.781	223.365	82.1937	67.7128	103.218	97.7318	158.766	65.7426	107.975	154.36	221.668	109.764	E7EVH7;F8W6L3;G3V2E7;G3V2P7;G3V3H3;G3V5R9;G5E9S8;H0YG16;H0YGB8;H0YJL0;H0YJT3;H0YJU9;Q07866;E7EVH7;G3V3H3;G3V5R9;G5E9S8;G3V2E7;F8W6L3;E7EVH7;Q07866;H0YJU9;H0YJL0;H0YJT3;H0YG16;H0YGB8;G3V2P7;G3V3H3;G3V5R9;G5E9S8;G3V2E7;F8W6L3;E7EVH7;Q07866;H0YJU9;H0YJL0;H0YJT3;H0YG16	KLC1	131.012	142.611	140.78	89.5543	110.828	161.931
984	Kinesin light chain 2 OS=Homo sapiens GN=KLC2 PE=1 SV=1	115.605	179.315	125.397	23.8176	84.6863	17.4766	289.889	87.4118	217.001	64.4387	91.7258	304.998	96.4464	91.4021	117.691	78.6326	93.4198	116.465	A8MZ87;C9JHT2;E9PI24;E9PM83;E9PP09;E9PQ02;Q9H0B6;Q9H0B6;Q9H0B6;A8MZ87;E9PP09;C9JHT2;E9PM83;E9PQ02;E9PI24;Q9H0B6;Q9H0B6;Q9H0B6	KLC2;KLC2	140.106	41.9935	198.1	153.721	101.846	96.1726
985	Kinesin-1 heavy chain OS=Homo sapiens GN=KIF5B PE=1 SV=1	77.9597	148.7	119.499	56.7149	107.52	74.4735	154.832	151.33	72.5275	106.888	166.082	108.734	127.147	77.2978	96.5669	113.422	102.37	85.7792	P33176;P33176;P33176;P33176;P33176;P33176	KIF5B;KINH	115.386	79.5694	126.23	127.235	100.337	100.524
986	Kinesin-like protein KIF11 OS=Homo sapiens GN=KIF11 PE=1 SV=2	377.349	233.189	76.7054	68.82	348.727	87.9222	101.572	142.405	593.028	89.6515	10.7798	494.819	160.147	186.4	92.4407	84.5279	120.172	70.0958	P52732;P52732;P52732;P52732;P52732;P52732	KIF11;KIF11	229.081	168.49	279.002	198.417	146.329	91.5986
987	Kinesin-like protein KIF20A OS=Homo sapiens GN=KIF20A PE=1 SV=1	79.0534	185.022	104.406	103.512	127.978	80.3016	197.069	229.358	1291.97	170.846	247.341	1243.64	146.744	95.8732	260.647	102.257	133.644	161.016	D6R9E4;D6RBN1;O95235;O95235;O95235;D6R9E4;D6RBN1;O95235;O95235;O95235	KIF20A;KI20A	122.827	103.931	572.799	553.943	167.755	132.306
988	Kinesin-like protein KIF20B OS=Homo sapiens GN=KIF20B PE=1 SV=3	68.0185	91.9104	60.2904	115.773	38.4778	29.8417	50.7226	200.291	72.8651	51.552	247.667	121.016	128.369	521.584	62.5551	51.7489	134.602	89.5149	Q96Q89;Q96Q89;Q96Q89;Q96Q89;Q96Q89;Q96Q89	KIF20B;KI20B	73.4064	61.3642	107.96	140.078	237.503	91.9553
989	Kinesin-like protein KIF21A OS=Homo sapiens GN=KIF21A PE=1 SV=2	115.237	88.4173	126.672	230.633	163.637	31.9126	120.014	133.783	102.158	60.6172	206.823	219.938	114.576	82.3591	72.7389	52.774	105.819	48.2767	H0YHT2;H0YIM6;H0YIM7;O75037;Q7Z4S6;Q86VH2;Q7Z4S6;Q7Z4S6;H0YIM7;H0YIM6;H0YHT2;O75037;Q86VH2;Q7Z4S6;Q7Z4S6;Q7Z4S6	KIF21A;KI21A	110.109	142.061	118.652	162.46	89.8912	68.9566
990	Kinesin-like protein KIF2A OS=Homo sapiens GN=KIF2A PE=1 SV=3	320.806	125.553	68.4584	322.948	174.219	34.6349	129.137	118.698	115.389	112.67	84.9096	186.891	75.4138	87.1758	130.035	151.121	538.11	317.444	H0Y8H2;O00139;O00139;O00139;H0Y8H2;O00139;O00139;O00139	KIF2A;KIF2A	171.606	177.267	121.075	128.157	97.5415	335.558
991	KRR1 small subunit processome component homolog OS=Homo sapiens GN=KRR1 PE=1 SV=4	191.322	84.1713	167.923	102.648	38.4725	100.403	87.7883	113.784	208.45	141.461	342.143	198.288	247.324	70.6029	103.936	120.03	103.605	187.722	A0A087WZC7;Q13601;Q13601;Q13601;A0A087WZC7;Q13601;Q13601;Q13601	KRR1;KRR1	147.805	80.5077	136.674	227.297	140.621	137.119
992	L-2-hydroxyglutarate dehydrogenase, mitochondrial OS=Homo sapiens GN=L2HGDH PE=1 SV=3	240.511	63.3361	58.269	36.5996	313.964	30.894	366.624	106.032	32.9717	85.3581	269.353	47.7973	93.1547	177.362	160.17	102.094	60.7898	215.472	C9JVN9;G3V272;G3V5S1;Q9H9P8;Q9H9P8;Q9H9P8;C9JVN9;G3V5S1;G3V272;Q9H9P8;C9JVN9;Q9H9P8;Q9H9P8	L2HGDH;L2HDH	120.705	127.153	168.542	134.17	143.562	126.119
993	Lamina-associated polypeptide 2, isoform alpha OS=Homo sapiens GN=TMPO PE=1 SV=2	113.989	107.118	77.7546	101.833	56.8054	99.0686	130.776	91.2502	171.155	96.8752	88.8781	178.844	96.5936	96.1261	108.215	122.01	103.915	109.885	P42166;P42166;P42166;P42166;P42166;P42166	TMPO;LAP2A	99.6207	85.9022	131.06	121.532	100.312	111.937
994	Lamina-associated polypeptide 2, isoforms beta;gamma OS=Homo sapiens GN=TMPO PE=1 SV=2	105.702	60.9247	118.945	34.748	52.1739	116.022	174.896	127.739	136.917	52.0872	195.112	157.735	101.72	131.267	82.909	83.2372	69.8388	105.03	G5E972;H0YJH7;P42167;P42167;P42167;G5E972;H0YJH7;P42167;G5E972;P42167;P42167	TMPO;LAP2B	95.1907	67.648	146.517	134.978	105.298	86.0353
995	Lamin-B1 OS=Homo sapiens GN=LMNB1 PE=1 SV=2	79.6695	64.7477	103.706	102.854	125.579	109.172	87.6484	79.504	100.326	86.5137	91.2313	112.14	121.167	79.3609	114.369	139.445	114.727	134.192	A0A0D9SFE5;A0A0D9SFY5;E9PBF6;P20700;P20700;P20700;E9PBF6;A0A0D9SFE5;A0A0D9SFY5;P20700;E9PBF6;A0A0D9SFE5;P20700;P20700	LMNB1;LMNB1	82.7077	112.535	89.1596	96.6283	104.966	129.455
996	Lamin-B2	76.5142	85.9161	77.9003	108.41	79.4875	96.8484	81.7562	81.7675	80.2404	75.6966	124.229	89.199	88.589	75.9436	119.623	154.885	112.054	150.4	J9JID7;Q03252;J9JID7;J9JID7;Q03252;J9JID7;Q03252	LMNB2	80.1102	94.9154	81.2547	96.3748	94.7187	139.113
997	Laminin subunit gamma-1 OS=Homo sapiens GN=LAMC1 PE=1 SV=3	112.803	122.349	112.28	112.67	26.7016	75.3406	159.638	86.808	132.29	79.0151	51.4485	107.252	165.496	90.8778	61.8652	111.907	130.495	67.0914	P11047;P11047;P11047;P11047;P11047;P11047	LAMC1;LAMC1	115.81	71.5707	126.245	79.2384	106.08	103.165
998	Lanosterol 14-alpha demethylase OS=Homo sapiens GN=CYP51A1 PE=1 SV=3	85.1749	189.015	107.721	54.897	286.453	293.732	110.934	123.816	44.4144	37.4023	42.496	54.4763	141.637	100.682	208.233	138.934	118.386	219.679	A0A0C4DFL7;H7C0D0;Q16850;A0A0C4DFL7;A0A0C4DFL7;Q16850;H7C0D0;A0A0C4DFL7;Q16850;Q16850;A0A0C4DFL7;Q16850;A0A0C4DFL7;A0A0C4DFL7	CYP51A1;CP51A	127.304	211.694	93.0548	44.7915	150.184	159
999	La-related protein 1 OS=Homo sapiens GN=LARP1 PE=1 SV=2	134.276	114.053	120.74	96.9155	65.9114	43.0087	76.3553	116.578	434.032	168.681	96.0994	593.48	99.2198	104.601	81.6486	80.9779	123.979	71.9966	A0A0B4J210;E5RH50;E5RHK4;H0YAN4;H0YAX9;H0YBJ5;H0YBM7;H0YBR8;H0YBW1;H0YC33;H0YC73;Q6PKG0;Q6PKG0;Q6PKG0;A0A0B4J210;E5RH50;H0YC33;H0YBW1;H0YC73;H0YAN4;H0YBM7;H0YBR8;H0YAX9;H0YBJ5;E5RHK4;Q6PKG0;A0A0B4J210;E5RH50;Q6PKG0;Q6PKG0	LARP1;LARP1	123.023	68.6119	208.988	286.087	95.1565	92.3179
1000	La-related protein 4	82.4333	163.207	141.676	175.139	54.6919	58.5362	50.8599	107.893	55.0189	114.902	156.656	49.5446	143.853	238.601	103.462	65.5651	99.1236	99.4401	A0A087WTL9;F8VY40;F8W1I4;F8W1Z5;Q6P4E2;Q71RC2;Q8TBL5;Q96J85;X6RLN4;A0A087WTL9;Q71RC2;Q96J85;X6RLN4;Q6P4E2;Q8TBL5;A0A087WTL9;F8W1I4;F8VY40;F8W1Z5;Q71RC2;Q96J85;X6RLN4;Q6P4E2	LARP4	129.105	96.1223	71.2572	107.034	161.972	88.0429
1001	La-related protein 7	73.6011	166.417	131.294	119.723	89.1434	99.1373	71.6928	81.0959	79.6364	160.837	58.4713	78.3117	107.111	80.1125	124.203	88.9521	71.2025	110.995	D6R9Z6;D6RFF0;H0YA82;Q4G0J3;D6R9Z6;Q4G0J3;H0YA82;D6RFF0;D6R9Z6;Q4G0J3;H0YA82	LARP7	123.771	102.668	77.475	99.2067	103.809	90.3833
1002	Large neutral amino acids transporter small subunit 1 OS=Homo sapiens GN=SLC7A5 PE=1 SV=2	75.2102	51.6987	89.1434	220.427	52.6279	70.7303	60.794	102.3	52.2318	16.4356	47.3948	96.7477	181.202	83.5493	167.388	15.6139	187.605	140.61	A0A0C4DGL4;G3V4Z6;H0YJ95;Q01650;Q9UM01;Q01650;Q01650;A0A0C4DGL4;H0YJ95;G3V4Z6;Q9UM01;Q01650;Q01650;Q01650	SLC7A5;LAT1	72.0174	114.595	71.7751	53.5261	144.047	114.61
1003	Large proline-rich protein BAG6 OS=Homo sapiens GN=BAG6 PE=1 SV=2	80.1459	119.358	83.4683	30.0263	58.5443	121.655	130.333	133.459	287.269	89.4839	34.7046	281.727	132.28	70.344	96.8283	79.1686	85.3877	97.6438	A0A024RCR6;A0A0G2JIA9;A0A0G2JIB3;A0A0G2JJM1;A0A0G2JJR8;A0A0G2JK23;A0A0G2JL47;F6S6P2;F6TC96;F6U1F2;F6U341;F6UR09;F6VEM6;F6WML8;F6X9W3;F6XTU0;H0Y4L1;H0Y710;H0Y7K4;P46379;X6REW1;A0A024RCR6;A0A024RCR6;A0A0G2JK23;P46379;A0A0G2JL47;X6REW1;A0A0G2JJM1;H0Y710;F6S6P2;H0Y4L1;F6UR09;F6U1F2;F6XTU0;A0A0G2JJR8;F6WML8;F6VEM6;F6X9W3;F6U341;F6TC96;H0Y7K4;A0A0G2JIB3;A0A0G2JIA9;A0A024RCR6;A0A0G2JK23;P46379;A0A0G2JL4…	BAT3;BAG6;BAG6	94.3242	70.0753	183.687	135.305	99.8176	87.4
1004	LETM1 and EF-hand domain-containing protein 1, mitochondrial OS=Homo sapiens GN=LETM1 PE=1 SV=1	72.7793	63.1958	69.2315	139.32	156.071	52.1739	68.2358	95.0857	115.557	79.7469	116.248	109.467	109.642	106.725	114.703	113.273	124.436	167.516	O95202;O95202;O95202;O95202;O95202;O95202	LETM1;LETM1	68.4022	115.855	92.9594	101.821	110.357	135.075
1005	Leucine zipper protein 1 OS=Homo sapiens GN=LUZP1 PE=1 SV=2	142.011	175.358	119.251	268.887	33.2171	100.396	120.214	116.336	59.2875	88.6013	170.314	119.325	136.434	215.532	115.245	93.6337	138.175	99.2955	E5RFK8;E5RHU7;Q86V48;Q86V48;Q86V48;E5RFK8;E5RHU7;Q86V48;Q86V48;Q86V48	LUZP1;LUZP1	145.54	134.167	98.6124	126.08	155.737	110.368
1006	Leucine zipper transcription factor-like protein 1 OS=Homo sapiens GN=LZTFL1 PE=1 SV=1	129.873	127.077	59.9819	332.764	185.433	190.686	290.05	187.644	124.177	221.683	70.8431	124.462	60.5333	133.672	107.998	85.8625	193.777	96.7209	H7C488;Q9NQ48;H7C488;Q9NQ48;H7C488;Q9NQ48;H7C488;Q9NQ48;H7C488;Q9NQ48;H7C488;H7C488	LZTFL1;LZTL1	105.644	236.295	200.624	138.996	100.734	125.454
1007	Leucine-rich PPR motif-containing protein, mitochondrial OS=Homo sapiens GN=LRPPRC PE=1 SV=3	136.576	75.4347	106.984	68.3636	360.425	54.8172	101.762	99.9653	130.541	85.8327	96.8954	86.5197	62.8594	141.765	104.42	101.974	133.783	101.974	A0A0C4DG06;B8ZZ38;C9JCA9;H7C3W8;P42704;P42704;P42704;B8ZZ38;A0A0C4DG06;C9JCA9;H7C3W8;P42704;P42704;P42704	LRPPRC;LPPRC	106.332	161.202	110.756	89.7493	103.015	112.577
1008	Leucine-rich repeat flightless-interacting protein 1 OS=Homo sapiens GN=LRRFIP1 PE=1 SV=2	44.7575	132.317	71.7624	256.934	119.673	124.444	100.097	121.1	61.0093	164.524	287.129	100.09	125.614	53.2517	78.3606	51.2563	121.664	61.0643	C9JTC6;Q32MZ4;Q32MZ4;Q32MZ4;C9JTC6;Q32MZ4;Q32MZ4;Q32MZ4	LRRFIP1;LRRF1	82.9457	167.017	94.0688	183.915	85.7422	77.9948
1009	Leucine-rich repeat-containing protein 47 OS=Homo sapiens GN=LRRC47 PE=1 SV=1	132.354	152.732	187.19	51.889	46.1915	167.737	82.1368	119.499	67.9855	207.757	81.7279	97.7521	206.108	121.976	82.4505	110.015	81.6316	62.903	Q8N1G4;Q8N1G4;Q8N1G4;Q8N1G4;Q8N1G4;Q8N1G4	LRRC47;LRC47	157.425	88.6058	89.8738	129.079	136.845	84.8499
1010	Leucine-rich repeat-containing protein 59 OS=Homo sapiens GN=LRRC59 PE=1 SV=1	256.934	69.4285	28.0933	2.50664	359.602	192.119	104.659	128.761	84.9449	51.774	283.53	44.6831	87.3633	131.467	33.7393	69.2027	73.1282	82.0855	I3L223;Q96AG4;Q96AG4;Q96AG4;I3L223;Q96AG4;Q96AG4;Q96AG4	LRRC59;LRC59	118.152	184.742	106.122	126.662	84.1898	74.8055
1011	Leucine--tRNA ligase, cytoplasmic OS=Homo sapiens GN=LARS PE=1 SV=2	118.748	93.7506	85.4884	4.11034	139.532	36.5869	176.92	94.063	679.936	156.971	78.7799	898.925	80.9554	118.107	77.5823	124.22	88.3805	67.0403	A0A087WXY1;Q9P2J5;Q9P2J5;Q9P2J5;A0A087WXY1;Q9P2J5;Q9P2J5;Q9P2J5	LARS;SYLC	99.3289	60.0765	316.973	378.225	92.2151	93.2137
1012	Leucyl-cystinyl aminopeptidase OS=Homo sapiens GN=LNPEP PE=1 SV=3	25.7118	69.2171	133.951	46.9468	79.1192	129.029	46.2524	111.876	217.754	128.672	154.789	236.1	111.119	74.976	148.957	108.298	182.5	211.653	Q9UIQ6;Q9UIQ6;Q9UIQ6;Q9UIQ6;Q9UIQ6;Q9UIQ6	LNPEP;LCAP	76.2931	85.0318	125.294	173.187	111.684	167.484
1013	Leukotriene A-4 hydrolase OS=Homo sapiens GN=LTA4H PE=1 SV=2	280.597	137.154	135.632	46.5806	57.268	123.653	57.4827	151.341	388.765	731.521	248.561	339.709	150.608	65.8018	88.5461	147.437	106.334	93.1224	B4DEH5;P09960;P09960;P09960;B4DEH5;P09960;P09960;P09960	LTA4H;LKHA4	184.461	75.8339	199.196	439.931	101.652	115.631
1014	LIM and calponin homology domains-containing protein 1 OS=Homo sapiens GN=LIMCH1 PE=1 SV=4	34.2292	581.831	129.101	933.856	127.589	298.825	181.34	471.122	175.869	120.656	191.229	356.846	98.2821	467.381	47.4375	117.34	219.299	98.2072	D6R8Y0;D6RD46;D6RJ93;E7EPK0;E9PDJ9;G5EA03;H0Y8P3;Q6NVB9;Q9UPQ0;D6RD46;G5EA03;E7EPK0;E9PDJ9;H0Y8P3;D6RD46;Q9UPQ0;D6R8Y0;D6RJ93;Q6NVB9;G5EA03;E7EPK0;E9PDJ9;H0Y8P3;D6RD46;Q9UPQ0;Q9UPQ0;D6RD46;E7EPK0;E9PDJ9;H0Y8P3;Q9UPQ0;D6RD46;D6RD46;E7EPK0;E7EPK0;E9PDJ9;E9PDJ9;H0Y8P3;H0Y8P3	LIMCH1;LIMC1	248.387	453.423	276.11	222.91	204.367	144.949
1015	LIM and SH3 domain protein 1 OS=Homo sapiens GN=LASP1 PE=1 SV=2	157.921	103.85	159.383	330.947	71.3557	231.498	53.4588	158.118	96.4665	94.6517	28.9352	186.607	109.429	74.0053	101.699	27.8722	94.0109	66.1356	C9J9W2;F6S2S5;K7ESD6;Q14847;Q14847;Q14847;C9J9W2;F6S2S5;K7ESD6;Q14847;C9J9W2;Q14847;Q14847	LASP1;LASP1	140.385	211.267	102.681	103.398	95.0444	62.6729
1016	LIM domain and actin-binding protein 1	23.059	118.945	121.05	85.0864	35.2233	3105.82	60.7645	149.775	213.954	148.031	67.0961	240.711	214.147	129.441	155.229	188.845	151.635	132.492	F8VQE1;F8VRN8;F8VS07;F8VTU2;F8VVQ7;J3QQM5;Q9BT23;Q9UHB6;F8VQE1;Q9UHB6;F8VQE1;F8VS07;F8VRN8;F8VVQ7;F8VTU2;J3QQM5;Q9BT23;Q9UHB6;F8VQE1;F8VS07	LIMA1	87.6847	1075.37	141.498	151.946	166.272	157.657
1017	Lipoma-preferred partner OS=Homo sapiens GN=LPP PE=1 SV=1	363.839	20.4136	1.96368	188.048	94.0239	11.3401	90.5697	44.9253	21.2215	118.509	44.8102	2.50421	160.025	156.971	114.727	130.396	108.975	172.967	A0A087WZF1;C9J1K7;C9J2R5;C9J3U9;C9J4E3;C9J5C8;C9JE51;C9JIY7;C9JT42;C9JUT4;C9JXK9;Q93052;Q93052;Q93052;C9JUT4;A0A087WZF1;C9JE51;C9J2R5;C9JIY7;C9JT42;C9J3U9;C9J1K7;C9J5C8;C9J4E3;C9JXK9;Q93052;C9JUT4;A0A087WZF1;C9JE51;C9J2R5;C9JIY7;C9JT42;C9J3U9;C9J1K7;C9J5C8;C9J4E3;Q93052;Q93052	LPP;LPP	128.739	97.804	52.2388	55.2746	143.908	137.446
1018	Liprin-alpha-1 OS=Homo sapiens GN=PPFIA1 PE=1 SV=1	181.177	133.57	140.153	38.9555	135.745	116.143	372.257	132.253	101.08	126.663	4.46189	88.203	31.6001	80.8041	106.385	164.593	75.6232	75.4765	E9PID5;E9PJZ7;E9PPF6;H0YD72;H0YDW2;H0YEF9;H0YH95;Q13136;Q13136;Q13136;E9PJZ7;H0YDW2;H0YEF9;E9PID5;E9PPF6;H0YD72;H0YH95;Q13136;Q13136;Q13136	PPFIA1;LIPA1	151.633	96.9478	201.863	73.1094	72.9298	105.231
1019	L-lactate dehydrogenase A chain OS=Homo sapiens GN=LDHA PE=1 SV=2	245.19	104.081	146.165	96.8081	106.319	189.041	93.4263	108.478	62.261	123.585	139.639	51.1782	104.645	117.016	145.841	143.475	92.1336	191.428	F5GWW2;F5GXC7;F5GXH2;F5GXU1;F5GXY2;F5GYU2;F5GZQ4;F5H5J4;F5H6W8;F5H8H6;P00338;P00338;P00338;F5GYU2;F5GXY2;F5GXH2;F5H8H6;F5GXC7;F5GWW2;F5GXU1;F5GZQ4;F5H5J4;F5H6W8;P00338;F5GYU2;F5GXY2;F5GXH2;P00338;P00338	LDHA;LDHA	165.145	130.723	88.055	104.801	122.501	142.345
1020	L-lactate dehydrogenase B chain OS=Homo sapiens GN=LDHB PE=1 SV=2	210.76	126.549	103.276	58.3256	177.608	188.531	96.6874	96.1128	89.3971	87.7761	30.0638	127.757	147.315	82.3819	139.716	111.219	66.3193	184.14	A8MW50;C9J7H8;F5H793;P07195;P07195;P07195;C9J7H8;A8MW50;F5H793;P07195;C9J7H8;A8MW50;F5H793;P07195;P07195	LDHB;LDHB	146.862	141.488	94.0658	81.8656	123.138	120.559
1021	Lon protease homolog, mitochondrial OS=Homo sapiens GN=LONP1 PE=1 SV=2	95.4092	72.7087	97.8877	47.6352	199.764	78.1274	107.274	134.071	103.958	98.6301	210.614	84.7979	81.0003	122.569	84.2355	76.8438	203.609	122.561	K7EJE8;K7EKE6;K7EQF8;K7ER27;K7ER56;K7ERR6;P36776;P36776;K7EKE6;K7EJE8;P36776;K7ER27;K7EQF8;K7ER56;K7ERR6;K7EKE6;K7EJE8;P36776;P36776;P36776	LONP1;LONM	88.6685	108.509	115.101	131.347	95.9351	134.338
1022	Long-chain-fatty-acid--CoA ligase 3 OS=Homo sapiens GN=ACSL3 PE=1 SV=3	89.0693	87.9893	95.2836	130.84	186.943	29.7467	115.373	57.1609	76.1386	81.0902	94.5599	86.9104	88.3805	109.021	101.129	88.356	269.69	152.562	C9JC11;F5GWH2;F5H062;O95573;O95573;O95573;C9JC11;F5H062;F5GWH2;O95573;O95573;O95573	ACSL3;ACSL3	90.7807	115.843	82.8907	87.5202	99.5101	170.203
1023	Long-chain-fatty-acid--CoA ligase 4 OS=Homo sapiens GN=ACSL4 PE=1 SV=2	125.18	78.6217	57.3991	41.1453	391.714	20.6899	69.3564	118.386	69.4526	71.3656	93.1353	75.6389	109.665	74.8877	176.064	124.989	141.893	211.404	D6RD96;D6RDA8;D6RF95;D6RFW9;H0Y9A0;O60488;O60488;O60488;H0Y9A0;D6RF95;D6RFW9;D6RDA8;D6RD96;O60488;O60488;O60488	ACSL4;ACSL4	87.0668	151.183	85.7317	80.0466	120.205	159.428
1024	Luc7-like protein 3 OS=Homo sapiens GN=LUC7L3 PE=1 SV=2	101.003	81.1296	128.094	84.5396	65.8338	130.876	132.152	101.494	95.033	99.7577	90.8841	110.305	142.267	128.663	121.934	132.024	69.9793	185.819	C9JL41;D6RDI2;E7EN55;H0YA81;J3KPP4;O95232;O95232;O95232;J3KPP4;D6RDI2;E7EN55;C9JL41;H0YA81;O95232;J3KPP4;D6RDI2;O95232;O95232	LUC7L3;LC7L3	103.409	93.7498	109.56	100.316	130.955	129.274
1025	Lupus La protein OS=Homo sapiens GN=SSB PE=1 SV=2	109.27	178.262	54.055	41.0684	211.038	86.3579	158.546	105.636	146.835	78.2629	105.125	108.185	92.9483	70.3099	89.1805	120.364	99.4194	48.6226	E9PFL9;E9PGX9;P05455;P05455;P05455;E9PGX9;E9PFL9;P05455;P05455;P05455	SSB;LA	113.862	112.821	137.006	97.1908	84.1462	89.4686
1026	Lymphoid-specific helicase	71.2272	109.703	239.761	58.9801	35.8191	20.1144	88.9767	75.6179	73.913	37.9323	76.1017	84.1888	77.3729	115.405	36.1057	105.68	139.6	23.9417	A0A087WSW7;A0A0B4J1V9;F6XU50;Q9NRZ9;Q9NW36;A0A087WSW7;A0A0B4J1V9;Q9NRZ9;F6XU50;A0A087WSW7;Q9NW36;A0A0B4J1V9;Q9NRZ9;F6XU50;A0A087WSW7	HELLS	140.23	38.3045	79.5025	66.0743	76.2944	89.7406
1027	Lysine-specific demethylase 3B OS=Homo sapiens GN=KDM3B PE=1 SV=2	130.306	142.375	164.182	1018.45	126.857	109.672	121.841	56.0622	49.0593	143.207	101.96	71.9866	100.961	260.286	86.0532	141.785	143.584	73.2601	H0Y9V5;Q7LBC6;Q7LBC6;Q7LBC6;H0Y9V5;Q7LBC6;Q7LBC6;Q7LBC6	KDM3B;KDM3B	145.621	418.326	75.6542	105.718	149.1	119.543
1028	Lysine-specific histone demethylase 1A OS=Homo sapiens GN=KDM1A PE=1 SV=2	75.1737	101.143	56.105	164.752	119.64	17.7194	82.9262	85.7852	52.1233	105.416	65.852	23.778	116.934	116.167	68.4205	67.53	198.605	61.1532	O60341;R4GMP9;R4GMQ1;O60341;O60341;R4GMQ1;R4GMP9;O60341;O60341;O60341	KDM1A;KDM1A	77.474	100.704	73.6116	65.0155	100.507	109.096
1029	Lysine--tRNA ligase OS=Homo sapiens GN=KARS PE=1 SV=3	57.5425	125.614	64.1624	106.851	48.6327	59.0988	107.304	101.164	84.288	96.5334	205.666	104.579	113.037	61.5274	86.0114	105.9	94.6976	117.723	H3BPV7;H3BRC9;H3BVA8;J3KRL2;Q15046;Q15046;Q15046;H3BVA8;J3KRL2;H3BPV7;H3BRC9;Q15046;Q15046;Q15046	KARS;SYK	82.4397	71.5275	97.5853	135.593	86.8587	106.107
1030	Lysosome-associated membrane glycoprotein 1 OS=Homo sapiens GN=LAMP1 PE=1 SV=3	307.887	77.8301	657.504	58.4105	237.051	165.29	164.16	91.4275	177.141	114.441	70.7646	321.229	118.222	129.531	148.751	169.337	213.998	168.109	P11279;P11279;P11279;P11279;P11279;P11279	LAMP1;LAMP1	347.74	153.584	144.243	168.811	132.168	183.815
1031	Macrophage-capping protein OS=Homo sapiens GN=CAPG PE=1 SV=2	120.639	228.961	139.929	272.131	8.00974	105.365	159.97	208.681	88.0503	1019.58	586.731	180.363	102.52	151.75	66.6834	110.282	35.3064	44.5717	E7ENU9;H7C0X8;P40121;P40121;P40121;E7ENU9;H7C0X8;P40121;E7ENU9;P40121;P40121	CAPG;CAPG	163.176	128.502	152.234	595.557	106.984	63.3868
1032	Major vault protein OS=Homo sapiens GN=MVP PE=1 SV=4	81.2252	79.3884	176.308	57.3911	110.107	201.978	70.6813	151.866	10.5528	486.453	62.4901	63.6618	94.7304	123.072	40.6887	121.765	95.568	38.6757	H3BNF2;H3BNF6;H3BP76;H3BPZ2;H3BQE7;H3BQK6;H3BRL2;H3BUK7;H3BUP3;I3L155;Q14764;Q14764;Q14764;H3BQK6;H3BRL2;H3BUK7;H3BNF6;H3BP76;H3BPZ2;H3BNF2;H3BUP3;H3BQE7;I3L155;Q14764;Q14764;Q14764	MVP;MVP	112.307	123.159	77.7001	204.202	86.1636	85.3363
1033	Mannose-1-phosphate guanyltransferase alpha OS=Homo sapiens GN=GMPPA PE=1 SV=1	42.8243	183.77	68.0327	22.6691	80.7761	63.9626	215.935	60.853	138.434	132.565	55.4631	309.534	83.9266	86.6037	104.312	35.7075	91.0417	85.6426	A0A087WUI8;A0A0U1RRC2;C9J255;C9JAH0;F8WD54;Q96IJ6;Q96IJ6;Q96IJ6;A0A087WUI8;A0A0U1RRC2;C9J255;F8WD54;C9JAH0;Q96IJ6;A0A087WUI8;Q96IJ6;Q96IJ6	GMPPA;GMPPA	98.2089	55.8026	138.408	165.854	91.614	70.7973
1034	MAP7 domain-containing protein 1 OS=Homo sapiens GN=MAP7D1 PE=1 SV=1	178.98	28.7732	176.59	89.9628	71.6133	150.306	107.214	36.3443	12816.9	103.047	124.418	115.389	183.261	342.001	55.3556	334.986	226.655	123.166	C9JIR3;E9PLH3;H0YF21;Q3KQU3;Q3KQU3;Q3KQU3;E9PLH3;C9JIR3;H0YF21;Q3KQU3;E9PLH3;C9JIR3;Q3KQU3;Q3KQU3	MAP7D1;MA7D1	128.114	103.961	4320.14	114.285	193.539	228.269
1035	MARCKS-related protein OS=Homo sapiens GN=MARCKSL1 PE=1 SV=2	50.0763	917.177	50.4176	68.4489	20.1437	51.5842	106.253	119.789	48.5889	170.977	72.9055	61.1617	103.922	66.3561	147.406	134.779	73.8055	127.819	P49006;P49006;P49006;P49006;P49006;P49006	MARCKSL1;MRP	339.224	46.7256	91.5437	101.681	105.895	112.135
1036	Matrin-3	77.0464	80.2181	94.4813	91.2376	48.2132	49.2194	102.633	80.6865	130.242	97.847	147.345	106.688	127.297	169.831	100.716	117.495	115.189	136.245	A0A0R4J2E8;A8MXP9;B3KM87;D6R8Z5;D6R991;D6R9F3;D6RAM9;D6RAY2;D6RB45;D6RBI2;D6RBK5;D6RBS2;D6RCM3;D6RE02;D6REK4;D6REM6;D6RIA2;H0Y8T4;P43243;Q68E03;A0A0R4J2E8;A8MXP9;A0A0R4J2E8;P43243;D6REM6;D6R991;B3KM87;H0Y8T4;Q68E03;D6RCM3;D6REK4;D6R8Z5;D6RB45;D6R9F3;D6RBS2;D6RAM9;D6RAY2;D6RBI2;D6RE02;D6RIA2;D6RBK5;A8MXP9;A0A0R4J2E8;P43243;D6REM6;D6R991	MATR3	83.9153	62.8901	104.521	117.293	132.615	122.976
1037	MAX gene-associated protein OS=Homo sapiens GN=MGA PE=1 SV=3	52.8472	53.5515	185.562	470.665	115.461	112.545	42.6672	132.482	36.0557	280.403	499.852	15.921	81.4282	113.202	148.134	50.7507	149.464	140.503	H3BP52;H3BTF4;H3BTN2;H3BU53;Q8IWI9;Q8IWI9;Q8IWI9;H3BP52;H3BTF4;H3BU53;H3BTN2;Q8IWI9;Q8IWI9;Q8IWI9	MGA;MGAP	97.3202	232.89	70.4018	265.392	114.255	113.573
1038	Mediator of DNA damage checkpoint protein 1 OS=Homo sapiens GN=MDC1 PE=1 SV=3	71.8918	171.38	440.457	68.1649	107.482	753.862	86.6517	77.5554	163.569	90.9534	69.2075	211.888	123.799	124.98	67.1938	76.8597	40.1146	92.7423	A0A087X0R2;A2AB05;A2AB06;A2AB07;H0Y6Z8;Q14676;Q14676;Q14676;H0Y6Z8;A2AB05;A2AB06;A2AB07;A0A087X0R2;Q14676;Q14676;Q14676	MDC1;MDC1	227.91	309.836	109.259	124.016	105.324	69.9056
1039	Mediator of RNA polymerase II transcription subunit 12 OS=Homo sapiens GN=MED12 PE=1 SV=4	78.0462	67.4037	136.632	116.328	53.4107	40.8271	118.805	59.9861	312.835	83.6015	26.3614	117.316	247.735	104.398	142.415	61.9639	91.1301	108.192	F8WAE6;H7C191;H7C274;Q7Z3Z5;Q86YW9;Q93074;Q93074;Q93074;Q7Z3Z5;F8WAE6;Q86YW9;H7C191;H7C274;Q93074;Q7Z3Z5;Q93074;Q93074	MED12;TNRC11;MED12	94.0274	70.1886	163.875	75.7596	164.85	87.0955
1040	Melanoma inhibitory activity protein 3 OS=Homo sapiens GN=MIA3 PE=1 SV=1	139.069	105.988	121.521	192.332	53.296	104.877	126.936	134.639	233.157	73.8208	171.285	199.35	129.801	116.143	123.799	77.8571	108.41	122.137	A0A0A0MRH6;H7C0T4;Q5JRA6;Q5JRA6;Q5JRA6;A0A0A0MRH6;H7C0T4;Q5JRA6;A0A0A0MRH6;Q5JRA6;Q5JRA6	MIA3;MIA3	122.192	116.835	164.911	148.152	123.248	102.801
1041	Melanoma-associated antigen B2 OS=Homo sapiens GN=MAGEB2 PE=1 SV=3	73.4126	25.9895	32.4952	7.96711	78.6163	63.5516	52.1233	78.8728	80.933	70.0181	177.055	213.984	83.5493	127.474	93.7376	86.802	52.1269	73.642	O15479;O15481;P43366;Q96LZ2;Q9UBF1;O15479;O15479;O15481;Q96LZ2;P43366;Q9UBF1;O15479;O15479;O15479	MAGEB2;MAGB2	43.9658	50.045	70.643	153.686	101.587	70.857
1042	Melanoma-associated antigen D2 OS=Homo sapiens GN=MAGED2 PE=1 SV=2	78.5455	130.695	62.5681	103.133	83.3989	30.3675	65.37	131.339	238.237	90.4693	161.765	302.954	105.095	93.4004	112.67	47.5824	78.6762	82.4848	Q5H907;Q5H909;Q9UNF1;Q9UNF1;Q9UNF1;Q5H909;Q5H907;Q9UNF1;Q5H909;Q5H907;Q9UNF1;Q9UNF1	MAGED2;MAGD2	90.6027	72.2997	144.982	185.063	103.722	69.5811
1043	Membrane-associated progesterone receptor component 1 OS=Homo sapiens GN=PGRMC1 PE=1 SV=3	83.5609	86.8923	63.2002	7.03649	116.797	103.133	87.5816	96.7276	72.2916	76.6098	61.391	74.551	82.4619	72.6231	143.048	136.264	163.887	187.397	O00264;O00264;O00264;O00264;O00264;O00264	PGRMC1;PGRC1	77.8844	75.6553	85.5336	70.8506	99.3777	162.516
1044	Membrane-associated progesterone receptor component 2 OS=Homo sapiens GN=PGRMC2 PE=1 SV=1	166.048	74.6337	63.1301	98.9725	139.891	94.5533	58.1359	79.3224	80.0515	90.3314	18.5617	169.22	102.158	74.5924	126.216	155.143	102.264	186.296	D3DNX8;O15173;U3KQM0;O15173;O15173;D3DNX8;U3KQM0;O15173;O15173;O15173	PGRMC2;PGRC2	101.271	111.139	72.5032	92.7044	100.989	147.901
1045	Metastasis-associated protein MTA1 OS=Homo sapiens GN=MTA1 PE=1 SV=2	77.4051	137.107	107.527	223.954	90.1438	64.2737	82.8687	139.852	72.9763	91.6242	123.004	60.7561	258.793	130.867	214.965	176.064	93.0514	225.84	E7ESY4;F8W9Y9;H0Y4T7;H0YIT0;H7C3F3;Q13330;E7ESY4;E7ESY4;Q13330;H0Y4T7;H7C3F3;F8W9Y9;H0YIT0;E7ESY4;Q13330;Q13330;E7ESY4;Q13330;E7ESY4;E7ESY4	MTA1;MTA1	107.346	126.124	98.5657	91.7946	201.542	164.985
1046	Metastasis-associated protein MTA2 OS=Homo sapiens GN=MTA2 PE=1 SV=1	95.2572	112.701	117.691	37.0797	137.411	33.4366	89.2918	114.409	198.866	62.5855	31.3318	56.8172	103.376	131.358	117.846	112.545	94.7107	127.483	O94776;O94776;O94776;O94776;O94776;O94776	MTA2;MTA2	108.55	69.3092	134.189	50.2448	117.526	111.579
1047	Methionine aminopeptidase 2 OS=Homo sapiens GN=METAP2 PE=1 SV=1	60.3447	182.614	121.192	61.664	49.2024	95.9397	194.639	107.9	256.543	152.827	20.5912	112.303	205.139	127.182	125.371	182.842	322.411	37.8745	F8VRR3;F8VSC4;F8VY03;G3V1U3;P50579;P50579;P50579;G3V1U3;F8VSC4;F8VRR3;F8VY03;P50579;G3V1U3;F8VSC4;P50579;P50579	METAP2;MAP2	121.384	68.9354	186.361	95.2405	152.564	181.043
1048	Methionine--tRNA ligase, cytoplasmic OS=Homo sapiens GN=MARS PE=1 SV=2	126.945	62.8245	136.869	39.7548	155.574	50.9375	99.3092	181.365	328.046	103.879	58.7964	394.712	145.115	57.7263	94.5992	71.8719	64.5818	54.2239	F5H2V6;H0YHL6;H0YHV5;H0YI27;H0YI94;H0YIC2;H0YIP0;P56192;P56192;P56192;H0YHV5;H0YIP0;H0YI94;H0YIC2;H0YHL6;H0YI27;F5H2V6;P56192;P56192;P56192	MARS;SYMC	108.88	82.0887	202.907	185.796	99.1469	63.5592
1049	Methylcrotonoyl-CoA carboxylase beta chain, mitochondrial OS=Homo sapiens GN=MCCC2 PE=1 SV=1	109.081	73.7288	99.5022	80.6195	146.825	77.9543	90.8778	105.365	348.172	102.172	127.059	409.198	109.855	134.789	100.042	135.163	229.39	112.482	A0A0G2JM88;D6R9R1;D6RD67;D6RDF7;Q9HCC0;Q9HCC0;Q9HCC0;D6RD67;D6RDF7;D6R9R1;A0A0G2JM88;Q9HCC0;D6RD67;Q9HCC0;Q9HCC0	MCCC2;MCCB	94.104	101.8	181.472	212.81	114.895	159.012
1050	Methylosome subunit pICln OS=Homo sapiens GN=CLNS1A PE=1 SV=1	17.739	115.709	97.9964	28.8291	142.267	95.0725	116.926	63.8297	55.4785	80.2292	241.798	61.8695	86.5317	86.9043	78.7144	120.916	75.4399	76.5567	E9PJF4;E9PMI6;E9PQ83;J3KN38;P54105;E9PMI6;E9PMI6;J3KN38;P54105;E9PJF4;E9PQ83;E9PMI6;J3KN38;P54105;E9PJF4;P54105;E9PMI6;J3KN38;P54105;E9PMI6;E9PMI6;J3KN38;J3KN38	CLNS1A;ICLN	77.1481	88.7228	78.7448	127.965	84.0501	90.9707
1051	Methyltransferase-like protein 13 OS=Homo sapiens GN=METTL13 PE=1 SV=1	85.2162	132.464	99.9861	19.5576	186.129	341.503	61.711	173.881	64.6669	118.707	396.604	115.861	147.233	119.069	78.4421	114.774	37.9823	70.4319	Q8N6R0;Q8N6R0;Q8N6R0;Q8N6R0;Q8N6R0;Q8N6R0	METTL13;MET13	105.889	182.397	100.086	210.391	114.915	74.3962
1052	MICOS complex subunit MIC19 OS=Homo sapiens GN=CHCHD3 PE=1 SV=1	72.4722	46.6226	102.619	76.3394	16.6894	522.779	120.114	113.879	147.642	66.099	71.7027	123.106	84.253	82.7654	111.157	282.255	162.428	120.139	C9JRZ6;F8WAR4;F8WD73;Q9NX63;C9JRZ6;C9JRZ6;F8WAR4;Q9NX63;F8WD73;C9JRZ6;F8WAR4;Q9NX63;Q9NX63;C9JRZ6;F8WAR4;Q9NX63;C9JRZ6;C9JRZ6;F8WAR4;F8WAR4	CHCHD3;MIC19	73.9046	205.269	127.211	86.9692	92.7252	188.274
1053	Microfibrillar-associated protein 1 OS=Homo sapiens GN=MFAP1 PE=1 SV=2	105.023	152.383	25.0347	58.2771	51.5627	137.088	104.841	65.3066	67.9102	190.277	66.1265	118.937	269.596	56.0195	73.0877	102.69	73.2855	75.0488	P55081;P55081;P55081;P55081;P55081;P55081	MFAP1;MFAP1	94.1467	82.3092	79.3525	125.114	132.901	83.6749
1054	Microtubule-actin cross-linking factor 1, isoforms 1/2/3/5	121.833	92.6781	94.187	171.463	215.591	85.2517	168.389	85.8744	1712.94	128.895	21.7879	1126.44	124.229	98.0915	94.6582	109.028	114.981	122.782	E9PLY0;E9PNZ4;H0Y314;H0Y390;H0Y4F5;H0Y6T5;H0Y7I1;H3BPE1;H3BQK9;Q9UPN3;E9PLY0;H3BPE1;H3BQK9;Q9UPN3;H0Y390;E9PNZ4;H0Y314;E9PLY0;H0Y6T5;H0Y4F5;H0Y7I1;H3BPE1;H3BQK9;Q9UPN3;H0Y390	MACF1	102.899	157.435	655.733	425.708	105.66	115.597
1055	Microtubule-associated protein 1A OS=Homo sapiens GN=MAP1A PE=1 SV=6	5.64337	103.872	19.5197	10.7858	57.2799	4.99733	123.808	174.146	366.573	95.9929	46.3455	496.021	133.025	79.4159	121.968	199.764	102.193	130.577	E9PGC8;P78559;E9PGC8;E9PGC8;P78559;E9PGC8;P78559;P78559;E9PGC8;P78559;E9PGC8;E9PGC8	MAP1A;MAP1A	43.0115	24.3543	221.509	212.786	111.47	144.178
1056	Microtubule-associated protein 1B OS=Homo sapiens GN=MAP1B PE=1 SV=2	83.4394	98.5481	76.8811	150.566	113.304	92.3766	125.458	121.706	139.61	90.3001	120.664	122.825	79.0096	82.7138	67.5815	98.7669	88.5031	61.711	D6RA32;D6RA40;D6RCL2;D6RGJ3;P46821;P46821;P46821;D6RA32;D6RA40;D6RGJ3;D6RCL2;P46821;P46821;P46821	MAP1B;MAP1B	86.2895	118.749	128.924	111.263	76.435	82.9937
1057	Microtubule-associated protein OS=Homo sapiens GN=MAP4 PE=1 SV=1	78.7581	91.168	90.8967	130.342	175.784	139.678	76.1703	177.301	177.399	77.8733	185.884	266.069	93.3874	80.2737	93.7831	151.53	102.144	96.0994	A0A0J9YVV8;A0A0J9YW37;B5MEG9;E7EVA0;F8W9U4;H0Y2V1;H7C456;P27816;E7EVA0;E7EVA0;P27816;B5MEG9;H7C456;H0Y2V1;F8W9U4;A0A0J9YVV8;A0A0J9YW37;E7EVA0;P27816;E7EVA0;E7EVA0	MAP4;E7EVA0	86.9409	148.601	143.623	176.609	89.1481	116.591
1058	Microtubule-associated protein RP;EB family member 1 OS=Homo sapiens GN=MAPRE1 PE=1 SV=3	74.4632	307.077	85.0097	58.4186	145.327	80.7257	121.765	105.081	411.959	143.197	92.8903	624.976	134.174	86.5257	73.5247	90.0189	83.0643	51.792	Q15691;Q15691;Q15691;Q15691;Q15691;Q15691	MAPRE1;MARE1	155.517	94.8237	212.935	287.021	98.0746	74.9584
1059	Midasin OS=Homo sapiens GN=MDN1 PE=1 SV=2	66.3561	125.405	171.166	109.764	73.8362	34.348	103.111	141.353	108.388	74.95	108.073	112.545	163.512	298.494	123.911	63.0383	111.736	84.6745	Q5T795;Q9NU22;Q9NU22;Q9NU22;Q5T795;Q9NU22;Q9NU22;Q9NU22	MDN1;MDN1	120.976	72.6493	117.617	98.5225	195.306	86.4831
1060	Mimitin, mitochondrial OS=Homo sapiens GN=NDUFAF2 PE=1 SV=1	80.6474	80.905	102.997	37.8588	104.717	94.5927	87.3755	110.382	300.237	70.7156	58.4267	522.561	173.315	63.4108	194.895	149.35	142.188	104.674	Q8N183;Q8N183;Q8N183;Q8N183;Q8N183;Q8N183	NDUFAF2;MIMIT	88.1831	79.0562	165.998	217.234	143.874	132.071
1061	Mitochondrial 2-oxoglutarate;malate carrier protein OS=Homo sapiens GN=SLC25A11 PE=1 SV=3	95.0989	129.594	78.1382	192.226	15.6909	12.948	143.565	113.721	36.0307	134.723	239.811	55.4093	135.858	70.3977	214.801	103.555	104.972	172.524	I3L1P8;Q02978;I3L1P8;I3L1P8;Q02978;I3L1P8;Q02978;Q02978;I3L1P8;Q02978;I3L1P8;I3L1P8	SLC25A11;M2OM	100.944	73.6215	97.7721	143.315	140.352	127.017
1062	Mitochondrial antiviral-signaling protein OS=Homo sapiens GN=MAVS PE=1 SV=2	90.0876	64.4209	99.2129	72.2165	42.4901	106.017	85.8923	98.3775	103.183	155.822	120.748	211.712	100.41	63.7104	118.239	98.6575	113.887	184.025	Q7Z434;Q7Z434;Q7Z434;Q7Z434;Q7Z434;Q7Z434	MAVS;MAVS	84.5738	73.5746	95.8175	162.761	94.1196	132.19
1063	Mitochondrial fission factor	234.323	21.7457	39.642	76.3976	140.62	19.6051	89.0384	45.7518	905.491	94.7567	182.096	433.49	53.8419	427.789	85.2399	99.4126	281.201	20.2178	C9JAF1;C9JHF5;C9JI76;C9JU19;E9PK16;E9PPR7;Q9GZY8;C9JAF1;Q9GZY8;C9JHF5;C9JU19;C9JI76;E9PPR7;E9PK16;C9JAF1;Q9GZY8;C9JHF5	MFF	98.5703	78.8742	346.76	236.781	188.957	133.61
1064	Mitochondrial fission regulator 1-like OS=Homo sapiens GN=MTFR1L PE=1 SV=2	6415.1	89.0199	24.8583	1922.22	382.617	238.204	127.447	61.4123	7.95276	128.343	268.235	27.3991	106.97	240.878	101.861	62.5638	198.206	74.2365	C9JF50;E9PLD2;E9PLU1;E9PNJ0;E9PPF9;E9PPQ0;E9PRK5;E9PRW1;E9PSD6;Q9H019;E9PLD2;E9PLD2;Q9H019;E9PPF9;E9PPQ0;E9PNJ0;C9JF50;E9PLU1;E9PRK5;E9PRW1;E9PSD6;E9PLD2;Q9H019;E9PPF9;E9PPQ0;Q9H019;E9PLD2;Q9H019;E9PLD2;E9PLD2	MTFR1L;MFR1L	2176.33	847.68	65.6041	141.326	149.903	111.669
1065	Mitochondrial import inner membrane translocase subunit Tim22 OS=Homo sapiens GN=TIMM22 PE=1 SV=2	202.076	77.9867	69.3996	32.3671	274.328	251.02	45.4893	128.36	96.5267	61.5231	96.5133	153.315	118.288	5.76075	285.739	122.893	24.0115	326.776	Q9Y584;Q9Y584;Q9Y584;Q9Y584;Q9Y584;Q9Y584	TIMM22;TIM22	116.488	185.905	90.1255	103.784	136.596	157.893
1066	Mitochondrial import inner membrane translocase subunit Tim23 OS=Homo sapiens GN=TIMM23 PE=1 SV=1	61.1363	60.7476	132.675	29.7075	166.937	894.573	104.196	107.229	4.78048	63.1607	229.644	8.28474	127.872	121.833	147.264	123.842	295.713	123.619	B4DDK6;O14925;Q5SRD1;O14925;O14925;Q5SRD1;B4DDK6;O14925;Q5SRD1;B4DDK6;O14925;Q5SRD1;O14925;Q5SRD1;TI23B	TIMM23;TIMM23B;TIM23	84.8531	363.739	72.0686	100.363	132.323	181.058
1067	Mitochondrial import inner membrane translocase subunit TIM44 OS=Homo sapiens GN=TIMM44 PE=1 SV=2	79.1741	79.6806	82.0116	13.3758	526.269	38.0772	126.945	96.0928	102.427	104.326	101.312	180.463	97.0702	54.7374	701.333	128.085	207.168	946.039	M0QXM9;M0QXU7;M0R124;M0R301;O43615;O43615;O43615;M0QXU7;M0R301;M0QXM9;M0R124;O43615;M0QXU7;O43615;O43615	TIMM44;TIM44	80.2888	192.574	108.488	128.7	284.38	427.097
1068	Mitochondrial import receptor subunit TOM22 homolog OS=Homo sapiens GN=TOMM22 PE=1 SV=3	172.812	165.141	20.1172	26.4053	12.3049	100.989	103.72	40.4301	27.7931	100.626	73.1485	54.6654	111.103	60.4997	75.9225	146.044	164.228	75.2154	Q9NS69;Q9NS69;Q9NS69;Q9NS69;Q9NS69;Q9NS69	TOMM22;TOM22	119.357	46.5664	57.3145	76.1466	82.5085	128.496
1069	Mitochondrial import receptor subunit TOM34 OS=Homo sapiens GN=TOMM34 PE=1 SV=2	76.8864	318.877	87.1215	42.9104	66.099	15.7858	186.93	142.731	224	103.29	24.0349	208.132	67.6002	85.6901	68.179	83.2718	58.9066	72.3467	Q15785;Q15785;Q15785;Q15785;Q15785;Q15785	TOMM34;TOM34	160.962	41.5984	184.554	111.819	73.8231	71.5084
1070	Mitochondrial import receptor subunit TOM70 OS=Homo sapiens GN=TOMM70A PE=1 SV=1	95.2704	138.665	164.069	17.3908	81.8129	29.4431	107.691	100.647	232.801	111.481	31.4471	148.113	65.5696	137.145	123.345	89.6205	174.219	99.4401	O94826;O94826;O94826;O94826;O94826;O94826	TOMM70A;TOM70	132.668	42.8823	147.046	97.0138	108.687	121.093
1071	Mitochondrial inner membrane protein OXA1L OS=Homo sapiens GN=OXA1L PE=1 SV=3	105.154	149.537	88.7365	45.0375	116.368	63.1039	105.702	99.9861	54.2577	59.2382	314.182	29.0297	107.378	163.32	159.914	114.663	145.518	150.379	C9JC63;E7EVY0;J3KNA0;Q15070;S4R3Q9;J3KNA0;S4R3Q9;J3KNA0;Q15070;E7EVY0;C9JC63;S4R3Q9;J3KNA0;Q15070;E7EVY0;Q15070;J3KNA0;S4R3Q9;Q15070;J3KNA0;J3KNA0;S4R3Q9;S4R3Q9	OXA1L;OXA1L	114.476	74.8366	86.6485	134.15	143.537	136.853
1072	Mitochondrial Rho GTPase 2 OS=Homo sapiens GN=RHOT2 PE=1 SV=2	90.0938	87.0852	159.185	45.4043	275.7	33.5759	73.6624	68.992	235.332	111.211	110.719	124.894	113.91	93.8091	124.306	86.1905	149.061	195.477	H3BMP9;H3BST5;H3BUX4;H3BVI5;I3L2C6;Q8IXI1;Q8IXI1;Q8IXI1;H3BST5;I3L2C6;H3BUX4;H3BMP9;H3BVI5;Q8IXI1;H3BST5;I3L2C6;Q8IXI1;Q8IXI1	RHOT2;MIRO2	112.121	118.227	125.996	115.608	110.675	143.576
1073	Mitochondrial ribonuclease P protein 1 OS=Homo sapiens GN=TRMT10C PE=1 SV=2	50.7402	160.247	228.501	70.2855	68.7533	43.0684	179.826	150.41	133.367	113.226	33.6785	146.978	70.8775	272.47	95.0461	66.3377	226.043	61.2126	C9JVB6;Q7L0Y3;Q7L0Y3;Q7L0Y3;C9JVB6;Q7L0Y3;C9JVB6;Q7L0Y3;Q7L0Y3	TRMT10C;MRRP1	146.496	60.7024	154.534	97.9607	146.131	117.865
1074	Mitochondrial-processing peptidase subunit alpha OS=Homo sapiens GN=PMPCA PE=1 SV=2	174.811	83.2026	125.972	88.405	91.4782	36.1258	216.926	80.8209	69.3275	89.4901	244.071	80.3572	77.69	100.438	109.893	152.573	196.55	179.788	Q10713;Q10713;Q10713;Q10713;Q10713;Q10713	PMPCA;MPPA	127.995	72.003	122.358	137.973	96.0069	176.304
1075	Mitochondrial-processing peptidase subunit beta OS=Homo sapiens GN=PMPCB PE=1 SV=2	305.866	84.8802	123.919	81.5637	133.839	38.9258	80.0626	68.0893	108.711	28.7713	46.1947	147.898	113.139	99.4884	157.189	204.5	145.821	215.144	F8WAZ6;F8WBE1;F8WEA6;G3V0E4;O75439;O75439;O75439;G3V0E4;F8WAZ6;F8WEA6;F8WBE1;O75439;G3V0E4;O75439;O75439	PMPCB;MPPB	171.555	84.7762	85.621	74.2879	123.272	188.488
1076	Mitotic checkpoint protein BUB3 OS=Homo sapiens GN=BUB3 PE=1 SV=1	136.113	105.746	710.631	136.737	71.3705	252.52	65.697	102.03	93.491	92.3894	111.319	93.5234	196.51	72.3768	345.575	148.813	74.4632	340.983	J3QSX4;J3QT28;O43684;J3QT28;J3QT28;O43684;J3QSX4;J3QT28;O43684;J3QSX4;O43684;J3QT28;O43684;J3QT28;J3QT28	BUB3;BUB3	317.496	153.543	87.0728	99.0773	204.821	188.086
1077	Mitotic interactor and substrate of PLK1 OS=Homo sapiens GN=MISP PE=1 SV=1	63.9404	148.834	102.975	181.768	15.7301	173.363	69.0207	247.495	7.75838	94.9342	252.398	8.50409	218.844	127.606	43.9398	28.0505	87.5755	131.859	Q8IVT2;Q8IVT2;Q8IVT2;Q8IVT2;Q8IVT2;Q8IVT2	MISP;MISP	105.25	123.621	108.091	118.612	130.13	82.4951
1078	Mitotic spindle assembly checkpoint protein MAD1 OS=Homo sapiens GN=MAD1L1 PE=1 SV=2	67.4364	60.9923	95.8998	29.2924	118.46	62.261	96.3729	115.261	300.237	59.7951	124.255	337.924	153.496	114.274	147.908	73.1789	120.08	109.619	C9J9H5;C9JIR0;C9JJ38;C9JP81;C9JPS1;C9JTA2;C9JX80;C9K086;Q9Y6D9;Q9Y6D9;Q9Y6D9;C9JPS1;C9JTA2;C9K086;C9JP81;C9JIR0;C9JX80;C9JJ38;C9J9H5;Q9Y6D9;Q9Y6D9;Q9Y6D9	MAD1L1;MD1L1	74.7762	70.0045	170.623	173.991	138.559	100.959
1079	Mitotic spindle-associated MMXD complex subunit MIP18 OS=Homo sapiens GN=FAM96B PE=1 SV=1	35.7372	170.645	35.2672	78.0083	111.165	20.7287	124.246	157.789	228.945	67.3103	146.034	230.234	109.596	81.7222	68.4157	66.7158	53.1485	30.3107	H3BNV7;J3KS95;J3QLT9;Q9Y3D0;Q9Y3D0;Q9Y3D0;J3KS95;H3BNV7;J3QLT9;Q9Y3D0;J3KS95;Q9Y3D0;Q9Y3D0	FAM96B;MIP18	80.5499	69.9673	170.327	147.859	86.5781	50.0583
1080	Moesin OS=Homo sapiens GN=MSN PE=1 SV=3	158.271	249.286	176.626	18.5026	12.8639	144.704	110.397	133.774	168.962	1036.47	192.586	294.65	198.412	104.283	76.0858	121.672	118.995	49.2399	P26038;V9GZ54;P26038;P26038;V9GZ54;P26038;P26038;P26038	MSN;MOES	194.728	58.69	137.711	507.9	126.26	96.6357
1081	Monocarboxylate transporter 1 OS=Homo sapiens GN=SLC16A1 PE=1 SV=3	75.372	165.382	38.0614	52.2499	190.845	27.3403	252.888	97.0029	221.837	57.4508	13.1205	243.767	120.439	107.729	250.724	283.157	191.866	163.094	P53985;Q5T8R3;Q5T8R5;P53985;P53985;Q5T8R3;Q5T8R5;P53985;Q5T8R3;Q5T8R5;P53985;P53985	SLC16A1;MOT1	92.9384	90.145	190.576	104.779	159.63	212.705
1082	Monocarboxylate transporter 7 OS=Homo sapiens GN=SLC16A6 PE=1 SV=2	88.9952	77.7277	2.22832	197.726	188.413	46.7682	397.265	109.232	42.007	43.0117	59.6668	13.6021	68.639	266.327	156.96	216.73	45.1094	313.855	A0A087WX92;O15403;A0A087WX92;A0A087WX92;O15403;A0A087WX92;O15403;O15403;A0A087WX92;O15403;A0A087WX92;A0A087WX92	SLC16A6;MOT7	56.3171	144.302	182.835	38.7602	163.976	191.898
1083	Monofunctional C1-tetrahydrofolate synthase, mitochondrial OS=Homo sapiens GN=MTHFD1L PE=1 SV=1	99.8684	53.2074	21.8969	1362.04	306.078	23.6301	115.437	58.528	948.995	124.418	3.52801	668.441	96.5802	106.599	127.191	101.797	106.629	219.147	A0A087WVM4;B7ZM99;H0Y327;Q4VXM0;Q4VXM1;Q5JYA3;Q5JYA8;Q6UB35;A0A087WVM4;A0A087WVM4;B7ZM99;Q6UB35;H0Y327;Q5JYA8;Q5JYA3;Q4VXM1;Q4VXM0;A0A087WVM4;B7ZM99;Q6UB35;Q6UB35;A0A087WVM4;B7ZM99;Q6UB35;A0A087WVM4;A0A087WVM4;B7ZM99;B7ZM99	MTHFD1L;C1TM	58.3243	563.917	374.32	265.462	110.124	142.525
1084	Mothers against decapentaplegic homolog 3 OS=Homo sapiens GN=SMAD3 PE=1 SV=1	94.8619	103.061	277.772	13.7462	256.116	151.026	186.413	135.126	185.613	115.95	32.2104	132.694	87.2847	71.0546	104.109	90.8463	176.479	131.905	P84022;P84022;P84022;P84022	SMAD3	158.565	140.296	169.05	93.618	87.4829	133.077
1085	Mothers against decapentaplegic homolog;Mothers against decapentaplegic homolog 2	117.838	77.2871	138.799	33.6552	227.442	83.8568	420.877	120.422	87.8004	157.069	168.238	118.189	41.3282	111.404	111.25	126.874	660.565	144.333	B7Z5N5;K7EJX0;K7EL92;K7ERC7;K7ESI8;Q15796;B7Z5N5;B7Z5N5;Q15796;K7EJX0;K7ESI8;K7EL92;K7ERC7;B7Z5N5;Q15796;K7EJX0	SMAD2	111.308	114.985	209.7	147.832	87.9939	310.591
1086	Motile sperm domain-containing protein 2 OS=Homo sapiens GN=MOSPD2 PE=1 SV=1	18.6468	851.083	107.512	615.219	42.5727	54.4838	2535.33	117.495	1640.77	256.099	20.374	1459.8	1193.73	183.159	86.2144	67.5955	41.8065	15.6323	Q8NHP6;R4GMN1;R4GMW5;Q8NHP6;R4GMN1;Q8NHP6;R4GMW5;R4GMN1;Q8NHP6;Q8NHP6;R4GMN1;Q8NHP6;R4GMN1;R4GMN1	MOSPD2;MSPD2	325.747	237.425	1431.2	578.758	487.7	41.6781
[truncated: 5,099 more rows]
